# Supplementary material for: The Arabidopsis tonoplast is almost devoid of glycoproteins with complex N-glycans, unlike the rat lysosomal membrane
Source: J Exp Bot. 2016 Jan 8;67(6):1769–81. doi: 10.1093/jxb/erv567 (PMC4783361; doi:10.1093/jxb/erv567)
Supplement: Supplementary Data [file supp_erv567_supplementary_table_S1.xls]

## Sheet: A.th.TMPs
A.th.TMPs: List of A. thaliana integral tonoplast proteins identified by comparison of published proteomics data [Carter et al., 2004; Sazuka et al., 2004; Shimaoka et al., 2004; Szponarski et al., 2004; Jaquinod M et al., 2007] and by selection of membrane proteins annotated as "tonoplast" in the TAIR data bank (highlighted in blue). 109 sequences were assigned to the tonoplast.
TAIR_ID	Description	Molecular weight	n° of TMDs
AT1G06470.1	| Symbols: | Nucleotide/sugar transporter family protein | chr1:1970726-1973540 FORWARD LENGTH=414	46451.7	9
AT1G09960.1	| Symbols: SUT4, ATSUT4, SUC4, ATSUC4 | sucrose transporter 4 | chr1:3244258-3246718 FORWARD LENGTH=510	54783.5	12
AT1G15690.1	| Symbols: AVP1, ATAVP3, AVP-3, AtVHP1;1 | Inorganic H pyrophosphatase family protein | chr1:5399115-5402185 FORWARD LENGTH=770	80819.1	14
AT1G15690.2	| Symbols: AVP1, ATAVP3, AVP-3, AtVHP1;1 | Inorganic H pyrophosphatase family protein | chr1:5399115-5402185 FORWARD LENGTH=642	67705.9	12
AT1G16390.1	| Symbols: ATOCT3, 3-Oct | organic cation/carnitine transporter 3 | chr1:5602921-5604477 FORWARD LENGTH=518	57392.1	10
AT1G17810.1	| Symbols: BETA-TIP | beta-tonoplast intrinsic protein | chr1:6130209-6131442 FORWARD LENGTH=267	28182.4	6
AT1G20840.1	| Symbols: TMT1 | tonoplast monosaccharide transporter1 | chr1:7245107-7247674 REVERSE LENGTH=734	79484.2	10
AT1G30400.1	| Symbols: ATMRP1, EST1, ABCC1, ATABCC1, MRP1 | multidrug resistance-associated protein 1 | chr1:10728139-10737697 FORWARD LENGTH=1622	181925.1	14
AT1G32410.1	| Symbols: | Vacuolar protein sorting 55 (VPS55) family protein | chr1:11694398-11695297 FORWARD LENGTH=140	15024.5	4
AT1G52180.1	| Symbols: | Aquaporin-like superfamily protein | chr1:19424944-19425928 REVERSE LENGTH=124	12955.9	3
AT1G53210.1	| Symbols: | sodium/calcium exchanger family protein / calcium-binding EF hand family protein | chr1:19844790-19847533 FORWARD LENGTH=585	63416.0	11
AT1G58030.1	| Symbols: CAT2 | cationic amino acid transporter 2 | chr1:21464185-21468141 REVERSE LENGTH=635	67114.6	14
AT1G62200.1	| Symbols: | Major facilitator superfamily protein | chr1:22982147-22984334 REVERSE LENGTH=590	65495.3	10
AT1G64720.1	| Symbols: CP5 | Polyketide cyclase/dehydrase and lipid transport superfamily protein | chr1:24046887-24048537 REVERSE LENGTH=385	43757.3	1
AT1G73190.1	| Symbols: ALPHA-TIP, TIP3;1 | Aquaporin-like superfamily protein | chr1:27522155-27523171 FORWARD LENGTH=268	28307.6	5
AT1G73650.3	| Symbols: | Protein of unknown function (DUF1295) | chr1:27688409-27690165 REVERSE LENGTH=302	34417	6
AT1G75220.1	| Symbols: | Major facilitator superfamily protein | chr1:28229412-28232606 REVERSE LENGTH=487	52900.6	12
AT1G75500.1	| Symbols: WAT1 | Walls Are Thin 1 | chr1:28338282-28340091 REVERSE LENGTH=389	42570.5	10
AT1G75630.1	| Symbols: AVA-P4 | vacuolar H+-pumping ATPase 16 kDa proteolipid subunit 4 | chr1:28400662-28402032 FORWARD LENGTH=166	16685.6	4
AT1G75630.2	| Symbols: AVA-P4 | vacuolar H+-pumping ATPase 16 kDa proteolipid subunit 4 | chr1:28400662-28402032 FORWARD LENGTH=200	20533.9	4
AT1G79610.1	| Symbols: ATNHX6, NHX6 | Na+/H+ antiporter 6 | chr1:29953089-29957070 REVERSE LENGTH=535	59313.9	9
AT1G80310.1	| Symbols: | sulfate transmembrane transporters | chr1:30194951-30196345 FORWARD LENGTH=464	49550.3	9
AT2G02020.1	| Symbols: | Major facilitator superfamily protein | chr2:479117-481131 FORWARD LENGTH=545	60879.1	10
AT2G02020.2	| Symbols: | Major facilitator superfamily protein | chr2:479117-481131 FORWARD LENGTH=524	58721.6	8
AT2G02040.1	| Symbols: ATPTR2-B, NTR1, PTR2-B, PTR2, ATPTR2 | peptide transporter 2 | chr2:487542-489707 FORWARD LENGTH=585	64420.6	10
AT2G21410.1	| Symbols: VHA-A2 | vacuolar proton ATPase A2 | chr2:9162703-9168141 FORWARD LENGTH=821	93104.9	6
AT2G25610.1	| Symbols: | ATPase, F0/V0 complex, subunit C protein | chr2:10901585-10902494 REVERSE LENGTH=178	18218.3	4
AT2G25810.1	| Symbols: TIP4;1 | tonoplast intrinsic protein 4;1 | chr2:11012658-11013906 FORWARD LENGTH=249	26073.1	7
AT2G28520.1	| Symbols: VHA-A1 | vacuolar proton ATPase A1 | chr2:12210026-12215532 FORWARD LENGTH=817	93414.1	6
AT2G29410.1	| Symbols: MTPB1, ATMTPB1 | metal tolerance protein B1 | chr2:12616810-12617937 FORWARD LENGTH=375	42339.8	5
AT2G32830.1	| Symbols: PHT5, PHT1;5 | phosphate transporter 1;5 | chr2:13927754-13929657 REVERSE LENGTH=542	59213.2	10
AT2G34585.1	| Symbols: | unknown protein; FUNCTIONS IN: molecular_function unknown; INVOLVED IN: biological_process unknown; LOCATED IN: plasma membrane, vacuole; EXPRESSED IN: 24 plant structures; EXPRESSED DURING: 15 growth stages; Has 43 Blast hits to 43 proteins in 9 species: Archae - 0; Bacteria - 0; Metazoa - 0; Fungi - 0; Plants - 43; Viruses - 0; Other Eukaryotes - 0 (source: NCBI BLink). | chr2:1456…	8570.4	1
AT2G34660.1	| Symbols: ATMRP2, EST4, MRP2, ABCC2, AtABCC2 | multidrug resistance-associated protein 2 | chr2:14603267-14612387 FORWARD LENGTH=1623	182128.3	14
AT2G36830.1	| Symbols: GAMMA-TIP, TIP1;1, GAMMA-TIP1 | gamma tonoplast intrinsic protein | chr2:15445490-15446336 FORWARD LENGTH=251	25619.5	7
AT2G38170.1	| Symbols: CAX1, ATCAX1, RCI4 | cation exchanger 1 | chr2:15989429-15993178 REVERSE LENGTH=463	50176.2	8
AT2G38170.2	| Symbols: CAX1, ATCAX1, RCI4 | cation exchanger 1 | chr2:15990574-15993178 REVERSE LENGTH=392	43297.0	6
AT2G38170.3	| Symbols: CAX1, ATCAX1, RCI4 | cation exchanger 1 | chr2:15990113-15993178 REVERSE LENGTH=475	51636.0	8
AT2G38940.1	| Symbols: ATPT2, PHT1;4 | phosphate transporter 1;4 | chr2:16258500-16260104 FORWARD LENGTH=534	58598.7	11
AT2G41560.1	| Symbols: ACA4 | autoinhibited Ca(2+)-ATPase, isoform 4 | chr2:17332256-17337179 REVERSE LENGTH=1030	112748.5	8
AT2G43330.1	| Symbols: ATINT1, INT1 | inositol transporter 1 | chr2:18001135-18003854 FORWARD LENGTH=509	54812.1	12
AT2G46800.1	| Symbols: ZAT, ATMTP1, MTP1, ZAT1, ATCDF1 | zinc transporter of Arabidopsis thaliana | chr2:19238128-19239324 FORWARD LENGTH=398	43827.1	6
AT2G47600.1	| Symbols: ATMHX, MHX1, ATMHX1, MHX | magnesium/proton exchanger | chr2:19524518-19526828 REVERSE LENGTH=539	59791.7	10
AT2G48020.1	| Symbols: | Major facilitator superfamily protein | chr2:19644441-19647007 FORWARD LENGTH=463	49699.3	12
AT3G03090.1	| Symbols: AtVGT1, VGT1 | vacuolar glucose transporter 1 | chr3:700749-704579 REVERSE LENGTH=503	53541.7	10
AT3G03720.1	| Symbols: CAT4 | cationic amino acid transporter 4 | chr3:925870-930974 REVERSE LENGTH=801	86373.5	15
AT3G03720.2	| Symbols: CAT4 | cationic amino acid transporter 4 | chr3:925870-929700 REVERSE LENGTH=600	63637.8	14
AT3G05030.1	| Symbols: NHX2, ATNHX2 | sodium hydrogen exchanger 2 | chr3:1393456-1396784 REVERSE LENGTH=546	60522.2	12
AT3G05030.2	| Symbols: NHX2, ATNHX2 | sodium hydrogen exchanger 2 | chr3:1393456-1395753 REVERSE LENGTH=421	46918.0	8
AT3G06370.1	| Symbols: NHX4, ATNHX4 | sodium hydrogen exchanger 4 | chr3:1930899-1933515 REVERSE LENGTH=503	55605.7	10
AT3G12520.1	| Symbols: SULTR4;2 | sulfate transporter 4;2 | chr3:3967976-3971891 REVERSE LENGTH=677	74661.4	12
AT3G12520.2	| Symbols: SULTR4;2 | sulfate transporter 4;2 | chr3:3967976-3971891 REVERSE LENGTH=661	73101.7	12
AT3G13320.1	| Symbols: CAX2, atcax2 | cation exchanger 2 | chr3:4315418-4317997 FORWARD LENGTH=441	48214.9	10
AT3G16240.1	| Symbols: DELTA-TIP, TIP2;1, DELTA-TIP1, AQP1, ATTIP2;1 | delta tonoplast integral protein | chr3:5505534-5506788 FORWARD LENGTH=250	25026.8	6
AT3G21520.1	| Symbols: DMP1, AtDMP1 | DUF679 domain membrane protein 1 | chr3:7582000-7582623 FORWARD LENGTH=207	22057.3	4
AT3G21690.1	| Symbols: | MATE efflux family protein | chr3:7638750-7641861 FORWARD LENGTH=506	54950.9	12
AT3G26520.1	| Symbols: TIP2, SITIP, GAMMA-TIP2, TIP1;2 | tonoplast intrinsic protein 2 | chr3:9722770-9723703 REVERSE LENGTH=253	25848.5	7
AT3G26590.1	| Symbols: | MATE efflux family protein | chr3:9761927-9765259 REVERSE LENGTH=500	54320.8	11
AT3G30390.1	| Symbols: | Transmembrane amino acid transporter family protein | chr3:11977112-11978827 REVERSE LENGTH=460	49516.5	11
AT3G47440.1	| Symbols: TIP5;1 | tonoplast intrinsic protein 5;1 | chr3:17482054-17482987 FORWARD LENGTH=256	26642.9	6
AT3G51490.1	| Symbols: TMT3 | tonoplast monosaccharide transporter3 | chr3:19105018-19107562 REVERSE LENGTH=729	78827.7	11
AT3G51490.2	| Symbols: TMT3 | tonoplast monosaccharide transporter3 | chr3:19105018-19107562 REVERSE LENGTH=737	79756.8	11
AT3G51860.1	| Symbols: CAX3, ATHCX1, CAX1-LIKE, ATCAX3 | cation exchanger 3 | chr3:19239458-19242519 FORWARD LENGTH=459	49850.8	11
AT3G57330.1	| Symbols: ACA11 | autoinhibited Ca2+-ATPase 11 | chr3:21211655-21216375 REVERSE LENGTH=1025	111944	10
AT3G58810.1	| Symbols: MTPA2, ATMTPA2, MTP3, ATMTP3 | metal tolerance protein A2 | chr3:21750551-21751849 FORWARD LENGTH=432	47444.7	7
AT3G58810.2	| Symbols: MTPA2, ATMTPA2, MTP3 | metal tolerance protein A2 | chr3:21750551-21751849 FORWARD LENGTH=393	42927.5	6
AT3G62700.1	| Symbols: ATMRP10, MRP10, ABCC14 | multidrug resistance-associated protein 10 | chr3:23190428-23195727 REVERSE LENGTH=1539	172135.4	16
AT4G01470.1	| Symbols: GAMMA-TIP3, TIP1;3, ATTIP1.3 | tonoplast intrinsic protein 1;3 | chr4:625092-625850 REVERSE LENGTH=252	25913.9	7
AT4G01840.1	| Symbols: KCO5, ATTPK5, ATKCO5, TPK5 | Ca2+ activated outward rectifying K+ channel 5 | chr4:793403-794933 FORWARD LENGTH=408	46258.2	5
AT4G03560.1	| Symbols: ATTPC1, TPC1, ATCCH1, FOU2 | two-pore channel 1 | chr4:1580253-1585691 FORWARD LENGTH=733	84872.4	11
AT4G17340.1	| Symbols: TIP2;2, DELTA-TIP2 | tonoplast intrinsic protein 2;2 | chr4:9699318-9700250 FORWARD LENGTH=250	25079.9	6
AT4G18160.1	| Symbols: KCO6, ATTPK3, ATKCO6, TPK3 | Ca2+ activated outward rectifying K+ channel 6 | chr4:10055696-10057546 FORWARD LENGTH=436	48731.1	5
AT4G25640.2	| Symbols: DTX35 | detoxifying efflux carrier 35 | chr4:13076576-13078965 REVERSE LENGTH=514	53224.4	12
AT4G26710.1	| Symbols: | ATPase, V0 complex, subunit E | chr4:13468705-13469668 FORWARD LENGTH=70	1900-11-15 05:03:00	2
AT4G28770.1	| Symbols: | Tetraspanin family protein | chr4:14212177-14213518 REVERSE LENGTH=281	30976.2	4
AT4G28770.2	| Symbols: | Tetraspanin family protein | chr4:14212177-14213896 REVERSE LENGTH=325	36234.4	4
AT4G32530.1	| Symbols: | ATPase, F0/V0 complex, subunit C protein | chr4:15693399-15694958 REVERSE LENGTH=180	18374.5	4
AT4G32530.2	| Symbols: | ATPase, F0/V0 complex, subunit C protein | chr4:15693399-15694958 REVERSE LENGTH=210	21760.4	4
AT4G35300.1	| Symbols: TMT2 | tonoplast monosaccharide transporter2 | chr4:16796432-16799071 REVERSE LENGTH=739	79724.8	11
AT4G35300.2	| Symbols: TMT2 | tonoplast monosaccharide transporter2 | chr4:16796432-16799071 REVERSE LENGTH=729	78524.4	11
AT4G35300.5	| Symbols: TMT2 | tonoplast monosaccharide transporter2 | chr4:16796432-16798332 REVERSE LENGTH=542	58517.7	5
AT4G39080.1	| Symbols: VHA-A3 | vacuolar proton ATPase A3 | chr4:18209513-18214752 FORWARD LENGTH=821	92832.6	6
AT5G01490.1	| Symbols: CAX4, ATCAX4 | cation exchanger 4 | chr5:195589-198465 FORWARD LENGTH=454	49608.5	10
AT5G03570.1	| Symbols: ATIREG2, FPN2, IREG2 | iron regulated 2 | chr5:904514-906593 FORWARD LENGTH=512	57093.8	8
AT5G14120.1	| Symbols: | Major facilitator superfamily protein | chr5:4556308-4558447 FORWARD LENGTH=579	63148.4	12
AT5G17010.1	| Symbols: | Major facilitator superfamily protein | chr5:5587851-5592332 REVERSE LENGTH=503	53537.7	12
AT5G17010.2	| Symbols: | Major facilitator superfamily protein | chr5:5587851-5592332 REVERSE LENGTH=440	47086.3	11
AT5G17010.4	| Symbols: | Major facilitator superfamily protein | chr5:5587851-5592332 REVERSE LENGTH=470	49953.5	11
AT5G20650.1	| Symbols: COPT5 | copper transporter 5 | chr5:6985481-6985921 REVERSE LENGTH=146	15784.1	3
AT5G26340.1	| Symbols: MSS1, STP13, ATSTP13 | Major facilitator superfamily protein | chr5:9243851-9246994 REVERSE LENGTH=526	57418.8	12
AT5G27150.1	| Symbols: NHX1, ATNHX, AT-NHX1, ATNHX1 | Na+/H+ exchanger 1 | chr5:9554251-9557266 FORWARD LENGTH=538	59512.8	12
AT5G39040.1	| Symbols: ALS1, ATTAP2, TAP2 | transporter associated with antigen processing protein 2 | chr5:15625660-15629621 FORWARD LENGTH=644	69102.8	4
AT5G39510.1	| Symbols: VTI11, ATVTI1A, ATVTI11, ZIG, SGR4, VTI1A, ZIG1 | Vesicle transport v-SNARE family protein | chr5:15822035-15823591 FORWARD LENGTH=221	24950.6	1
AT5G40890.1	| Symbols: ATCLC-A, CLC-A, CLCA, ATCLCA | chloride channel A | chr5:16381645-16384999 REVERSE LENGTH=775	85405.4	11
AT5G40890.2	| Symbols: ATCLC-A, CLC-A, CLCA, ATCLCA | chloride channel A | chr5:16381645-16383821 REVERSE LENGTH=643	70444.7	9
AT5G43340.1	| Symbols: PHT6, PHT1;6 | phosphate transporter 1;6 | chr5:17393598-17395148 REVERSE LENGTH=516	56246.3	10
AT5G45370.1	| Symbols: | nodulin MtN21 /EamA-like transporter family protein | chr5:18388411-18390282 FORWARD LENGTH=357	38448.8	9
AT5G45370.2	| Symbols: | nodulin MtN21 /EamA-like transporter family protein | chr5:18388411-18390282 FORWARD LENGTH=381	41029.7	9
AT5G45370.3	| Symbols: | nodulin MtN21 /EamA-like transporter family protein | chr5:18388411-18390282 FORWARD LENGTH=321	34377.8	4
AT5G45890.1	| Symbols: SAG12 | senescence-associated gene 12 | chr5:18613300-18614759 FORWARD LENGTH=346	38234.1	1
AT5G46370.1	| Symbols: KCO2, ATTPK2, ATKCO2 | Ca2+ activated outward rectifying K+ channel 2 | chr5:18809623-18811720 REVERSE LENGTH=443	49325.6	5
AT5G46860.1	| Symbols: VAM3, ATVAM3, SYP22, ATSYP22, SGR3 | Syntaxin/t-SNARE family protein | chr5:19012342-19013795 REVERSE LENGTH=268	29481.1	1
AT5G47450.1	| Symbols: ATTIP2;3, TIP2;3, DELTA-TIP3 | tonoplast intrinsic protein 2;3 | chr5:19248509-19249466 REVERSE LENGTH=250	25245.2	6
AT5G47560.1	| Symbols: ATTDT, ATSDAT, TDT | tonoplast dicarboxylate transporter | chr5:19287895-19290347 REVERSE LENGTH=540	58097.5	12
AT5G48410.1	| Symbols: ATGLR1.3, GLR1.3 | glutamate receptor 1.3 | chr5:19620316-19623277 FORWARD LENGTH=860	97023.6	3
AT5G52450.1	| Symbols: | MATE efflux family protein | chr5:21289042-21291749 REVERSE LENGTH=486	52472.4	12
AT5G55630.1	| Symbols: KCO1, TPK1, ATKCO1, ATTPK1 | Outward rectifying potassium channel protein | chr5:22531718-22532893 FORWARD LENGTH=363	40726.7	5
AT5G61350.1	| Symbols: | Protein kinase superfamily protein | chr5:24667973-24670501 FORWARD LENGTH=842	92686.2	1
AT5G62890.1	| Symbols: | Xanthine/uracil permease family protein | chr5:25243723-25247075 FORWARD LENGTH=532	57579.6	10
AT5G62890.4	| Symbols: | Xanthine/uracil permease family protein | chr5:25243723-25246748 FORWARD LENGTH=476	50957.5	10
Total: 109 integral tonoplast proteins (TMPs)
from published proteomic data
from TAIR - annotated as "tonoplast"

## Sheet: TMHMM_A.th.TMPs N-glyc sites
TMHMM_A.th.TMPs N-glyc sites: Identification of probable N-glycosylated sequons. Analysis was first performed on the 109 putative integral tonoplast proteins, using the NetGlyc prediction server (http://www.cbs.dtu.dk/services/NetNGlyc/). Sequons having negative score or containing Pro-X1 or Pro-X2 were excluded. The relative position of sequons with respect to the topology was then analyzed by c…
TAIR_ID	position	loop_start	loop_end	loop_length	description
AT1G75630.2	145	117	167	50	P59229	VATL4_ARATH	V-type proton ATPase 16 kDa proteolipid subunit c4 (V-ATPase 16 kDa proteolipid subunit c4) (Vacuolar H(+)-ATPase subunit c isoform 4) (Vacuolar proton pump 16 kDa proteolipid subunit c4)
AT2G28520.1	186	1	424	423	Q8RWZ7	VHAA1_ARATH	Vacuolar proton ATPase a1 (V-type proton ATPase 95 kDa subunit a isoform 1) (V-ATPase 95 kDa isoform a1) (Vacuolar proton pump subunit a1) (Vacuolar proton translocating ATPase 95 kDa subunit a isoform 1)
AT2G28520.1	220	1	424	423	Q8RWZ7	VHAA1_ARATH	Vacuolar proton ATPase a1 (V-type proton ATPase 95 kDa subunit a isoform 1) (V-ATPase 95 kDa isoform a1) (Vacuolar proton pump subunit a1) (Vacuolar proton translocating ATPase 95 kDa subunit a isoform 1)
AT2G34660.1	1188	1165	1623	458	Q42093	AB2C_ARATH	ABC transporter C family member 2 (ABC transporter ABCC.2) (AtABCC2) (EC 3.6.3.44) (ATP-energized glutathione S-conjugate pump 2) (Glutathione S-conjugate-transporting ATPase 2) (Multidrug resistance-associated protein 2)
AT2G34660.1	1576	1165	1623	458	Q42093	AB2C_ARATH	ABC transporter C family member 2 (ABC transporter ABCC.2) (AtABCC2) (EC 3.6.3.44) (ATP-energized glutathione S-conjugate pump 2) (Glutathione S-conjugate-transporting ATPase 2) (Multidrug resistance-associated protein 2)
AT2G38170.1	133	100	162	62	Q39253	CAX1_ARATH	Vacuolar cation/proton exchanger 1 (Ca(2+)/H(+) antiporter CAX1) (Ca(2+)/H(+) exchanger 1) (Protein CATION EXCHANGER 1) (Protein RARE COLD INDUCIBLE 4)
AT2G38170.1	138	100	162	62	Q39253	CAX1_ARATH	Vacuolar cation/proton exchanger 1 (Ca(2+)/H(+) antiporter CAX1) (Ca(2+)/H(+) exchanger 1) (Protein CATION EXCHANGER 1) (Protein RARE COLD INDUCIBLE 4)
AT2G47600.1	284	218	364	146	O22252	MHX_ARATH	Magnesium/proton exchanger (Mg(2+)/H(+) exchanger) (AtMHX) (Zinc/proton exchanger) (Zn(2+)/H(+) exchanger)
AT2G47600.1	309	218	364	146	O22252	MHX_ARATH	Magnesium/proton exchanger (Mg(2+)/H(+) exchanger) (AtMHX) (Zinc/proton exchanger) (Zn(2+)/H(+) exchanger)
AT3G03720.1	95	1	228	227	Q8W4K3	CAAT4_ARATH	Cationic amino acid transporter 4
AT3G03720.1	190	1	228	227	Q8W4K3	CAAT4_ARATH	Cationic amino acid transporter 4
AT3G51490.1	438	186	551	365	Q9SD00	MSSP3_ARATH	Monosaccharide-sensing protein 3 (Sugar transporter MSSP3)
AT3G62700.1	715	572	973	401	Q9LZJ5	AB14C_ARATH	ABC transporter C family member 14 (ABC transporter ABCC.14) (AtABCC14) (EC 3.6.3.44) (ATP-energized glutathione S-conjugate pump 10) (Glutathione S-conjugate-transporting ATPase 10) (Multidrug resistance-associated protein 10)
AT3G62700.1	729	572	973	401	Q9LZJ5	AB14C_ARATH	ABC transporter C family member 14 (ABC transporter ABCC.14) (AtABCC14) (EC 3.6.3.44) (ATP-energized glutathione S-conjugate pump 10) (Glutathione S-conjugate-transporting ATPase 10) (Multidrug resistance-associated protein 10)
AT4G01840.1	19	1	115	114	Q9S6Z8	TPK5_ARATH	Two-pore potassium channel 5 (AtTPK5) (Calcium-activated outward-rectifying potassium channel 5
AT4G01840.1	37	1	115	114	Q9S6Z8	TPK5_ARATH	Two-pore potassium channel 5 (AtTPK5) (Calcium-activated outward-rectifying potassium channel 5
AT5G14120.1	536	510	540	30	Q9FMT8	Q9FMT8_ARATH	Major facilitator protein (Nodulin-like protein)
AT5G39040.1	36	1	118	117	Q0WML0	AB27B_ARATH	ABC transporter B family member 27 (ABC transporter ABCB.27) (AtABCB27) (Aluminum tolerance-related ATP-binding cassette transporter) (Antigen peptide transporter-like 2) (Transporter associated with antigen processing-like protein 2) (AtTAP2)
AT5G39040.1	485	347	644	297	Q0WML0	AB27B_ARATH	ABC transporter B family member 27 (ABC transporter ABCB.27) (AtABCB27) (Aluminum tolerance-related ATP-binding cassette transporter) (Antigen peptide transporter-like 2) (Transporter associated with antigen processing-like protein 2) (AtTAP2)
AT5G39040.1	553	347	644	297	Q0WML0	AB27B_ARATH	ABC transporter B family member 27 (ABC transporter ABCB.27) (AtABCB27) (Aluminum tolerance-related ATP-binding cassette transporter) (Antigen peptide transporter-like 2) (Transporter associated with antigen processing-like protein 2) (AtTAP2)
AT5G40890.1	586	562	775	213	P92941	CLCA_ARATH	Chloride channel protein CLC-a (AtCLC-a) (CBS domain-containing protein CBSCLC5)
AT5G40890.1	617	562	775	213	P92941	CLCA_ARATH	Chloride channel protein CLC-a (AtCLC-a) (CBS domain-containing protein CBSCLC5)
AT5G46370.1	76	1	143	142	Q9FL25	TPK2_ARATH	Two-pore potassium channel 2 (AtTPK2) (Calcium-activated outward-rectifying potassium channel 2) (AtKCO2)
AT5G46370.1	127	1	143	142	Q9FL25	TPK2_ARATH	Two-pore potassium channel 2 (AtTPK2) (Calcium-activated outward-rectifying potassium channel 2) (AtKCO2)
AT5G48410.1	302	1	555	554	Q9FH75	GLR13_ARATH	Glutamate receptor 1.3 (Ligand-gated ion channel 1.3)
AT5G48410.1	346	1	555	554	Q9FH75	GLR13_ARATH	Glutamate receptor 1.3 (Ligand-gated ion channel 1.3)
AT5G48410.1	398	1	555	554	Q9FH75	GLR13_ARATH	Glutamate receptor 1.3 (Ligand-gated ion channel 1.3)
AT5G48410.1	493	1	555	554	Q9FH75	GLR13_ARATH	Glutamate receptor 1.3 (Ligand-gated ion channel 1.3)
AT5G48410.1	523	1	555	554	Q9FH75	GLR13_ARATH	Glutamate receptor 1.3 (Ligand-gated ion channel 1.3)
AT5G48410.1	696	643	787	144	Q9FH75	GLR13_ARATH	Glutamate receptor 1.3 (Ligand-gated ion channel 1.3)
AT5G48410.1	716	643	787	144	Q9FH75	GLR13_ARATH	Glutamate receptor 1.3 (Ligand-gated ion channel 1.3)
AT5G48410.1	745	643	787	144	Q9FH75	GLR13_ARATH	Glutamate receptor 1.3 (Ligand-gated ion channel 1.3)
AT5G62890.1	25	1	39	38	Q27GI3	NAT6_ARATH	Nucleobase-ascorbate transporter 6 (AtNAT6)
AT5G45890.1	124	25	346	321		| Symbols: SAG12 | senescence-associated gene 12 | chr5:18613300-18614759 FORWARD LENGTH=346
AT5G45890.1	310	25	346	321		| Symbols: SAG12 | senescence-associated gene 12 | chr5:18613300-18614759 FORWARD LENGTH=347
AT5G61350.1	81	1	423	423		| Symbols: | Protein kinase superfamily protein | chr5:24667973-24670501 FORWARD LENGTH=842
AT5G61350.1	125	1	423	423		| Symbols: | Protein kinase superfamily protein | chr5:24667973-24670501 FORWARD LENGTH=843
AT5G61350.1	252	1	423	423		| Symbols: | Protein kinase superfamily protein | chr5:24667973-24670501 FORWARD LENGTH=844
AT5G61350.1	294	1	423	423		| Symbols: | Protein kinase superfamily protein | chr5:24667973-24670501 FORWARD LENGTH=845
AT5G61350.1	359	1	423	423		| Symbols: | Protein kinase superfamily protein | chr5:24667973-24670501 FORWARD LENGTH=846
AT5G61350.1	365	1	423	423		| Symbols: | Protein kinase superfamily protein | chr5:24667973-24670501 FORWARD LENGTH=847
total of sequons	41
N-glycosylated TMPs	17
from TAIR - annotated as "tonoplast"

## Sheet: TMHMM_N-glyc A.th.TMPs
TMHMM_N-glyc_A.th.TMPs: List of putative N-glycosylated tonoplast proteins
tair_id	num_sites_tmhmm
AT1G75630.2	1	VATL4_ARATH	V-type proton ATPase 16 kDa proteolipid subunit c4 (V-ATPase 16 kDa proteolipid subunit c4) (Vacuolar H(+)-ATPase subunit c isoform 4) (Vacuolar proton pump 16 kDa proteolipid subunit c4)
AT2G28520.1	2	VHAA1_ARATH	Vacuolar proton ATPase a1 (V-type proton ATPase 95 kDa subunit a isoform 1) (V-ATPase 95 kDa isoform a1) (Vacuolar proton pump subunit a1) (Vacuolar proton translocating ATPase 95 kDa subunit a isoform 1)
AT2G34660.1	2	AB2C_ARATH	ABC transporter C family member 2 (ABC transporter ABCC.2) (AtABCC2) (EC 3.6.3.44) (ATP-energized glutathione S-conjugate pump 2) (Glutathione S-conjugate-transporting ATPase 2) (Multidrug resistance-associated protein 2)
AT2G38170.1	2	CAX1_ARATH	Vacuolar cation/proton exchanger 1 (Ca(2+)/H(+) antiporter CAX1) (Ca(2+)/H(+) exchanger 1) (Protein CATION EXCHANGER 1) (Protein RARE COLD INDUCIBLE 4)
AT2G47600.1	2	MHX_ARATH	Magnesium/proton exchanger (Mg(2+)/H(+) exchanger) (AtMHX) (Zinc/proton exchanger) (Zn(2+)/H(+) exchanger)
AT3G03720.1	2	CAAT4_ARATH	Cationic amino acid transporter 4
AT3G51490.1	1	MSSP3_ARATH	Monosaccharide-sensing protein 3 (Sugar transporter MSSP3)
AT3G62700.1	2	AB14C_ARATH	ABC transporter C family member 14 (ABC transporter ABCC.14) (AtABCC14) (EC 3.6.3.44) (ATP-energized glutathione S-conjugate pump 10) (Glutathione S-conjugate-transporting ATPase 10) (Multidrug resistance-associated protein 10)
AT4G01840.1	2	TPK5_ARATH	Two-pore potassium channel 5 (AtTPK5) (Calcium-activated outward-rectifying potassium channel 5
AT5G14120.1	1	Q9FMT8_ARATH	Major facilitator protein (Nodulin-like protein)
AT5G39040.1	3	AB27B_ARATH	ABC transporter B family member 27 (ABC transporter ABCB.27) (AtABCB27) (Aluminum tolerance-related ATP-binding cassette transporter) (Antigen peptide transporter-like 2) (Transporter associated with antigen processing-like protein 2) (AtTAP2)
AT5G40890.1	2	CLCA_ARATH	Chloride channel protein CLC-a (AtCLC-a) (CBS domain-containing protein CBSCLC5)
AT5G46370.1	2	TPK2_ARATH	Two-pore potassium channel 2 (AtTPK2) (Calcium-activated outward-rectifying potassium channel 2) (AtKCO2)
AT5G48410.1	8	GLR13_ARATH	Glutamate receptor 1.3 (Ligand-gated ion channel 1.3)
AT5G62890.1	1	NAT6_ARATH	Nucleobase-ascorbate transporter 6 (AtNAT6)
AT5G45890.1	2	SAG12_ARATH	senescence-associated gene 12
AT5G61350.1	6		Symbols: | Protein kinase superfamily protein
Total of sequons	41
N-glycosylated TMPs	17
from TAIR - annotated as "tonoplast"

## Sheet: Phobius_A.th.TMPs N-glyc sites
Phobius_A.th.TMPs N-glyc sites: Identification of probable N-glycosylated sequons. Analysis was first performed on the 109 putative integral tonoplast proteins, using the NetGlyc prediction server (http://www.cbs.dtu.dk/services/NetNGlyc/). Sequons having negative score or containing Pro-X1 or Pro-X2 were excluded. The relative position of sequons with respect to the topology was then analyzed by…
tair_id	position	loop_start	loop_end	loop_length	description
AT1G16390.1	83	1	121	120	Q9SA38	OCT3_ARATH	Organic cation/carnitine transporter 3 (AtOCT3)	CAX1 RCI4 At2g38170 F16M14.10
AT1G75630.2	145	117	164	47	P59229	VATL4_ARATH	V-type proton ATPase 16 kDa proteolipid subunit c4 (V-ATPase 16 kDa proteolipid subunit c4) (Vacuolar H(+)-ATPase subunit c isoform 4) (Vacuolar proton pump 16 kDa proteolipid subunit c4)	chloroplastic) (AtKCO5)
AT2G02040.1	81	1	112	111	P46032	PTR2_ARATH	Peptide transporter PTR2 (Histidine-transporting protein)	CAX1 RCI4 At2g38170 F16M14.10
AT2G02040.1	87	1	112	111	P46032	PTR2_ARATH	Peptide transporter PTR2 (Histidine-transporting protein)	CAX1 RCI4 At2g38170 F16M14.10
AT2G28520.1	186	1	422	421	Q8RWZ7	VHAA1_ARATH	Vacuolar proton ATPase a1 (V-type proton ATPase 95 kDa subunit a isoform 1) (V-ATPase 95 kDa isoform a1) (Vacuolar proton pump subunit a1) (Vacuolar proton translocating ATPase 95 kDa subunit a isoform 1)	ABCC14 MRP10 MRP14 At3g62700 F26K9.130
AT2G28520.1	220	1	422	421	Q8RWZ7	VHAA1_ARATH	Vacuolar proton ATPase a1 (V-type proton ATPase 95 kDa subunit a isoform 1) (V-ATPase 95 kDa isoform a1) (Vacuolar proton pump subunit a1) (Vacuolar proton translocating ATPase 95 kDa subunit a isoform 1)	ABCC14 MRP10 MRP14 At3g62700 F26K9.130
AT2G38170.3	133	100	158	58	Q39253	CAX1_ARATH	Vacuolar cation/proton exchanger 1 (Ca(2+)/H(+) antiporter CAX1) (Ca(2+)/H(+) exchanger 1) (Protein CATION EXCHANGER 1) (Protein RARE COLD INDUCIBLE 4)	CAX1 RCI4 At2g38170 F16M14.10
AT2G38170.3	138	100	158	58	Q39253	CAX1_ARATH	Vacuolar cation/proton exchanger 1 (Ca(2+)/H(+) antiporter CAX1) (Ca(2+)/H(+) exchanger 1) (Protein CATION EXCHANGER 1) (Protein RARE COLD INDUCIBLE 4)	CAX1 RCI4 At2g38170 F16M14.10
AT3G62700.1	229	187	246	59	Q9LZJ5	AB14C_ARATH	ABC transporter C family member 14 (ABC transporter ABCC.14) (AtABCC14) (EC 3.6.3.44) (ATP-energized glutathione S-conjugate pump 10) (Glutathione S-conjugate-transporting ATPase 10) (Multidrug resistance-associated protein 10)	GLR1.3 At5g48410 MJE7.4
AT3G62700.1	715	565	974	409	Q9LZJ5	AB14C_ARATH	ABC transporter C family member 14 (ABC transporter ABCC.14) (AtABCC14) (EC 3.6.3.44) (ATP-energized glutathione S-conjugate pump 10) (Glutathione S-conjugate-transporting ATPase 10) (Multidrug resistance-associated protein 10)	GLR1.3 At5g48410 MJE7.4
AT3G62700.1	729	565	974	409	Q9LZJ5	AB14C_ARATH	ABC transporter C family member 14 (ABC transporter ABCC.14) (AtABCC14) (EC 3.6.3.44) (ATP-energized glutathione S-conjugate pump 10) (Glutathione S-conjugate-transporting ATPase 10) (Multidrug resistance-associated protein 10)	GLR1.3 At5g48410 MJE7.4
AT4G01840.1	19	1	115	114	Q9S6Z8	TPK5_ARATH	Two-pore potassium channel 5 (AtTPK5) (Calcium-activated outward-rectifying potassium channel 5	At1g06470 F12K11.18
AT4G01840.1	37	1	115	114	Q9S6Z8	TPK5_ARATH	Two-pore potassium channel 5 (AtTPK5) (Calcium-activated outward-rectifying potassium channel 5	At1g06470 F12K11.18
AT5G46370.1	76	1	144	143	Q9FL25	TPK2_ARATH	Two-pore potassium channel 2 (AtTPK2) (Calcium-activated outward-rectifying potassium channel 2) (AtKCO2)	TPK2 KCO2 At5g46370 MPL12.17
AT5G46370.1	127	1	144	143	Q9FL25	TPK2_ARATH	Two-pore potassium channel 2 (AtTPK2) (Calcium-activated outward-rectifying potassium channel 2) (AtKCO2)	TPK2 KCO2 At5g46370 MPL12.17
AT5G48410.1	302	28	526	498	Q9FH75	GLR13_ARATH	Glutamate receptor 1.3 (Ligand-gated ion channel 1.3)	ABCB27 ALS1 TAP2 At5g39040 MXF12.50
AT5G48410.1	346	28	526	498	Q9FH75	GLR13_ARATH	Glutamate receptor 1.3 (Ligand-gated ion channel 1.3)	ABCB27 ALS1 TAP2 At5g39040 MXF12.50
AT5G48410.1	398	28	526	498	Q9FH75	GLR13_ARATH	Glutamate receptor 1.3 (Ligand-gated ion channel 1.3)	MSSP2 At4g35300 F23E12.140
AT5G48410.1	493	28	526	498	Q9FH75	GLR13_ARATH	Glutamate receptor 1.3 (Ligand-gated ion channel 1.3)	MSSP2 At4g35300 F23E12.140
AT5G62890.1	25	1	43	42	Q27GI3	NAT6_ARATH	Nucleobase-ascorbate transporter 6 (AtNAT6)	NAT6 At5g62890 MQB2.190 MQB2.21
AT5G45890.1	124	25	346	321		| Symbols: SAG12 | senescence-associated gene 12 | chr5:18613300-18614759 FORWARD LENGTH=346
AT5G45890.1	310	25	346	321		| Symbols: SAG12 | senescence-associated gene 12 | chr5:18613300-18614759 FORWARD LENGTH=347
AT5G61350.1	81	1	423	423		| Symbols: | Protein kinase superfamily protein | chr5:24667973-24670501 FORWARD LENGTH=842
AT5G61350.1	125	1	423	423		| Symbols: | Protein kinase superfamily protein | chr5:24667973-24670501 FORWARD LENGTH=843
AT5G61350.1	252	1	423	423		| Symbols: | Protein kinase superfamily protein | chr5:24667973-24670501 FORWARD LENGTH=844
AT5G61350.1	294	1	423	423		| Symbols: | Protein kinase superfamily protein | chr5:24667973-24670501 FORWARD LENGTH=845
AT5G61350.1	359	1	423	423		| Symbols: | Protein kinase superfamily protein | chr5:24667973-24670501 FORWARD LENGTH=846
AT5G61350.1	365	1	423	423		| Symbols: | Protein kinase superfamily protein | chr5:24667973-24670501 FORWARD LENGTH=847
total of sequons	28
N-glycosylated TMPs	12
from TAIR - annotated as "tonoplast"

## Sheet: Phobius_N-glyc A.th.TMPs
Phobius_N-glyc_A.th.TMPs: List of putative N-glycosylated tonoplast proteins
tair_id	num_sites_phobius
AT1G16390.1	1	OCT3_ARATH	Organic cation/carnitine transporter 3 (AtOCT3)
AT1G75630.2	1	VATL4_ARATH	V-type proton ATPase 16 kDa proteolipid subunit c4 (V-ATPase 16 kDa proteolipid subunit c4) (Vacuolar H(+)-ATPase subunit c isoform 4) (Vacuolar proton pump 16 kDa proteolipid subunit c4)
AT2G02040.1	2	PTR2_ARATH	Peptide transporter PTR2 (Histidine-transporting protein)
AT2G28520.1	2	VHAA1_ARATH	Vacuolar proton ATPase a1 (V-type proton ATPase 95 kDa subunit a isoform 1) (V-ATPase 95 kDa isoform a1) (Vacuolar proton pump subunit a1) (Vacuolar proton translocating ATPase 95 kDa subunit a isoform 1)
AT2G38170.1	2	CAX1_ARATH	Vacuolar cation/proton exchanger 1 (Ca(2+)/H(+) antiporter CAX1) (Ca(2+)/H(+) exchanger 1) (Protein CATION EXCHANGER 1) (Protein RARE COLD INDUCIBLE 4)
AT3G62700.1	3	AB14C_ARATH	ABC transporter C family member 14 (ABC transporter ABCC.14) (AtABCC14) (EC 3.6.3.44) (ATP-energized glutathione S-conjugate pump 10) (Glutathione S-conjugate-transporting ATPase 10) (Multidrug resistance-associated protein 10)
AT4G01840.1	2	TPK5_ARATH	Two-pore potassium channel 5 (AtTPK5) (Calcium-activated outward-rectifying potassium channel 5 chloroplastic) (AtKCO5)
AT5G46370.1	2	TPK2_ARATH	Two-pore potassium channel 2 (AtTPK2) (Calcium-activated outward-rectifying potassium channel 2) (AtKCO2)
AT5G48410.1	4	GLR13_ARATH	Glutamate receptor 1.3 (Ligand-gated ion channel 1.3)
AT5G62890.1	1	NAT6_ARATH	Nucleobase-ascorbate transporter 6 (AtNAT6)
AT5G45890.1	2	SAG12_ARATH	senescence-associated gene 12
AT5G61350.1	6		Protein kinase superfamily protein
Total of sequons	28
N-glycosylated TMPs	12
from TAIR - annotated as "tonoplast"
