# Supplementary material for: The Arabidopsis tonoplast is almost devoid of glycoproteins with complex N-glycans, unlike the rat lysosomal membrane
Source: J Exp Bot. 2016 Jan 8;67(6):1769–81. doi: 10.1093/jxb/erv567 (PMC4783361; doi:10.1093/jxb/erv567)
Supplement: Supplementary Data [file supp_erv567_supplementary_table_S2.xls]

## Sheet: A.th.PMPs
A.th.PMPs: List of Arabidopsis thaliana integral plasma membrane proteins identified by analysis of published proteomic data [Alexandersson et al., 2004] and by selection of membrane proteins annotated as "plasma membrane" in the TAIR data bank (highlighted in blue). 183 sequences were assigned to the plasma membrane.
TAIR_ID	Description
AT1G01620.1	| Symbols: PIP1C, TMP-B, PIP1;3 | plasma membrane intrinsic protein 1C | chr1:225986-227176 REVERSE LENGTH=286
AT1G11260.1	| Symbols: STP1, ATSTP1 | sugar transporter 1 | chr1:3777460-3780133 FORWARD LENGTH=522
AT1G13110.1	| Symbols: CYP71B7 | cytochrome P450, family 71 subfamily B, polypeptide 7 | chr1:4467272-4468857 FORWARD LENGTH=504
AT1G14870.1	| Symbols: PCR2 | PLANT CADMIUM RESISTANCE 2 | chr1:5128591-5129458 REVERSE LENGTH=152
AT1G15690.1	| Symbols: AVP1, ATAVP3, AVP-3, AtVHP1;1 | Inorganic H pyrophosphatase family protein | chr1:5399115-5402185 FORWARD LENGTH=770
AT1G16860.1	| Symbols: | Ubiquitin-specific protease family C19-related protein | chr1:5768280-5770183 FORWARD LENGTH=474
AT1G17620.1	| Symbols: | Late embryogenesis abundant (LEA) hydroxyproline-rich glycoprotein family | chr1:6062313-6063107 FORWARD LENGTH=264
AT1G22710.1	| Symbols: SUC2, SUT1, ATSUC2 | sucrose-proton symporter 2 | chr1:8030911-8032970 REVERSE LENGTH=512
AT1G30360.1	| Symbols: ERD4 | Early-responsive to dehydration stress protein (ERD4) | chr1:10715892-10718799 FORWARD LENGTH=724
AT1G48440.1	| Symbols: | B-cell receptor-associated 31-like | chr1:17907075-17908327 FORWARD LENGTH=129
AT1G52200.1	| Symbols: | PLAC8 family protein | chr1:19442271-19443407 REVERSE LENGTH=190
AT1G52600.1	| Symbols: | Peptidase S24/S26A/S26B/S26C family protein | chr1:19590612-19592486 FORWARD LENGTH=180
AT1G53430.1	| Symbols: | Leucine-rich repeat transmembrane protein kinase | chr1:19935298-19940959 FORWARD LENGTH=1030
AT1G57990.1	| Symbols: ATPUP18, PUP18 | purine permease 18 | chr1:21441700-21442872 REVERSE LENGTH=390
AT1G59870.1	| Symbols: PEN3, PDR8, ATPDR8, ABCG36, ATABCG36 | ABC-2 and Plant PDR ABC-type transporter family protein | chr1:22034661-22039844 FORWARD LENGTH=1469
AT1G61250.1	| Symbols: SC3 | secretory carrier 3 | chr1:22586035-22588664 FORWARD LENGTH=289
AT1G66970.2	| Symbols: SVL2 | SHV3-like 2 | chr1:24992746-24996005 REVERSE LENGTH=785
AT1G68100.1	| Symbols: IAR1 | ZIP metal ion transporter family | chr1:25521325-25524032 FORWARD LENGTH=469
AT1G71880.1	| Symbols: SUC1, ATSUC1 | sucrose-proton symporter 1 | chr1:27054334-27056100 FORWARD LENGTH=513
AT1G75680.1	| Symbols: AtGH9B7, GH9B7 | glycosyl hydrolase 9B7 | chr1:28417215-28419231 REVERSE LENGTH=525
AT2G03620.1	| Symbols: MGT3, MRS2-5 | magnesium transporter 3 | chr2:1100489-1102168 REVERSE LENGTH=421
AT2G15970.1	| Symbols: COR413-PM1, WCOR413, WCOR413-LIKE, ATCOR413-PM1, FL3-5A3, ATCYP19 | cold regulated 413 plasma membrane 1 | chr2:6950163-6951012 FORWARD LENGTH=197
AT2G18960.1	| Symbols: AHA1, PMA, OST2, HA1 | H(+)-ATPase 1 | chr2:8221858-8227268 FORWARD LENGTH=949
AT2G20230.1	| Symbols: | Tetraspanin family protein | chr2:8725762-8727388 FORWARD LENGTH=270
AT2G20990.3	| Symbols: SYTA | synaptotagmin A | chr2:9014827-9017829 FORWARD LENGTH=579
AT2G26730.1	| Symbols: | Leucine-rich repeat protein kinase family protein | chr2:11388621-11391286 FORWARD LENGTH=658
AT2G31880.1	| Symbols: SOBIR1, EVR | Leucine-rich repeat protein kinase family protein | chr2:13554920-13556845 FORWARD LENGTH=641
AT2G37170.1	| Symbols: PIP2B, PIP2;2 | plasma membrane intrinsic protein 2 | chr2:15613624-15614791 REVERSE LENGTH=285
AT2G37710.1	| Symbols: RLK | receptor lectin kinase | chr2:15814934-15816961 REVERSE LENGTH=675
AT2G38290.1	| Symbols: ATAMT2, AMT2;1, AMT2 | ammonium transporter 2 | chr2:16039672-16042291 REVERSE LENGTH=475
AT2G39010.1	| Symbols: PIP2E, PIP2;6 | plasma membrane intrinsic protein 2E | chr2:16291564-16293746 FORWARD LENGTH=289
AT2G39210.1	| Symbols: | Major facilitator superfamily protein | chr2:16366287-16368231 REVERSE LENGTH=601
AT2G45960.3	| Symbols: PIP1B, TMP-A, ATHH2, PIP1;2 | plasma membrane intrinsic protein 1B | chr2:18910450-18911744 FORWARD LENGTH=301
AT3G02880.1	| Symbols: | Leucine-rich repeat protein kinase family protein | chr3:634819-636982 FORWARD LENGTH=627
AT3G07160.1	| Symbols: ATGSL10, gsl10, CALS9 | glucan synthase-like 10 | chr3:2265142-2279383 REVERSE LENGTH=1890
AT3G09740.1	| Symbols: SYP71, ATSYP71 | syntaxin of plants 71 | chr3:2989615-2991354 FORWARD LENGTH=266
AT3G11820.1	| Symbols: SYP121, AT-SYR1, ATSYP121, SYR1, ATSYR1, PEN1 | syntaxin of plants 121 | chr3:3729540-3730868 REVERSE LENGTH=346
AT3G14840.2	| Symbols: | Leucine-rich repeat transmembrane protein kinase | chr3:4988271-4993891 FORWARD LENGTH=1020
AT3G16240.1	| Symbols: DELTA-TIP, TIP2;1, DELTA-TIP1, AQP1, ATTIP2;1 | delta tonoplast integral protein | chr3:5505534-5506788 FORWARD LENGTH=250
AT3G17440.1	| Symbols: NPSN13, ATNPSN13 | novel plant snare 13 | chr3:5969909-5972290 REVERSE LENGTH=269
AT3G17780.1	| Symbols: | FUNCTIONS IN: molecular_function unknown; INVOLVED IN: intracellular protein transport; LOCATED IN: endomembrane system, integral to membrane, endoplasmic reticulum; EXPRESSED IN: 23 plant structures; EXPRESSED DURING: 13 growth stages; CONTAINS InterPro DOMAIN/s: B-cell receptor-associated 31-like (InterPro:IPR008417); BEST Arabidopsis thaliana protein match is: B-cell receptor-asso…
AT3G19930.1	| Symbols: STP4, ATSTP4 | sugar transporter 4 | chr3:6935048-6936841 FORWARD LENGTH=514
AT3G23750.1	| Symbols: | Leucine-rich repeat protein kinase family protein | chr3:8558332-8561263 FORWARD LENGTH=928
AT3G25290.1	| Symbols: | Auxin-responsive family protein | chr3:9208955-9210353 FORWARD LENGTH=393
AT3G26520.1	| Symbols: TIP2, SITIP, GAMMA-TIP2, TIP1;2 | tonoplast intrinsic protein 2 | chr3:9722770-9723703 REVERSE LENGTH=253
AT3G26700.1	| Symbols: | Protein kinase superfamily protein | chr3:9810669-9812356 FORWARD LENGTH=380
AT3G28450.1	| Symbols: | Leucine-rich repeat protein kinase family protein | chr3:10667359-10669176 FORWARD LENGTH=605
AT3G28860.1	| Symbols: ATMDR1, ATMDR11, PGP19, MDR11, MDR1, ATPGP19, ABCB19, ATABCB19 | ATP binding cassette subfamily B19 | chr3:10870287-10877286 REVERSE LENGTH=1252
AT3G45600.1	| Symbols: TET3 | tetraspanin3 | chr3:16733973-16735854 REVERSE LENGTH=285
AT3G47950.1	| Symbols: AHA4, HA4 | H(+)-ATPase 4 | chr3:17693015-17697801 FORWARD LENGTH=960
AT3G51550.1	| Symbols: FER | Malectin/receptor-like protein kinase family protein | chr3:19117877-19120564 REVERSE LENGTH=895
AT3G52400.1	| Symbols: SYP122, ATSYP122 | syntaxin of plants 122 | chr3:19425835-19427032 REVERSE LENGTH=341
AT3G53420.1	| Symbols: PIP2A, PIP2, PIP2;1 | plasma membrane intrinsic protein 2A | chr3:19803906-19805454 REVERSE LENGTH=287
AT3G54140.1	| Symbols: ATPTR1, PTR1 | peptide transporter 1 | chr3:20045885-20048154 REVERSE LENGTH=570
AT3G54200.1	| Symbols: | Late embryogenesis abundant (LEA) hydroxyproline-rich glycoprotein family | chr3:20065731-20066438 FORWARD LENGTH=235
AT3G61050.1	| Symbols: NTMC2TYPE4, NTMC2T4 | Calcium-dependent lipid-binding (CaLB domain) family protein | chr3:22597485-22600932 FORWARD LENGTH=510
AT3G61430.1	| Symbols: PIP1A, ATPIP1, PIP1, PIP1;1 | plasma membrane intrinsic protein 1A | chr3:22733657-22735113 FORWARD LENGTH=286
AT3G62360.1	| Symbols: | Carbohydrate-binding-like fold | chr3:23073020-23080455 REVERSE LENGTH=1227
AT4G00430.1	| Symbols: TMP-C, PIP1;4, PIP1E | plasma membrane intrinsic protein 1;4 | chr4:186143-187531 REVERSE LENGTH=287
AT4G03550.1	| Symbols: ATGSL05, GSL05, ATGSL5, PMR4, GSL5 | glucan synthase-like 5 | chr4:1573513-1579195 FORWARD LENGTH=1780
AT4G08850.1	| Symbols: | Leucine-rich repeat receptor-like protein kinase family protein | chr4:5636693-5640496 REVERSE LENGTH=1045
AT4G13510.1	| Symbols: AMT1;1, ATAMT1, ATAMT1;1 | ammonium transporter 1;1 | chr4:7858220-7859725 FORWARD LENGTH=501
AT4G15630.1	| Symbols: | Uncharacterised protein family (UPF0497) | chr4:8917527-8918683 FORWARD LENGTH=190
AT4G18760.1	| Symbols: AtRLP51, RLP51 | receptor like protein 51 | chr4:10308163-10309458 REVERSE LENGTH=431
AT4G23180.1	| Symbols: CRK10, RLK4 | cysteine-rich RLK (RECEPTOR-like protein kinase) 10 | chr4:12138171-12140780 FORWARD LENGTH=669
AT4G23470.1	| Symbols: | PLAC8 family protein | chr4:12249289-12251079 FORWARD LENGTH=255
AT4G29870.1	| Symbols: | Oligosaccharyltransferase complex/magnesium transporter family protein | chr4:14606012-14606530 FORWARD LENGTH=172
AT4G29900.1	| Symbols: ACA10, CIF1, ATACA10 | autoinhibited Ca(2+)-ATPase 10 | chr4:14611225-14618775 REVERSE LENGTH=1069
AT4G30190.2	| Symbols: HA2 | H(+)-ATPase 2 | chr4:14770820-14775920 REVERSE LENGTH=981
AT4G35100.1	| Symbols: PIP3, PIP3A, PIP2;7, SIMIP | plasma membrane intrinsic protein 3 | chr4:16708672-16709958 FORWARD LENGTH=280
AT5G01240.1	| Symbols: LAX1 | like AUXIN RESISTANT 1 | chr5:98228-101493 FORWARD LENGTH=488
AT5G06320.1	| Symbols: NHL3 | NDR1/HIN1-like 3 | chr5:1931016-1931711 REVERSE LENGTH=231
AT5G07530.1	| Symbols: GRP17, ATGRP17, ATGRP-7 | glycine rich protein 17 | chr5:2382678-2384495 REVERSE LENGTH=543
AT5G08080.3	| Symbols: SYP132 | syntaxin of plants 132 | chr5:2588532-2591106 FORWARD LENGTH=315
AT5G11420.1	| Symbols: | Protein of unknown function, DUF642 | chr5:3644655-3646991 FORWARD LENGTH=366
AT5G11560.1	| Symbols: | catalytics | chr5:3709734-3713994 REVERSE LENGTH=982
AT5G14120.1	| Symbols: | Major facilitator superfamily protein | chr5:4556308-4558447 FORWARD LENGTH=579
AT5G20650.1	| Symbols: COPT5 | copper transporter 5 | chr5:6985481-6985921 REVERSE LENGTH=146
AT5G26340.1	| Symbols: MSS1, STP13, ATSTP13 | Major facilitator superfamily protein | chr5:9243851-9246994 REVERSE LENGTH=526
AT5G38990.1	| Symbols: | Malectin/receptor-like protein kinase family protein | chr5:15608824-15611466 FORWARD LENGTH=880
AT5G40780.1	| Symbols: LHT1 | lysine histidine transporter 1 | chr5:16323823-16327082 FORWARD LENGTH=446
AT5G44140.1	| Symbols: ATPHB7, PHB7 | prohibitin 7 | chr5:17762491-17763629 FORWARD LENGTH=278
AT5G49760.1	| Symbols: | Leucine-rich repeat protein kinase family protein | chr5:20216679-20221052 FORWARD LENGTH=953
AT5G59030.1	| Symbols: COPT1 | copper transporter 1 | chr5:23833945-23834457 REVERSE LENGTH=170
AT5G61520.1	| Symbols: | Major facilitator superfamily protein | chr5:24739358-24741175 REVERSE LENGTH=514
AT5G62670.1	| Symbols: AHA11, HA11 | H(+)-ATPase 11 | chr5:25159495-25164957 FORWARD LENGTH=956
AT1G05570.1	| Symbols: CALS1, GSL06, ATGSL6, ATGSL06, GSL6 | callose synthase 1 | chr1:1647880-1658677 REVERSE LENGTH=1950
AT1G06490.1	| Symbols: ATGSL07, gsl07, atgsl7, GSL7 | glucan synthase-like 7 | chr1:1978762-1989295 FORWARD LENGTH=1958
AT1G07340.1	| Symbols: ATSTP2, STP2 | sugar transporter 2 | chr1:2254873-2256712 FORWARD LENGTH=498
AT1G08700.1	| Symbols: PS1 | Presenilin-1 | chr1:2769885-2771348 REVERSE LENGTH=453
AT1G15080.1	| Symbols: ATPAP2, ATLPP2, LPP2 | lipid phosphate phosphatase 2 | chr1:5188080-5189476 FORWARD LENGTH=290
AT1G17840.1	| Symbols: WBC11, ABCG11, DSO, COF1, ATWBC11 | white-brown complex homolog protein 11 | chr1:6142870-6145894 FORWARD LENGTH=703
AT1G21460.1	| Symbols: SWEET1, AtSWEET1 | Nodulin MtN3 family protein | chr1:7512030-7513281 REVERSE LENGTH=247
AT1G21880.2	| Symbols: LYM1 | lysm domain GPI-anchored protein 1 precursor | chr1:7680689-7682526 FORWARD LENGTH=416
AT1G27950.1	| Symbols: LTPG1 | glycosylphosphatidylinositol-anchored lipid protein transfer 1 | chr1:9740740-9741991 FORWARD LENGTH=193
AT1G28230.1	| Symbols: PUP1, ATPUP1 | purine permease 1 | chr1:9862200-9864554 REVERSE LENGTH=356
AT1G32860.1	| Symbols: | Glycosyl hydrolase superfamily protein | chr1:11907308-11908803 REVERSE LENGTH=426
AT1G64060.1	| Symbols: ATRBOH F, ATRBOHF, RBOHAP108, RBOHF, RBOH F | respiratory burst oxidase protein F | chr1:23770266-23776317 FORWARD LENGTH=944
AT1G64760.1	| Symbols: | O-Glycosyl hydrolases family 17 protein | chr1:24054220-24056194 REVERSE LENGTH=481
AT1G65240.1	| Symbols: | Eukaryotic aspartyl protease family protein | chr1:24230963-24233349 REVERSE LENGTH=475
AT1G66570.1	| Symbols: ATSUC7, SUC7 | sucrose-proton symporter 7 | chr1:24835309-24837242 REVERSE LENGTH=491
AT1G66770.1	| Symbols: SWEET6, AtSWEET6 | Nodulin MtN3 family protein | chr1:24906451-24907236 REVERSE LENGTH=261
AT1G70940.1	| Symbols: PIN3, ATPIN3 | Auxin efflux carrier family protein | chr1:26743170-26745871 FORWARD LENGTH=640
AT1G73590.1	| Symbols: PIN1, ATPIN1 | Auxin efflux carrier family protein | chr1:27659772-27662876 FORWARD LENGTH=622
AT1G74790.1	| Symbols: | catalytics | chr1:28098912-28101673 FORWARD LENGTH=695
AT2G01110.1	| Symbols: APG2, UNE3, PGA2, TATC | Sec-independent periplasmic protein translocase | chr2:83786-85088 REVERSE LENGTH=340
AT2G01180.1	| Symbols: ATPAP1, PAP1, LPP1, ATLPP1 | phosphatidic acid phosphatase 1 | chr2:107182-108555 REVERSE LENGTH=327
AT2G02860.1	| Symbols: SUT2, ATSUC3, SUC3, ATSUT2 | sucrose transporter 2 | chr2:828546-832296 REVERSE LENGTH=594
AT2G13680.1	| Symbols: CALS5, GLS2, ATGSL02 | callose synthase 5 | chr2:5695124-5706134 FORWARD LENGTH=1923
AT2G14670.1	| Symbols: ATSUC8, SUC8 | sucrose-proton symporter 8 | chr2:6274606-6276317 REVERSE LENGTH=492
AT2G17120.1	| Symbols: LYM2 | lysm domain GPI-anchored protein 2 precursor | chr2:7459156-7460648 FORWARD LENGTH=350
AT2G27130.1	| Symbols: | Bifunctional inhibitor/lipid-transfer protein/seed storage 2S albumin superfamily protein | chr2:11595379-11596395 FORWARD LENGTH=176
AT2G27500.1	| Symbols: | Glycosyl hydrolase superfamily protein | chr2:11752364-11753844 REVERSE LENGTH=392
AT2G29900.1	| Symbols: PS2 | Presenilin-2 | chr2:12749837-12751030 FORWARD LENGTH=397
AT2G31960.1	| Symbols: ATGSL03, GSL03, ATGSL3 | glucan synthase-like 3 | chr2:13589545-13600066 FORWARD LENGTH=1950
AT2G36850.1	| Symbols: ATGSL08, GSL8, GSL08, ATGSL8, CHOR | glucan synthase-like 8 | chr2:15454935-15469666 REVERSE LENGTH=1904
AT2G39060.1	| Symbols: SWEET9, AtSWEET9 | Nodulin MtN3 family protein | chr2:16306818-16308206 REVERSE LENGTH=258
AT2G44790.1	| Symbols: UCC2 | uclacyanin 2 | chr2:18462182-18463232 REVERSE LENGTH=202
AT2G47160.2	| Symbols: BOR1 | HCO3- transporter family | chr2:19357740-19360787 REVERSE LENGTH=729
AT3G02600.1	| Symbols: LPP3, ATLPP3 | lipid phosphate phosphatase 3 | chr3:551534-554411 FORWARD LENGTH=364
AT3G04690.1	| Symbols: ANX1 | Malectin/receptor-like protein kinase family protein | chr3:1273386-1275938 REVERSE LENGTH=850
AT3G13560.1	| Symbols: | O-Glycosyl hydrolases family 17 protein | chr3:4425484-4427284 REVERSE LENGTH=505
AT3G14570.1	| Symbols: ATGSL04, gsl04, atgsl4 | glucan synthase-like 4 | chr3:4892643-4902628 FORWARD LENGTH=1976
AT3G14770.1	| Symbols: SWEET2, AtSWEET2 | Nodulin MtN3 family protein | chr3:4957787-4959202 REVERSE LENGTH=236
AT3G15720.1	| Symbols: | Pectin lyase-like superfamily protein | chr3:5325329-5327457 REVERSE LENGTH=456
AT3G16690.1	| Symbols: SWEET16, AtSWEET16 | Nodulin MtN3 family protein | chr3:5684563-5686425 REVERSE LENGTH=230
AT3G20600.1	| Symbols: NDR1 | Late embryogenesis abundant (LEA) hydroxyproline-rich glycoprotein family | chr3:7194877-7195536 FORWARD LENGTH=219
AT3G28007.1	| Symbols: SWEET4, AtSWEET4 | Nodulin MtN3 family protein | chr3:10408243-10409633 REVERSE LENGTH=251
AT3G28300.1	| Symbols: AT14A | Protein of unknown function (DUF677) | chr3:10566106-10567263 FORWARD LENGTH=385
AT3G29810.1	| Symbols: COBL2 | COBRA-like protein 2 precursor | chr3:11728212-11730158 FORWARD LENGTH=441
AT3G46550.1	| Symbols: SOS5 | Fasciclin-like arabinogalactan family protein | chr3:17136612-17137874 REVERSE LENGTH=420
AT3G46900.1	| Symbols: COPT2 | copper transporter 2 | chr3:17268887-17269363 FORWARD LENGTH=158
AT3G48740.1	| Symbols: SWEET11, AtSWEET11 | Nodulin MtN3 family protein | chr3:18052814-18054663 REVERSE LENGTH=289
AT3G51050.1	| Symbols: | FG-GAP repeat-containing protein | chr3:18954023-18957698 FORWARD LENGTH=698
AT3G51460.1	| Symbols: RHD4 | Phosphoinositide phosphatase family protein | chr3:19093007-19097142 FORWARD LENGTH=597
AT3G58100.1	| Symbols: PDCB5 | plasmodesmata callose-binding protein 5 | chr3:21515397-21516329 REVERSE LENGTH=180
AT3G59100.1	| Symbols: ATGSL11, gsl11 | glucan synthase-like 11 | chr3:21843407-21853860 FORWARD LENGTH=1921
AT4G04970.1	| Symbols: ATGSL1, ATGSL01, GSL01, GSL1 | glucan synthase-like 1 | chr4:2537039-2542434 FORWARD LENGTH=1768
AT4G10380.1	| Symbols: NIP5;1, NLM6, NLM8 | NOD26-like intrinsic protein 5;1 | chr4:6431530-6434510 REVERSE LENGTH=304
AT4G10850.1	| Symbols: SWEET7, AtSWEET7 | Nodulin MtN3 family protein | chr4:6675068-6676718 FORWARD LENGTH=258
AT4G15920.1	| Symbols: SWEET17, AtSWEET17 | Nodulin MtN3 family protein | chr4:9030742-9033343 REVERSE LENGTH=241
AT4G23950.2	| Symbols: | Galactose-binding protein | chr4:12442297-12444330 FORWARD LENGTH=562
AT4G25010.1	| Symbols: SWEET14, AtSWEET14 | Nodulin MtN3 family protein | chr4:12854630-12856351 REVERSE LENGTH=281
AT4G25240.1	| Symbols: SKS1 | SKU5 similar 1 | chr4:12930539-12933563 FORWARD LENGTH=589
AT4G27520.1	| Symbols: ENODL2, AtENODL2 | early nodulin-like protein 2 | chr4:13750668-13751819 REVERSE LENGTH=349
AT4G28100.1	| Symbols: | unknown protein; FUNCTIONS IN: molecular_function unknown; INVOLVED IN: biological_process unknown; LOCATED IN: anchored to plasma membrane, anchored to membrane; EXPRESSED IN: 23 plant structures; EXPRESSED DURING: 14 growth stages; BEST Arabidopsis thaliana protein match is: unknown protein (TAIR:AT3G18050.1); Has 30201 Blast hits to 17322 proteins in 780 species: Archae - 12; Bact…
AT4G29360.1	| Symbols: | O-Glycosyl hydrolases family 17 protein | chr4:14451562-14453687 REVERSE LENGTH=534
AT4G31140.1	| Symbols: | O-Glycosyl hydrolases family 17 protein | chr4:15141581-15143188 FORWARD LENGTH=484
AT4G39400.1	| Symbols: BRI1, CBB2, DWF2, BIN1, ATBRI1 | Leucine-rich receptor-like protein kinase family protein | chr4:18324826-18328416 FORWARD LENGTH=1196
AT5G06170.1	| Symbols: ATSUC9, SUC9 | sucrose-proton symporter 9 | chr5:1869791-1871719 FORWARD LENGTH=491
AT5G07390.1	| Symbols: ATRBOHA, RBOHA | respiratory burst oxidase homolog A | chr5:2336063-2339728 REVERSE LENGTH=902
AT5G09220.1	| Symbols: AAP2 | amino acid permease 2 | chr5:2866867-2868863 FORWARD LENGTH=493
AT5G13000.1	| Symbols: ATGSL12, gsl12 | glucan synthase-like 12 | chr5:4110445-4121202 REVERSE LENGTH=1955
AT5G13170.1	| Symbols: SAG29, SWEET15, AtSWEET15 | senescence-associated gene 29 | chr5:4181331-4183171 REVERSE LENGTH=292
AT5G14870.1	| Symbols: CNGC18, ATCNGC18 | cyclic nucleotide-gated channel 18 | chr5:4808268-4810897 REVERSE LENGTH=706
AT5G15350.1	| Symbols: ENODL17, AtENODL17 | early nodulin-like protein 17 | chr5:4985184-4986154 REVERSE LENGTH=172
AT5G16490.1	| Symbols: RIC4 | ROP-interactive CRIB motif-containing protein 4 | chr5:5384468-5385205 REVERSE LENGTH=153
AT5G19230.1	| Symbols: | Glycoprotein membrane precursor GPI-anchored | chr5:6467636-6468337 FORWARD LENGTH=189
AT5G19250.1	| Symbols: | Glycoprotein membrane precursor GPI-anchored | chr5:6471983-6472808 FORWARD LENGTH=196
AT5G23660.1	| Symbols: MTN3, SWEET12, AtSWEET12 | homolog of Medicago truncatula MTN3 | chr5:7971936-7973796 REVERSE LENGTH=285
AT5G25090.1	| Symbols: ENODL13, AtENODL13 | early nodulin-like protein 13 | chr5:8647117-8647755 REVERSE LENGTH=186
AT5G28680.1	| Symbols: ANX2 | Malectin/receptor-like protein kinase family protein | chr5:10719437-10722013 REVERSE LENGTH=858
AT5G28750.1	| Symbols: | Bacterial sec-independent translocation protein mttA/Hcf106 | chr5:10784142-10785677 REVERSE LENGTH=147
AT5G35390.1	| Symbols: | Leucine-rich repeat protein kinase family protein | chr5:13596918-13598976 FORWARD LENGTH=662
AT5G36870.1	| Symbols: ATGSL09, gsl09, atgsl9 | glucan synthase-like 9 | chr5:14518316-14533930 FORWARD LENGTH=1871
AT5G40260.1	| Symbols: SWEET8, AtSWEET8 | Nodulin MtN3 family protein | chr5:16089842-16091527 FORWARD LENGTH=239
AT5G42100.1	| Symbols: ATBG_PPAP, ATBG_PAP, BG_PPAP | beta-1,3-glucanase_putative | chr5:16829460-16831168 REVERSE LENGTH=425
AT5G43610.1	| Symbols: ATSUC6, SUC6 | sucrose-proton symporter 6 | chr5:17519079-17521008 FORWARD LENGTH=492
AT5G49150.1	| Symbols: ATGEX2, GEX2 | gamete expressed 2 | chr5:19924760-19928527 FORWARD LENGTH=914
AT5G49720.1	| Symbols: ATGH9A1, TSD1, DEC, KOR, RSW2, IRX2, KOR1, GH9A1 | glycosyl hydrolase 9A1 | chr5:20197765-20200168 REVERSE LENGTH=621
AT5G50790.1	| Symbols: SWEET10, AtSWEET10 | Nodulin MtN3 family protein | chr5:20656461-20657827 REVERSE LENGTH=289
AT5G50800.1	| Symbols: SWEET13, AtSWEET13 | Nodulin MtN3 family protein | chr5:20665280-20667140 REVERSE LENGTH=294
AT5G51060.1	| Symbols: RHD2, ATRBOHC, RBOHC | NADPH/respiratory burst oxidase protein D | chr5:20757484-20762175 REVERSE LENGTH=905
AT5G51480.1	| Symbols: SKS2 | SKU5 similar 2 | chr5:20910433-20913153 FORWARD LENGTH=592
AT5G53190.1	| Symbols: SWEET3, AtSWEET3 | Nodulin MtN3 family protein | chr5:21572417-21574284 REVERSE LENGTH=263
AT5G55480.1	| Symbols: SVL1 | SHV3-like 1 | chr5:22474277-22477819 FORWARD LENGTH=766
AT5G55490.1	| Symbols: ATGEX1, GEX1 | gamete expressed protein 1 | chr5:22478822-22481071 REVERSE LENGTH=593
AT5G57090.1	| Symbols: EIR1, WAV6, ATPIN2, PIN2, AGR, AGR1 | Auxin efflux carrier family protein | chr5:23100765-23104456 FORWARD LENGTH=647
AT5G58480.1	| Symbols: | O-Glycosyl hydrolases family 17 protein | chr5:23641227-23642826 REVERSE LENGTH=476
AT5G62850.1	| Symbols: AtVEX1, SWEET5, AtSWEET5 | Nodulin MtN3 family protein | chr5:25230204-25231527 REVERSE LENGTH=240
AT5G64080.1	| Symbols: | Bifunctional inhibitor/lipid-transfer protein/seed storage 2S albumin superfamily protein | chr5:25645475-25646638 REVERSE LENGTH=182
AT5G67130.1	| Symbols: | PLC-like phosphodiesterases superfamily protein | chr5:26791599-26793649 FORWARD LENGTH=426
Total: 183 integral plasma membrane proteins (PMPs)
from published proteomic data
from TAIR - annotated as "Plasma Membrane"

## Sheet: TMHMM_A.th.PMPs N-glyc sites
TMHMM_A.th.PMPs N-glyc sites: Identification of probable N-glycosylated sequons. Analysis was first performed on the 183 putative integral plasma membrane proteins, using the NetGlyc prediction server (http://www.cbs.dtu.dk/services/NetNGlyc/). Sequons having negative score or containing Pro-X1 or Pro-X2 were excluded. The relative position of sequons with respect to the topology was then analyze…
TAIR_ID	position	loop_start	loop_end	loop_length	UniProt ID	Description
AT1G05570.1	995	680	1510	830	Q9AUE0	| Symbols: CALS1, GSL06, ATGSL6, ATGSL06, GSL6 | callose synthase 1 | chr1:1647880-1658677 REVERSE LENGTH=1950
AT1G05570.1	1438	680	1510	830	Q9AUE0	| Symbols: CALS1, GSL06, ATGSL6, ATGSL06, GSL6 | callose synthase 1 | chr1:1647880-1658677 REVERSE LENGTH=1950
AT1G05570.1	1455	680	1510	830	Q9AUE0	| Symbols: CALS1, GSL06, ATGSL6, ATGSL06, GSL6 | callose synthase 1 | chr1:1647880-1658677 REVERSE LENGTH=1950
AT1G06490.1	1027	774	1494	720	Q9SHJ3	| Symbols: ATGSL07, gsl07, atgsl7, GSL7 | glucan synthase-like 7 | chr1:1978762-1989295 FORWARD LENGTH=1958
AT1G06490.1	1183	774	1494	720	Q9SHJ3	| Symbols: ATGSL07, gsl07, atgsl7, GSL7 | glucan synthase-like 7 | chr1:1978762-1989295 FORWARD LENGTH=1958
AT1G06490.1	1351	774	1494	720	Q9SHJ3	| Symbols: ATGSL07, gsl07, atgsl7, GSL7 | glucan synthase-like 7 | chr1:1978762-1989295 FORWARD LENGTH=1958
AT1G06490.1	1423	774	1494	720	Q9SHJ3	| Symbols: ATGSL07, gsl07, atgsl7, GSL7 | glucan synthase-like 7 | chr1:1978762-1989295 FORWARD LENGTH=1958
AT1G06490.1	1433	774	1494	720	Q9SHJ3	| Symbols: ATGSL07, gsl07, atgsl7, GSL7 | glucan synthase-like 7 | chr1:1978762-1989295 FORWARD LENGTH=1958
AT1G08700.1	294	199	389	190	Q0V7S4	| Symbols: PS1 | Presenilin-1 | chr1:2769885-2771348 REVERSE LENGTH=453
AT1G13110.1	47	22	504	482	Q96514	Cytochrome P450 71B7 (EC 1.14.-.-)
AT1G13110.1	58	22	504	482	Q96514	Cytochrome P450 71B7 (EC 1.14.-.-)
AT1G13110.1	237	22	504	482	Q96514	Cytochrome P450 71B7 (EC 1.14.-.-)
AT1G15080.1	142	118	162	44	Q9XI60	| Symbols: ATPAP2, ATLPP2, LPP2 | lipid phosphate phosphatase 2 | chr1:5188080-5189476 FORWARD LENGTH=290
AT1G17620.1	105	87	264	177	Q9LNP3	At1g17620/F11A6_23 (F1L3.32) (Late embryogenesis abundant (LEA) hydroxyproline-rich glycoprotein family) (Putative uncharacterized protein At1g17620)
AT1G17840.1	296	1	400	399	Q8RXN0	| Symbols: WBC11, ABCG11, DSO, COF1, ATWBC11 | white-brown complex homolog protein 11 | chr1:6142870-6145894 FORWARD LENGTH=703
AT1G17840.1	671	649	703	54	Q8RXN0	| Symbols: WBC11, ABCG11, DSO, COF1, ATWBC11 | white-brown complex homolog protein 11 | chr1:6142870-6145894 FORWARD LENGTH=703
AT1G17840.1	675	649	703	54	Q8RXN0	| Symbols: WBC11, ABCG11, DSO, COF1, ATWBC11 | white-brown complex homolog protein 11 | chr1:6142870-6145894 FORWARD LENGTH=703
AT1G21880.2	165	27	416	389	Q93ZH0	| Symbols: LYM1 | lysm domain GPI-anchored protein 1 precursor | chr1:7680689-7682526 FORWARD LENGTH=416
AT1G21880.2	241	27	416	389	Q93ZH0	| Symbols: LYM1 | lysm domain GPI-anchored protein 1 precursor | chr1:7680689-7682526 FORWARD LENGTH=416
AT1G21880.2	288	27	416	389	Q93ZH0	| Symbols: LYM1 | lysm domain GPI-anchored protein 1 precursor | chr1:7680689-7682526 FORWARD LENGTH=416
AT1G21880.2	310	27	416	389	Q93ZH0	| Symbols: LYM1 | lysm domain GPI-anchored protein 1 precursor | chr1:7680689-7682526 FORWARD LENGTH=416
AT1G32860.1	112	35	426	391	Q8L868	| Symbols: | Glycosyl hydrolase superfamily protein | chr1:11907308-11908803 REVERSE LENGTH=426
AT1G32860.1	126	35	426	391	Q8L868	| Symbols: | Glycosyl hydrolase superfamily protein | chr1:11907308-11908803 REVERSE LENGTH=426
AT1G32860.1	367	35	426	391	Q8L868	| Symbols: | Glycosyl hydrolase superfamily protein | chr1:11907308-11908803 REVERSE LENGTH=426
AT1G52200.1	46	1	93	92	Q9M815	Protein PLANT CADMIUM RESISTANCE 8 (AtPCR8)
AT1G53430.1	48	1	599	598	C0LGG8	Probable LRR receptor-like serine/threonine-protein kinase At1g53430 (EC 2.7.11.1)
AT1G53430.1	77	1	599	598	C0LGG8	Probable LRR receptor-like serine/threonine-protein kinase At1g53430 (EC 2.7.11.1)
AT1G53430.1	85	1	599	598	C0LGG8	Probable LRR receptor-like serine/threonine-protein kinase At1g53430 (EC 2.7.11.1)
AT1G53430.1	112	1	599	598	C0LGG8	Probable LRR receptor-like serine/threonine-protein kinase At1g53430 (EC 2.7.11.1)
AT1G53430.1	127	1	599	598	C0LGG8	Probable LRR receptor-like serine/threonine-protein kinase At1g53430 (EC 2.7.11.1)
AT1G53430.1	196	1	599	598	C0LGG8	Probable LRR receptor-like serine/threonine-protein kinase At1g53430 (EC 2.7.11.1)
AT1G53430.1	210	1	599	598	C0LGG8	Probable LRR receptor-like serine/threonine-protein kinase At1g53430 (EC 2.7.11.1)
AT1G53430.1	231	1	599	598	C0LGG8	Probable LRR receptor-like serine/threonine-protein kinase At1g53430 (EC 2.7.11.1)
AT1G53430.1	255	1	599	598	C0LGG8	Probable LRR receptor-like serine/threonine-protein kinase At1g53430 (EC 2.7.11.1)
AT1G53430.1	258	1	599	598	C0LGG8	Probable LRR receptor-like serine/threonine-protein kinase At1g53430 (EC 2.7.11.1)
AT1G53430.1	331	1	599	598	C0LGG8	Probable LRR receptor-like serine/threonine-protein kinase At1g53430 (EC 2.7.11.1)
AT1G53430.1	355	1	599	598	C0LGG8	Probable LRR receptor-like serine/threonine-protein kinase At1g53430 (EC 2.7.11.1)
AT1G53430.1	463	1	599	598	C0LGG8	Probable LRR receptor-like serine/threonine-protein kinase At1g53430 (EC 2.7.11.1)
AT1G59870.1	153	1	538	537	Q9XIE2	ABC transporter G family member 36 (ABC transporter ABCG.36) (AtABCG36) (Pleiotropic drug resistance protein 8) (Protein PENETRATION 3)
AT1G59870.1	1036	792	1212	420	Q9XIE2	ABC transporter G family member 36 (ABC transporter ABCG.36) (AtABCG36) (Pleiotropic drug resistance protein 8) (Protein PENETRATION 3)
AT1G65240.1	124	27	475	448	Q9S9K4	| Symbols: | Eukaryotic aspartyl protease family protein | chr1:24230963-24233349 REVERSE LENGTH=475
AT1G65240.1	222	27	475	448	Q9S9K4	| Symbols: | Eukaryotic aspartyl protease family protein | chr1:24230963-24233349 REVERSE LENGTH=475
AT1G65240.1	425	27	475	448	Q9S9K4	| Symbols: | Eukaryotic aspartyl protease family protein | chr1:24230963-24233349 REVERSE LENGTH=475
AT1G65240.1	446	27	475	448	Q9S9K4	| Symbols: | Eukaryotic aspartyl protease family protein | chr1:24230963-24233349 REVERSE LENGTH=475
AT1G66970.2	214	32	785	753	Q7Y208	Probable glycerophosphoryl diester phosphodiesterase 3 (EC 3.1.4.46)
AT1G66970.2	270	32	785	753	Q7Y208	Probable glycerophosphoryl diester phosphodiesterase 3 (EC 3.1.4.46)
AT1G66970.2	279	32	785	753	Q7Y208	Probable glycerophosphoryl diester phosphodiesterase 3 (EC 3.1.4.46)
AT1G66970.2	337	32	785	753	Q7Y208	Probable glycerophosphoryl diester phosphodiesterase 3 (EC 3.1.4.46)
AT1G66970.2	381	32	785	753	Q7Y208	Probable glycerophosphoryl diester phosphodiesterase 3 (EC 3.1.4.46)
AT1G66970.2	556	32	785	753	Q7Y208	Probable glycerophosphoryl diester phosphodiesterase 3 (EC 3.1.4.46)
AT1G66970.2	676	32	785	753	Q7Y208	Probable glycerophosphoryl diester phosphodiesterase 3 (EC 3.1.4.46)
AT1G74790.1	67	27	671	644	Q9SSG3	| Symbols: | catalytics | chr1:28098912-28101673 FORWARD LENGTH=695
AT1G74790.1	107	27	671	644	Q9SSG3	| Symbols: | catalytics | chr1:28098912-28101673 FORWARD LENGTH=695
AT1G74790.1	113	27	671	644	Q9SSG3	| Symbols: | catalytics | chr1:28098912-28101673 FORWARD LENGTH=695
AT1G74790.1	128	27	671	644	Q9SSG3	| Symbols: | catalytics | chr1:28098912-28101673 FORWARD LENGTH=695
AT1G74790.1	151	27	671	644	Q9SSG3	| Symbols: | catalytics | chr1:28098912-28101673 FORWARD LENGTH=695
AT1G74790.1	175	27	671	644	Q9SSG3	| Symbols: | catalytics | chr1:28098912-28101673 FORWARD LENGTH=695
AT1G74790.1	190	27	671	644	Q9SSG3	| Symbols: | catalytics | chr1:28098912-28101673 FORWARD LENGTH=695
AT1G74790.1	208	27	671	644	Q9SSG3	| Symbols: | catalytics | chr1:28098912-28101673 FORWARD LENGTH=695
AT1G74790.1	337	27	671	644	Q9SSG3	| Symbols: | catalytics | chr1:28098912-28101673 FORWARD LENGTH=695
AT1G74790.1	429	27	671	644	Q9SSG3	| Symbols: | catalytics | chr1:28098912-28101673 FORWARD LENGTH=695
AT1G74790.1	641	27	671	644	Q9SSG3	| Symbols: | catalytics | chr1:28098912-28101673 FORWARD LENGTH=695
AT1G75680.1	259	32	525	493	Q8LCP6	Endoglucanase 10 (EC 3.2.1.4) (Endo-1
AT1G75680.1	299	32	525	493	Q8LCP6	Endoglucanase 10 (EC 3.2.1.4) (Endo-1
AT1G75680.1	464	32	525	493	Q8LCP6	Endoglucanase 10 (EC 3.2.1.4) (Endo-1
AT2G03620.1	189	1	356	355	Q9ZPR4	Magnesium transporter MRS2-5 (Magnesium Transporter 3) (AtMGT3)
AT2G13680.1	100	1	485	484	Q3B724	| Symbols: CALS5, GLS2, ATGSL02 | callose synthase 5 | chr2:5695124-5706134 FORWARD LENGTH=1923
AT2G13680.1	160	1	485	484	Q3B724	| Symbols: CALS5, GLS2, ATGSL02 | callose synthase 5 | chr2:5695124-5706134 FORWARD LENGTH=1923
AT2G13680.1	367	1	485	484	Q3B724	| Symbols: CALS5, GLS2, ATGSL02 | callose synthase 5 | chr2:5695124-5706134 FORWARD LENGTH=1923
AT2G13680.1	469	1	485	484	Q3B724	| Symbols: CALS5, GLS2, ATGSL02 | callose synthase 5 | chr2:5695124-5706134 FORWARD LENGTH=1923
AT2G13680.1	923	758	1485	727	Q3B724	| Symbols: CALS5, GLS2, ATGSL02 | callose synthase 5 | chr2:5695124-5706134 FORWARD LENGTH=1923
AT2G13680.1	1173	758	1485	727	Q3B724	| Symbols: CALS5, GLS2, ATGSL02 | callose synthase 5 | chr2:5695124-5706134 FORWARD LENGTH=1923
AT2G13680.1	1430	758	1485	727	Q3B724	| Symbols: CALS5, GLS2, ATGSL02 | callose synthase 5 | chr2:5695124-5706134 FORWARD LENGTH=1923
AT2G17120.1	48	28	350	322	O23006	| Symbols: LYM2 | lysm domain GPI-anchored protein 2 precursor | chr2:7459156-7460648 FORWARD LENGTH=350
AT2G17120.1	76	28	350	322	O23006	| Symbols: LYM2 | lysm domain GPI-anchored protein 2 precursor | chr2:7459156-7460648 FORWARD LENGTH=350	928
AT2G17120.1	99	28	350	322	O23006	| Symbols: LYM2 | lysm domain GPI-anchored protein 2 precursor | chr2:7459156-7460648 FORWARD LENGTH=350	928
AT2G17120.1	193	28	350	322	O23006	| Symbols: LYM2 | lysm domain GPI-anchored protein 2 precursor | chr2:7459156-7460648 FORWARD LENGTH=350	928
AT2G17120.1	238	28	350	322	O23006	| Symbols: LYM2 | lysm domain GPI-anchored protein 2 precursor | chr2:7459156-7460648 FORWARD LENGTH=350	928
AT2G17120.1	289	28	350	322	O23006	| Symbols: LYM2 | lysm domain GPI-anchored protein 2 precursor | chr2:7459156-7460648 FORWARD LENGTH=350
AT2G17120.1	305	28	350	322	O23006	| Symbols: LYM2 | lysm domain GPI-anchored protein 2 precursor | chr2:7459156-7460648 FORWARD LENGTH=350
AT2G26730.1	48	1	258	257	O48788	Probable inactive receptor kinase At2g26730
AT2G26730.1	64	1	258	257	O48788	Probable inactive receptor kinase At2g26730
AT2G26730.1	113	1	258	257	O48788	Probable inactive receptor kinase At2g26730
AT2G26730.1	150	1	258	257	O48788	Probable inactive receptor kinase At2g26730
AT2G26730.1	161	1	258	257	O48788	Probable inactive receptor kinase At2g26730
AT2G26730.1	190	1	258	257	O48788	Probable inactive receptor kinase At2g26730
AT2G26730.1	197	1	258	257	O48788	Probable inactive receptor kinase At2g26730
AT2G26730.1	241	1	258	257	O48788	Probable inactive receptor kinase At2g26730
AT2G27500.1	54	1	360	359	Q9ZQG9	| Symbols: | Glycosyl hydrolase superfamily protein | chr2:11752364-11753844 REVERSE LENGTH=392
AT2G27500.1	89	1	360	359	Q9ZQG9	| Symbols: | Glycosyl hydrolase superfamily protein | chr2:11752364-11753844 REVERSE LENGTH=392
AT2G31960.1	98	1	481	480	Q9SL03	| Symbols: ATGSL03, GSL03, ATGSL3 | glucan synthase-like 3 | chr2:13589545-13600066 FORWARD LENGTH=1950
AT2G31960.1	158	1	481	480	Q9SL03	| Symbols: ATGSL03, GSL03, ATGSL3 | glucan synthase-like 3 | chr2:13589545-13600066 FORWARD LENGTH=1950
AT2G31960.1	247	1	481	480	Q9SL03	| Symbols: ATGSL03, GSL03, ATGSL3 | glucan synthase-like 3 | chr2:13589545-13600066 FORWARD LENGTH=1950
AT2G31960.1	937	739	1510	771	Q9SL03	| Symbols: ATGSL03, GSL03, ATGSL3 | glucan synthase-like 3 | chr2:13589545-13600066 FORWARD LENGTH=1950
AT2G31960.1	995	739	1510	771	Q9SL03	| Symbols: ATGSL03, GSL03, ATGSL3 | glucan synthase-like 3 | chr2:13589545-13600066 FORWARD LENGTH=1950
AT2G31960.1	1322	739	1510	771	Q9SL03	| Symbols: ATGSL03, GSL03, ATGSL3 | glucan synthase-like 3 | chr2:13589545-13600066 FORWARD LENGTH=1950
AT2G31960.1	1438	739	1510	771	Q9SL03	| Symbols: ATGSL03, GSL03, ATGSL3 | glucan synthase-like 3 | chr2:13589545-13600066 FORWARD LENGTH=1950
AT2G31960.1	1455	739	1510	771	Q9SL03	| Symbols: ATGSL03, GSL03, ATGSL3 | glucan synthase-like 3 | chr2:13589545-13600066 FORWARD LENGTH=1950
AT2G36850.1	1410	738	1471	733	Q9SJM0	| Symbols: ATGSL08, GSL8, GSL08, ATGSL8, CHOR | glucan synthase-like 8 | chr2:15454935-15469666 REVERSE LENGTH=1904
AT2G36850.1	1417	738	1471	733	Q9SJM0	| Symbols: ATGSL08, GSL8, GSL08, ATGSL8, CHOR | glucan synthase-like 8 | chr2:15454935-15469666 REVERSE LENGTH=1904
AT2G37710.1	57	1	293	292	O80939	L-type lectin-domain containing receptor kinase IV.1 (Arabidopsis thaliana lectin-receptor kinase e) (AthlecRK-e) (LecRK-IV.1) (EC 2.7.11.1) (Lectin Receptor Kinase 1)
AT2G37710.1	79	1	293	292	O80939	L-type lectin-domain containing receptor kinase IV.1 (Arabidopsis thaliana lectin-receptor kinase e) (AthlecRK-e) (LecRK-IV.1) (EC 2.7.11.1) (Lectin Receptor Kinase 1)
AT2G37710.1	112	1	293	292	O80939	L-type lectin-domain containing receptor kinase IV.1 (Arabidopsis thaliana lectin-receptor kinase e) (AthlecRK-e) (LecRK-IV.1) (EC 2.7.11.1) (Lectin Receptor Kinase 1)
AT2G37710.1	119	1	293	292	O80939	L-type lectin-domain containing receptor kinase IV.1 (Arabidopsis thaliana lectin-receptor kinase e) (AthlecRK-e) (LecRK-IV.1) (EC 2.7.11.1) (Lectin Receptor Kinase 1)
AT2G37710.1	134	1	293	292	O80939	L-type lectin-domain containing receptor kinase IV.1 (Arabidopsis thaliana lectin-receptor kinase e) (AthlecRK-e) (LecRK-IV.1) (EC 2.7.11.1) (Lectin Receptor Kinase 1)
AT2G37710.1	153	1	293	292	O80939	L-type lectin-domain containing receptor kinase IV.1 (Arabidopsis thaliana lectin-receptor kinase e) (AthlecRK-e) (LecRK-IV.1) (EC 2.7.11.1) (Lectin Receptor Kinase 1)
AT2G37710.1	186	1	293	292	O80939	L-type lectin-domain containing receptor kinase IV.1 (Arabidopsis thaliana lectin-receptor kinase e) (AthlecRK-e) (LecRK-IV.1) (EC 2.7.11.1) (Lectin Receptor Kinase 1)
AT3G02880.1	48	25	252	227	Q9M8T0	Probable inactive receptor kinase At3g02880
AT3G02880.1	88	25	252	227	Q9M8T0	Probable inactive receptor kinase At3g02880
AT3G02880.1	189	25	252	227	Q9M8T0	Probable inactive receptor kinase At3g02880
AT3G02880.1	196	25	252	227	Q9M8T0	Probable inactive receptor kinase At3g02880
AT3G04690.1	114	1	429	428	Q9SR05	| Symbols: ANX1 | Malectin/receptor-like protein kinase family protein | chr3:1273386-1275938 REVERSE LENGTH=850
AT3G04690.1	132	1	429	428	Q9SR05	| Symbols: ANX1 | Malectin/receptor-like protein kinase family protein | chr3:1273386-1275938 REVERSE LENGTH=850
AT3G04690.1	292	1	429	428	Q9SR05	| Symbols: ANX1 | Malectin/receptor-like protein kinase family protein | chr3:1273386-1275938 REVERSE LENGTH=850
AT3G04690.1	302	1	429	428	Q9SR05	| Symbols: ANX1 | Malectin/receptor-like protein kinase family protein | chr3:1273386-1275938 REVERSE LENGTH=850
AT3G04690.1	330	1	429	428	Q9SR05	| Symbols: ANX1 | Malectin/receptor-like protein kinase family protein | chr3:1273386-1275938 REVERSE LENGTH=850
AT3G07160.1	28	1	493	492	Q9SFU6	Callose synthase 9 (EC 2.4.1.34) (1
AT3G07160.1	213	1	493	492	Q9SFU6	Callose synthase 9 (EC 2.4.1.34) (1
AT3G07160.1	779	736	1457	721	Q9SFU6	Callose synthase 9 (EC 2.4.1.34) (1
AT3G07160.1	1403	736	1457	721	Q9SFU6	Callose synthase 9 (EC 2.4.1.34) (1
AT3G09740.1	29	1	245	244	Q9SF29	Syntaxin-71 (AtSYP71)
AT3G09740.1	162	1	245	244	Q9SF29	Syntaxin-71 (AtSYP71)
AT3G13560.1	70	30	505	475	Q94CD8	| Symbols: | O-Glycosyl hydrolases family 17 protein | chr3:4425484-4427284 REVERSE LENGTH=505
AT3G13560.1	110	30	505	475	Q94CD8	| Symbols: | O-Glycosyl hydrolases family 17 protein | chr3:4425484-4427284 REVERSE LENGTH=505
AT3G13560.1	178	30	505	475	Q94CD8	| Symbols: | O-Glycosyl hydrolases family 17 protein | chr3:4425484-4427284 REVERSE LENGTH=505
AT3G13560.1	256	30	505	475	Q94CD8	| Symbols: | O-Glycosyl hydrolases family 17 protein | chr3:4425484-4427284 REVERSE LENGTH=505
AT3G13560.1	338	30	505	475	Q94CD8	| Symbols: | O-Glycosyl hydrolases family 17 protein | chr3:4425484-4427284 REVERSE LENGTH=505
AT3G13560.1	357	30	505	475	Q94CD8	| Symbols: | O-Glycosyl hydrolases family 17 protein | chr3:4425484-4427284 REVERSE LENGTH=505
AT3G14570.1	99	1	563	562	Q9LUD7	| Symbols: ATGSL04, gsl04, atgsl4 | glucan synthase-like 4 | chr3:4892643-4902628 FORWARD LENGTH=1976
AT3G14570.1	312	1	563	562	Q9LUD7	| Symbols: ATGSL04, gsl04, atgsl4 | glucan synthase-like 4 | chr3:4892643-4902628 FORWARD LENGTH=1976
AT3G14570.1	422	1	563	562	Q9LUD7	| Symbols: ATGSL04, gsl04, atgsl4 | glucan synthase-like 4 | chr3:4892643-4902628 FORWARD LENGTH=1976
AT3G14570.1	819	802	1543	741	Q9LUD7	| Symbols: ATGSL04, gsl04, atgsl4 | glucan synthase-like 4 | chr3:4892643-4902628 FORWARD LENGTH=1976
AT3G14570.1	1471	802	1543	741	Q9LUD7	| Symbols: ATGSL04, gsl04, atgsl4 | glucan synthase-like 4 | chr3:4892643-4902628 FORWARD LENGTH=1976
AT3G14570.1	1481	802	1543	741	Q9LUD7	| Symbols: ATGSL04, gsl04, atgsl4 | glucan synthase-like 4 | chr3:4892643-4902628 FORWARD LENGTH=1976
AT3G14840.2	50	30	613	583	C0LGN2	Probable leucine-rich repeat receptor-like serine/threonine-protein kinase At3g14840 (EC 2.7.11.1)
AT3G14840.2	81	30	613	583	C0LGN2	Probable leucine-rich repeat receptor-like serine/threonine-protein kinase At3g14840 (EC 2.7.11.1)
AT3G14840.2	124	30	613	583	C0LGN2	Probable leucine-rich repeat receptor-like serine/threonine-protein kinase At3g14840 (EC 2.7.11.1)
AT3G14840.2	138	30	613	583	C0LGN2	Probable leucine-rich repeat receptor-like serine/threonine-protein kinase At3g14840 (EC 2.7.11.1)
AT3G14840.2	156	30	613	583	C0LGN2	Probable leucine-rich repeat receptor-like serine/threonine-protein kinase At3g14840 (EC 2.7.11.1)
AT3G14840.2	193	30	613	583	C0LGN2	Probable leucine-rich repeat receptor-like serine/threonine-protein kinase At3g14840 (EC 2.7.11.1)
AT3G14840.2	276	30	613	583	C0LGN2	Probable leucine-rich repeat receptor-like serine/threonine-protein kinase At3g14840 (EC 2.7.11.1)
AT3G14840.2	289	30	613	583	C0LGN2	Probable leucine-rich repeat receptor-like serine/threonine-protein kinase At3g14840 (EC 2.7.11.1)
AT3G14840.2	359	30	613	583	C0LGN2	Probable leucine-rich repeat receptor-like serine/threonine-protein kinase At3g14840 (EC 2.7.11.1)
AT3G14840.2	385	30	613	583	C0LGN2	Probable leucine-rich repeat receptor-like serine/threonine-protein kinase At3g14840 (EC 2.7.11.1)
AT3G14840.2	386	30	613	583	C0LGN2	Probable leucine-rich repeat receptor-like serine/threonine-protein kinase At3g14840 (EC 2.7.11.1)
AT3G14840.2	417	30	613	583	C0LGN2	Probable leucine-rich repeat receptor-like serine/threonine-protein kinase At3g14840 (EC 2.7.11.1)
AT3G14840.2	469	30	613	583	C0LGN2	Probable leucine-rich repeat receptor-like serine/threonine-protein kinase At3g14840 (EC 2.7.11.1)
AT3G14840.2	498	30	613	583	C0LGN2	Probable leucine-rich repeat receptor-like serine/threonine-protein kinase At3g14840 (EC 2.7.11.1)
AT3G20600.1	62	36	219	183	O48915	| Symbols: NDR1 | Late embryogenesis abundant (LEA) hydroxyproline-rich glycoprotein family | chr3:7194877-7195536 FORWARD LENGTH=219
AT3G20600.1	88	36	219	183	O48915	| Symbols: NDR1 | Late embryogenesis abundant (LEA) hydroxyproline-rich glycoprotein family | chr3:7194877-7195536 FORWARD LENGTH=219
AT3G20600.1	93	36	219	183	O48915	| Symbols: NDR1 | Late embryogenesis abundant (LEA) hydroxyproline-rich glycoprotein family | chr3:7194877-7195536 FORWARD LENGTH=219
AT3G20600.1	107	36	219	183	O48915	| Symbols: NDR1 | Late embryogenesis abundant (LEA) hydroxyproline-rich glycoprotein family | chr3:7194877-7195536 FORWARD LENGTH=219
AT3G20600.1	132	36	219	183	O48915	| Symbols: NDR1 | Late embryogenesis abundant (LEA) hydroxyproline-rich glycoprotein family | chr3:7194877-7195536 FORWARD LENGTH=219
AT3G20600.1	142	36	219	183	O48915	| Symbols: NDR1 | Late embryogenesis abundant (LEA) hydroxyproline-rich glycoprotein family | chr3:7194877-7195536 FORWARD LENGTH=219
AT3G23750.1	144	25	472	447	Q9LK43	Genomic DNA
AT3G23750.1	193	25	472	447	Q9LK43	Genomic DNA
AT3G23750.1	281	25	472	447	Q9LK43	Genomic DNA
AT3G23750.1	383	25	472	447	Q9LK43	Genomic DNA
AT3G26700.1	81	28	380	352	Q8GW09	At3g26700 (Putative uncharacterized protein At3g26700/MLJ15_10)
AT3G26700.1	154	28	380	352	Q8GW09	At3g26700 (Putative uncharacterized protein At3g26700/MLJ15_10)
AT3G26700.1	296	28	380	352	Q8GW09	At3g26700 (Putative uncharacterized protein At3g26700/MLJ15_10)
AT3G28007.1	229	214	251	37	Q944M5	| Symbols: SWEET4, AtSWEET4 | Nodulin MtN3 family protein | chr3:10408243-10409633 REVERSE LENGTH=251
AT3G28450.1	58	30	229	199	Q9LSI9	Leucine-rich repeat protein kinase-like protein (Leucine-rich repeat receptor-like protein kinase) (Putative receptor kinase) (Receptor-like protein kinase-like protein)
AT3G28860.1	641	330	694	364	Q9LJX0	ABC transporter B family member 19 (ABC transporter ABCB.19) (AtABCB19) (Multidrug resistance protein 11) (P-glycoprotein 19)
AT3G28860.1	785	753	822	69	Q9LJX0	ABC transporter B family member 19 (ABC transporter ABCB.19) (AtABCB19) (Multidrug resistance protein 11) (P-glycoprotein 19)
AT3G29810.1	37	1	421	420	Q8L8Q7	| Symbols: COBL2 | COBRA-like protein 2 precursor | chr3:11728212-11730158 FORWARD LENGTH=441
AT3G29810.1	162	1	421	420	Q8L8Q7	| Symbols: COBL2 | COBRA-like protein 2 precursor | chr3:11728212-11730158 FORWARD LENGTH=441
AT3G29810.1	170	1	421	420	Q8L8Q7	| Symbols: COBL2 | COBRA-like protein 2 precursor | chr3:11728212-11730158 FORWARD LENGTH=441
AT3G29810.1	209	1	421	420	Q8L8Q7	| Symbols: COBL2 | COBRA-like protein 2 precursor | chr3:11728212-11730158 FORWARD LENGTH=441
AT3G29810.1	234	1	421	420	Q8L8Q7	| Symbols: COBL2 | COBRA-like protein 2 precursor | chr3:11728212-11730158 FORWARD LENGTH=441
AT3G29810.1	249	1	421	420	Q8L8Q7	| Symbols: COBL2 | COBRA-like protein 2 precursor | chr3:11728212-11730158 FORWARD LENGTH=441
AT3G29810.1	314	1	421	420	Q8L8Q7	| Symbols: COBL2 | COBRA-like protein 2 precursor | chr3:11728212-11730158 FORWARD LENGTH=441
AT3G29810.1	329	1	421	420	Q8L8Q7	| Symbols: COBL2 | COBRA-like protein 2 precursor | chr3:11728212-11730158 FORWARD LENGTH=441
AT3G29810.1	348	1	421	420	Q8L8Q7	| Symbols: COBL2 | COBRA-like protein 2 precursor | chr3:11728212-11730158 FORWARD LENGTH=441
AT3G45600.1	187	96	235	139	Q9M1E7	Tetraspanin-3
AT3G46550.1	135	36	420	384	Q9SNC3	| Symbols: SOS5 | Fasciclin-like arabinogalactan family protein | chr3:17136612-17137874 REVERSE LENGTH=420
AT3G46550.1	154	36	420	384	Q9SNC3	| Symbols: SOS5 | Fasciclin-like arabinogalactan family protein | chr3:17136612-17137874 REVERSE LENGTH=420
AT3G46550.1	167	36	420	384	Q9SNC3	| Symbols: SOS5 | Fasciclin-like arabinogalactan family protein | chr3:17136612-17137874 REVERSE LENGTH=420
AT3G46550.1	207	36	420	384	Q9SNC3	| Symbols: SOS5 | Fasciclin-like arabinogalactan family protein | chr3:17136612-17137874 REVERSE LENGTH=420
AT3G46550.1	312	36	420	384	Q9SNC3	| Symbols: SOS5 | Fasciclin-like arabinogalactan family protein | chr3:17136612-17137874 REVERSE LENGTH=420
AT3G46550.1	317	36	420	384	Q9SNC3	| Symbols: SOS5 | Fasciclin-like arabinogalactan family protein | chr3:17136612-17137874 REVERSE LENGTH=420
AT3G46900.1	21	1	52	51	Q9STG2	| Symbols: COPT2 | copper transporter 2 | chr3:17268887-17269363 FORWARD LENGTH=158
AT3G51050.1	176	1	661	660	Q8W0Z8	| Symbols: | FG-GAP repeat-containing protein | chr3:18954023-18957698 FORWARD LENGTH=698
AT3G51050.1	386	1	661	660	Q8W0Z8	| Symbols: | FG-GAP repeat-containing protein | chr3:18954023-18957698 FORWARD LENGTH=698
AT3G51050.1	478	1	661	660	Q8W0Z8	| Symbols: | FG-GAP repeat-containing protein | chr3:18954023-18957698 FORWARD LENGTH=698
AT3G51550.1	46	32	446	414	Q9SCZ4	Receptor-like protein kinase FERONIA (EC 2.7.11.1) (Protein SIRENE)
AT3G51550.1	124	32	446	414	Q9SCZ4	Receptor-like protein kinase FERONIA (EC 2.7.11.1) (Protein SIRENE)
AT3G51550.1	142	32	446	414	Q9SCZ4	Receptor-like protein kinase FERONIA (EC 2.7.11.1) (Protein SIRENE)
AT3G51550.1	171	32	446	414	Q9SCZ4	Receptor-like protein kinase FERONIA (EC 2.7.11.1) (Protein SIRENE)
AT3G51550.1	219	32	446	414	Q9SCZ4	Receptor-like protein kinase FERONIA (EC 2.7.11.1) (Protein SIRENE)
AT3G51550.1	269	32	446	414	Q9SCZ4	Receptor-like protein kinase FERONIA (EC 2.7.11.1) (Protein SIRENE)
AT3G51550.1	305	32	446	414	Q9SCZ4	Receptor-like protein kinase FERONIA (EC 2.7.11.1) (Protein SIRENE)
AT3G51550.1	330	32	446	414	Q9SCZ4	Receptor-like protein kinase FERONIA (EC 2.7.11.1) (Protein SIRENE)
AT3G54200.1	108	76	235	159	Q9M386	Late embryogenesis abundant hydroxyproline-rich glycoprotein (Putative uncharacterized protein At3g54200) (Putative uncharacterized protein F24B22.160)
AT3G54200.1	160	76	235	159	Q9M386	Late embryogenesis abundant hydroxyproline-rich glycoprotein (Putative uncharacterized protein At3g54200) (Putative uncharacterized protein F24B22.160)
AT3G59100.1	804	765	1482	717	Q9LYS6	| Symbols: ATGSL11, gsl11 | glucan synthase-like 11 | chr3:21843407-21853860 FORWARD LENGTH=1921
AT3G59100.1	1411	765	1482	717	Q9LYS6	| Symbols: ATGSL11, gsl11 | glucan synthase-like 11 | chr3:21843407-21853860 FORWARD LENGTH=1921
AT3G59100.1	1421	765	1482	717	Q9LYS6	| Symbols: ATGSL11, gsl11 | glucan synthase-like 11 | chr3:21843407-21853860 FORWARD LENGTH=1921
AT3G62360.1	915	27	1169	1142	Q9LZQ4	Carbohydrate-binding-like fold-containing protein (Putative uncharacterized protein T12C14_60)
AT4G03550.1	133	1	389	388	Q9ZT82	Callose synthase 12 (EC 2.4.1.34) (1
AT4G03550.1	930	565	1345	780	Q9ZT82	Callose synthase 12 (EC 2.4.1.34) (1
AT4G03550.1	1290	565	1345	780	Q9ZT82	Callose synthase 12 (EC 2.4.1.34) (1
AT4G04970.1	737	573	1341	768	Q9S9U0	| Symbols: ATGSL1, ATGSL01, GSL01, GSL1 | glucan synthase-like 1 | chr4:2537039-2542434 FORWARD LENGTH=1768
AT4G04970.1	1283	573	1341	768	Q9S9U0	| Symbols: ATGSL1, ATGSL01, GSL01, GSL1 | glucan synthase-like 1 | chr4:2537039-2542434 FORWARD LENGTH=1768
AT4G08850.1	63	48	709	661	Q8VZG8	Probable LRR receptor-like serine/threonine-protein kinase At4g08850 (EC 2.7.11.1)
AT4G08850.1	77	48	709	661	Q8VZG8	Probable LRR receptor-like serine/threonine-protein kinase At4g08850 (EC 2.7.11.1)
AT4G08850.1	99	48	709	661	Q8VZG8	Probable LRR receptor-like serine/threonine-protein kinase At4g08850 (EC 2.7.11.1)
AT4G08850.1	119	48	709	661	Q8VZG8	Probable LRR receptor-like serine/threonine-protein kinase At4g08850 (EC 2.7.11.1)
AT4G08850.1	179	48	709	661	Q8VZG8	Probable LRR receptor-like serine/threonine-protein kinase At4g08850 (EC 2.7.11.1)
AT4G08850.1	212	48	709	661	Q8VZG8	Probable LRR receptor-like serine/threonine-protein kinase At4g08850 (EC 2.7.11.1)
AT4G08850.1	249	48	709	661	Q8VZG8	Probable LRR receptor-like serine/threonine-protein kinase At4g08850 (EC 2.7.11.1)
AT4G08850.1	263	48	709	661	Q8VZG8	Probable LRR receptor-like serine/threonine-protein kinase At4g08850 (EC 2.7.11.1)
AT4G08850.1	284	48	709	661	Q8VZG8	Probable LRR receptor-like serine/threonine-protein kinase At4g08850 (EC 2.7.11.1)
AT4G08850.1	323	48	709	661	Q8VZG8	Probable LRR receptor-like serine/threonine-protein kinase At4g08850 (EC 2.7.11.1)
AT4G08850.1	380	48	709	661	Q8VZG8	Probable LRR receptor-like serine/threonine-protein kinase At4g08850 (EC 2.7.11.1)
AT4G08850.1	393	48	709	661	Q8VZG8	Probable LRR receptor-like serine/threonine-protein kinase At4g08850 (EC 2.7.11.1)
AT4G08850.1	410	48	709	661	Q8VZG8	Probable LRR receptor-like serine/threonine-protein kinase At4g08850 (EC 2.7.11.1)
AT4G08850.1	487	48	709	661	Q8VZG8	Probable LRR receptor-like serine/threonine-protein kinase At4g08850 (EC 2.7.11.1)
AT4G08850.1	500	48	709	661	Q8VZG8	Probable LRR receptor-like serine/threonine-protein kinase At4g08850 (EC 2.7.11.1)
AT4G08850.1	580	48	709	661	Q8VZG8	Probable LRR receptor-like serine/threonine-protein kinase At4g08850 (EC 2.7.11.1)
AT4G08850.1	633	48	709	661	Q8VZG8	Probable LRR receptor-like serine/threonine-protein kinase At4g08850 (EC 2.7.11.1)
AT4G08850.1	687	48	709	661	Q8VZG8	Probable LRR receptor-like serine/threonine-protein kinase At4g08850 (EC 2.7.11.1)
AT4G13510.1	15	1	45	44	P54144	Ammonium transporter 1 member 1 (AtAMT1
AT4G13510.1	312	259	332	73	P54144	Ammonium transporter 1 member 1 (AtAMT1
AT4G18760.1	166	1	404	403	Q9SN38	Putative uncharacterized protein AT4g18760 (Putative uncharacterized protein F28A21.170) (Receptor like protein 51)
AT4G18760.1	213	1	404	403	Q9SN38	Putative uncharacterized protein AT4g18760 (Putative uncharacterized protein F28A21.170) (Receptor like protein 51)
AT4G18760.1	242	1	404	403	Q9SN38	Putative uncharacterized protein AT4g18760 (Putative uncharacterized protein F28A21.170) (Receptor like protein 51)
AT4G18760.1	297	1	404	403	Q9SN38	Putative uncharacterized protein AT4g18760 (Putative uncharacterized protein F28A21.170) (Receptor like protein 51)
AT4G23950.2	75	1	504	503	F4JPE9	| Symbols: | Galactose-binding protein | chr4:12442297-12444330 FORWARD LENGTH=562
AT4G23950.2	86	1	504	503	F4JPE9	| Symbols: | Galactose-binding protein | chr4:12442297-12444330 FORWARD LENGTH=562
AT4G23950.2	158	1	504	503	F4JPE9	| Symbols: | Galactose-binding protein | chr4:12442297-12444330 FORWARD LENGTH=562
AT4G23950.2	166	1	504	503	F4JPE9	| Symbols: | Galactose-binding protein | chr4:12442297-12444330 FORWARD LENGTH=562
AT4G23950.2	356	1	504	503	F4JPE9	| Symbols: | Galactose-binding protein | chr4:12442297-12444330 FORWARD LENGTH=562
AT4G23950.2	408	1	504	503	F4JPE9	| Symbols: | Galactose-binding protein | chr4:12442297-12444330 FORWARD LENGTH=562
AT4G25240.1	62	30	589	559	Q8VXX5	| Symbols: SKS1 | SKU5 similar 1 | chr4:12930539-12933563 FORWARD LENGTH=589
AT4G25240.1	111	30	589	559	Q8VXX5	| Symbols: SKS1 | SKU5 similar 1 | chr4:12930539-12933563 FORWARD LENGTH=589
AT4G25240.1	204	30	589	559	Q8VXX5	| Symbols: SKS1 | SKU5 similar 1 | chr4:12930539-12933563 FORWARD LENGTH=589
AT4G25240.1	260	30	589	559	Q8VXX5	| Symbols: SKS1 | SKU5 similar 1 | chr4:12930539-12933563 FORWARD LENGTH=589
AT4G25240.1	296	30	589	559	Q8VXX5	| Symbols: SKS1 | SKU5 similar 1 | chr4:12930539-12933563 FORWARD LENGTH=589
AT4G25240.1	345	30	589	559	Q8VXX5	| Symbols: SKS1 | SKU5 similar 1 | chr4:12930539-12933563 FORWARD LENGTH=589
AT4G25240.1	365	30	589	559	Q8VXX5	| Symbols: SKS1 | SKU5 similar 1 | chr4:12930539-12933563 FORWARD LENGTH=589
AT4G25240.1	395	30	589	559	Q8VXX5	| Symbols: SKS1 | SKU5 similar 1 | chr4:12930539-12933563 FORWARD LENGTH=589
AT4G25240.1	447	30	589	559	Q8VXX5	| Symbols: SKS1 | SKU5 similar 1 | chr4:12930539-12933563 FORWARD LENGTH=589
AT4G28100.1	133	30	283	253	Q9SUC9	| Symbols: | unknown protein; FUNCTIONS IN: molecular_function unknown; INVOLVED IN: biological_process unknown; LOCATED IN: anchored to plasma membrane, anchored to membrane; EXPRESSED IN: 23 plant structures; EXPRESSED DURING: 14 growth stages; BEST Arabidopsis thaliana protein match is: unknown protein (TAIR:AT3G18050.1); Has 30201 Blast hits to 17322 proteins in 780 species: Archae - 12; Bact…
AT4G28100.1	160	30	283	253	Q9SUC9	| Symbols: | unknown protein; FUNCTIONS IN: molecular_function unknown; INVOLVED IN: biological_process unknown; LOCATED IN: anchored to plasma membrane, anchored to membrane; EXPRESSED IN: 23 plant structures; EXPRESSED DURING: 14 growth stages; BEST Arabidopsis thaliana protein match is: unknown protein (TAIR:AT3G18050.1); Has 30201 Blast hits to 17322 proteins in 780 species: Archae - 12; Bact…
AT4G28100.1	233	30	283	253	Q9SUC9	| Symbols: | unknown protein; FUNCTIONS IN: molecular_function unknown; INVOLVED IN: biological_process unknown; LOCATED IN: anchored to plasma membrane, anchored to membrane; EXPRESSED IN: 23 plant structures; EXPRESSED DURING: 14 growth stages; BEST Arabidopsis thaliana protein match is: unknown protein (TAIR:AT3G18050.1); Has 30201 Blast hits to 17322 proteins in 780 species: Archae - 12; Bact…
AT4G29360.1	127	30	534	504	Q8VYE5	| Symbols: | O-Glycosyl hydrolases family 17 protein | chr4:14451562-14453687 REVERSE LENGTH=534
AT4G29360.1	336	30	534	504	Q8VYE5	| Symbols: | O-Glycosyl hydrolases family 17 protein | chr4:14451562-14453687 REVERSE LENGTH=534
AT4G29360.1	375	30	534	504	Q8VYE5	| Symbols: | O-Glycosyl hydrolases family 17 protein | chr4:14451562-14453687 REVERSE LENGTH=534
AT4G29360.1	491	30	534	504	Q8VYE5	| Symbols: | O-Glycosyl hydrolases family 17 protein | chr4:14451562-14453687 REVERSE LENGTH=534
AT4G29360.1	495	30	534	504	Q8VYE5	| Symbols: | O-Glycosyl hydrolases family 17 protein | chr4:14451562-14453687 REVERSE LENGTH=534
AT4G29870.1	17	1	54	53	Q9SZQ8	At4g29870 (Oligosaccharyltransferase complex/magnesium transporter family protein) (Putative uncharacterized protein AT4g29870) (Putative uncharacterized protein F27B13.110)
AT4G30190.2	106	1	241	240	P19456	ATPase 2
AT4G30190.2	889	870	981	111	P19456	ATPase 2
AT4G31140.1	102	30	484	454	Q9M088	| Symbols: | O-Glycosyl hydrolases family 17 protein | chr4:15141581-15143188 FORWARD LENGTH=484
AT4G31140.1	129	30	484	454	Q9M088	| Symbols: | O-Glycosyl hydrolases family 17 protein | chr4:15141581-15143188 FORWARD LENGTH=484
AT4G31140.1	260	30	484	454	Q9M088	| Symbols: | O-Glycosyl hydrolases family 17 protein | chr4:15141581-15143188 FORWARD LENGTH=484
AT4G31140.1	409	30	484	454	Q9M088	| Symbols: | O-Glycosyl hydrolases family 17 protein | chr4:15141581-15143188 FORWARD LENGTH=484
AT4G39400.1	112	30	791	761	O22476	| Symbols: BRI1, CBB2, DWF2, BIN1, ATBRI1 | Leucine-rich receptor-like protein kinase family protein | chr4:18324826-18328416 FORWARD LENGTH=1196
AT4G39400.1	154	30	791	761	O22476	| Symbols: BRI1, CBB2, DWF2, BIN1, ATBRI1 | Leucine-rich receptor-like protein kinase family protein | chr4:18324826-18328416 FORWARD LENGTH=1196
AT4G39400.1	275	30	791	761	O22476	| Symbols: BRI1, CBB2, DWF2, BIN1, ATBRI1 | Leucine-rich receptor-like protein kinase family protein | chr4:18324826-18328416 FORWARD LENGTH=1196
AT4G39400.1	387	30	791	761	O22476	| Symbols: BRI1, CBB2, DWF2, BIN1, ATBRI1 | Leucine-rich receptor-like protein kinase family protein | chr4:18324826-18328416 FORWARD LENGTH=1196
AT4G39400.1	438	30	791	761	O22476	| Symbols: BRI1, CBB2, DWF2, BIN1, ATBRI1 | Leucine-rich receptor-like protein kinase family protein | chr4:18324826-18328416 FORWARD LENGTH=1196
AT4G39400.1	510	30	791	761	O22476	| Symbols: BRI1, CBB2, DWF2, BIN1, ATBRI1 | Leucine-rich receptor-like protein kinase family protein | chr4:18324826-18328416 FORWARD LENGTH=1196
AT4G39400.1	573	30	791	761	O22476	| Symbols: BRI1, CBB2, DWF2, BIN1, ATBRI1 | Leucine-rich receptor-like protein kinase family protein | chr4:18324826-18328416 FORWARD LENGTH=1196
AT4G39400.1	636	30	791	761	O22476	| Symbols: BRI1, CBB2, DWF2, BIN1, ATBRI1 | Leucine-rich receptor-like protein kinase family protein | chr4:18324826-18328416 FORWARD LENGTH=1196
AT4G39400.1	653	30	791	761	O22476	| Symbols: BRI1, CBB2, DWF2, BIN1, ATBRI1 | Leucine-rich receptor-like protein kinase family protein | chr4:18324826-18328416 FORWARD LENGTH=1196
AT4G39400.1	737	30	791	761	O22476	| Symbols: BRI1, CBB2, DWF2, BIN1, ATBRI1 | Leucine-rich receptor-like protein kinase family protein | chr4:18324826-18328416 FORWARD LENGTH=1196
AT5G06320.1	102	70	231	161	Q9FNH6	Harpin-induced protein-like (NDR1/HIN1-Like protein 3) (Putative harpin-induced protein)
AT5G06320.1	135	70	231	161	Q9FNH6	Harpin-induced protein-like (NDR1/HIN1-Like protein 3) (Putative harpin-induced protein)
AT5G06320.1	145	70	231	161	Q9FNH6	Harpin-induced protein-like (NDR1/HIN1-Like protein 3) (Putative harpin-induced protein)
AT5G06320.1	215	70	231	161	Q9FNH6	Harpin-induced protein-like (NDR1/HIN1-Like protein 3) (Putative harpin-induced protein)
AT5G07390.1	199	1	343	342	O81209	| Symbols: ATRBOHA, RBOHA | respiratory burst oxidase homolog A | chr5:2336063-2339728 REVERSE LENGTH=902
AT5G11420.1	98	30	366	336	Q9LYE7	Putative uncharacterized protein At5g11420 (Putative uncharacterized protein F15N18_10) (Uncharacterized protein)
AT5G11420.1	122	30	366	336	Q9LYE7	Putative uncharacterized protein At5g11420 (Putative uncharacterized protein F15N18_10) (Uncharacterized protein)
AT5G11420.1	209	30	366	336	Q9LYE7	Putative uncharacterized protein At5g11420 (Putative uncharacterized protein F15N18_10) (Uncharacterized protein)
AT5G11560.1	544	1	948	947	Q9LYD6	Putative uncharacterized protein F15N18_150
AT5G11560.1	807	1	948	947	Q9LYD6	Putative uncharacterized protein F15N18_150
AT5G11560.1	874	1	948	947	Q9LYD6	Putative uncharacterized protein F15N18_150
AT5G13000.1	801	756	1516	760	Q9LXT9	| Symbols: ATGSL12, gsl12 | glucan synthase-like 12 | chr5:4110445-4121202 REVERSE LENGTH=1955
AT5G13000.1	993	756	1516	760	Q9LXT9	| Symbols: ATGSL12, gsl12 | glucan synthase-like 12 | chr5:4110445-4121202 REVERSE LENGTH=1955
AT5G13000.1	1444	756	1516	760	Q9LXT9	| Symbols: ATGSL12, gsl12 | glucan synthase-like 12 | chr5:4110445-4121202 REVERSE LENGTH=1955
AT5G13000.1	1461	756	1516	760	Q9LXT9	| Symbols: ATGSL12, gsl12 | glucan synthase-like 12 | chr5:4110445-4121202 REVERSE LENGTH=1955
AT5G14870.1	279	236	303	67	Q9LEQ3	| Symbols: CNGC18, ATCNGC18 | cyclic nucleotide-gated channel 18 | chr5:4808268-4810897 REVERSE LENGTH=706
AT5G14870.1	530	362	706	344	Q9LEQ3	| Symbols: CNGC18, ATCNGC18 | cyclic nucleotide-gated channel 18 | chr5:4808268-4810897 REVERSE LENGTH=706
AT5G19230.1	75	1	164	163	Q8GUL8	| Symbols: | Glycoprotein membrane precursor GPI-anchored | chr5:6467636-6468337 FORWARD LENGTH=189
AT5G19230.1	92	1	164	163	Q8GUL8	| Symbols: | Glycoprotein membrane precursor GPI-anchored | chr5:6467636-6468337 FORWARD LENGTH=189
AT5G19230.1	127	1	164	163	Q8GUL8	| Symbols: | Glycoprotein membrane precursor GPI-anchored | chr5:6467636-6468337 FORWARD LENGTH=189
AT5G19250.1	45	1	171	170	P59833	| Symbols: | Glycoprotein membrane precursor GPI-anchored | chr5:6471983-6472808 FORWARD LENGTH=196
AT5G19250.1	73	1	171	170	P59833	| Symbols: | Glycoprotein membrane precursor GPI-anchored | chr5:6471983-6472808 FORWARD LENGTH=196
AT5G19250.1	100	1	171	170	P59833	| Symbols: | Glycoprotein membrane precursor GPI-anchored | chr5:6471983-6472808 FORWARD LENGTH=196
AT5G19250.1	125	1	171	170	P59833	| Symbols: | Glycoprotein membrane precursor GPI-anchored | chr5:6471983-6472808 FORWARD LENGTH=196
AT5G19250.1	136	1	171	170	P59833	| Symbols: | Glycoprotein membrane precursor GPI-anchored | chr5:6471983-6472808 FORWARD LENGTH=196
AT5G25090.1	83	30	186	156	Q8LC95	| Symbols: ENODL13, AtENODL13 | early nodulin-like protein 13 | chr5:8647117-8647755 REVERSE LENGTH=186
AT5G25090.1	90	30	186	156	Q8LC95	| Symbols: ENODL13, AtENODL13 | early nodulin-like protein 13 | chr5:8647117-8647755 REVERSE LENGTH=186
AT5G28680.1	133	1	431	430	Q3E8W4	| Symbols: ANX2 | Malectin/receptor-like protein kinase family protein | chr5:10719437-10722013 REVERSE LENGTH=858
AT5G28680.1	293	1	431	430	Q3E8W4	| Symbols: ANX2 | Malectin/receptor-like protein kinase family protein | chr5:10719437-10722013 REVERSE LENGTH=858
AT5G28680.1	303	1	431	430	Q3E8W4	| Symbols: ANX2 | Malectin/receptor-like protein kinase family protein | chr5:10719437-10722013 REVERSE LENGTH=858
AT5G28680.1	331	1	431	430	Q3E8W4	| Symbols: ANX2 | Malectin/receptor-like protein kinase family protein | chr5:10719437-10722013 REVERSE LENGTH=858
AT5G35390.1	197	32	256	224	C0LGU0	| Symbols: | Leucine-rich repeat protein kinase family protein | chr5:13596918-13598976 FORWARD LENGTH=662
AT5G36870.1	258	1	491	490	Q9LTG5	| Symbols: ATGSL09, gsl09, atgsl9 | glucan synthase-like 9 | chr5:14518316-14533930 FORWARD LENGTH=1871
AT5G36870.1	381	1	491	490	Q9LTG5	| Symbols: ATGSL09, gsl09, atgsl9 | glucan synthase-like 9 | chr5:14518316-14533930 FORWARD LENGTH=1871
AT5G36870.1	458	1	491	490	Q9LTG5	| Symbols: ATGSL09, gsl09, atgsl9 | glucan synthase-like 9 | chr5:14518316-14533930 FORWARD LENGTH=1871
AT5G36870.1	920	725	1440	715	Q9LTG5	| Symbols: ATGSL09, gsl09, atgsl9 | glucan synthase-like 9 | chr5:14518316-14533930 FORWARD LENGTH=1871
AT5G36870.1	1368	725	1440	715	Q9LTG5	| Symbols: ATGSL09, gsl09, atgsl9 | glucan synthase-like 9 | chr5:14518316-14533930 FORWARD LENGTH=1871
AT5G36870.1	1414	725	1440	715	Q9LTG5	| Symbols: ATGSL09, gsl09, atgsl9 | glucan synthase-like 9 | chr5:14518316-14533930 FORWARD LENGTH=1871
AT5G38990.1	46	1	440	439	Q9FID9	Probable receptor-like protein kinase At5g38990 (EC 2.7.11.-)
AT5G38990.1	136	1	440	439	Q9FID9	Probable receptor-like protein kinase At5g38990 (EC 2.7.11.-)
AT5G38990.1	158	1	440	439	Q9FID9	Probable receptor-like protein kinase At5g38990 (EC 2.7.11.-)
AT5G38990.1	210	1	440	439	Q9FID9	Probable receptor-like protein kinase At5g38990 (EC 2.7.11.-)
AT5G38990.1	256	1	440	439	Q9FID9	Probable receptor-like protein kinase At5g38990 (EC 2.7.11.-)
AT5G38990.1	263	1	440	439	Q9FID9	Probable receptor-like protein kinase At5g38990 (EC 2.7.11.-)
AT5G38990.1	297	1	440	439	Q9FID9	Probable receptor-like protein kinase At5g38990 (EC 2.7.11.-)
AT5G38990.1	324	1	440	439	Q9FID9	Probable receptor-like protein kinase At5g38990 (EC 2.7.11.-)
AT5G49150.1	51	1	891	890	F4K4R6	| Symbols: ATGEX2, GEX2 | gamete expressed 2 | chr5:19924760-19928527 FORWARD LENGTH=914
AT5G49150.1	65	1	891	890	F4K4R6	| Symbols: ATGEX2, GEX2 | gamete expressed 2 | chr5:19924760-19928527 FORWARD LENGTH=914
AT5G49150.1	86	1	891	890	F4K4R6	| Symbols: ATGEX2, GEX2 | gamete expressed 2 | chr5:19924760-19928527 FORWARD LENGTH=914
AT5G49150.1	94	1	891	890	F4K4R6	| Symbols: ATGEX2, GEX2 | gamete expressed 2 | chr5:19924760-19928527 FORWARD LENGTH=914
AT5G49150.1	235	1	891	890	F4K4R6	| Symbols: ATGEX2, GEX2 | gamete expressed 2 | chr5:19924760-19928527 FORWARD LENGTH=914
AT5G49150.1	260	1	891	890	F4K4R6	| Symbols: ATGEX2, GEX2 | gamete expressed 2 | chr5:19924760-19928527 FORWARD LENGTH=914
AT5G49150.1	318	1	891	890	F4K4R6	| Symbols: ATGEX2, GEX2 | gamete expressed 2 | chr5:19924760-19928527 FORWARD LENGTH=914
AT5G49150.1	617	1	891	890	F4K4R6	| Symbols: ATGEX2, GEX2 | gamete expressed 2 | chr5:19924760-19928527 FORWARD LENGTH=914
AT5G49150.1	727	1	891	890	F4K4R6	| Symbols: ATGEX2, GEX2 | gamete expressed 2 | chr5:19924760-19928527 FORWARD LENGTH=914
AT5G49720.1	108	94	621	527	Q38890	| Symbols: ATGH9A1, TSD1, DEC, KOR, RSW2, IRX2, KOR1, GH9A1 | glycosyl hydrolase 9A1 | chr5:20197765-20200168 REVERSE LENGTH=621
AT5G49720.1	133	94	621	527	Q38890	| Symbols: ATGH9A1, TSD1, DEC, KOR, RSW2, IRX2, KOR1, GH9A1 | glycosyl hydrolase 9A1 | chr5:20197765-20200168 REVERSE LENGTH=621
AT5G49720.1	216	94	621	527	Q38890	| Symbols: ATGH9A1, TSD1, DEC, KOR, RSW2, IRX2, KOR1, GH9A1 | glycosyl hydrolase 9A1 | chr5:20197765-20200168 REVERSE LENGTH=621
AT5G49720.1	345	94	621	527	Q38890	| Symbols: ATGH9A1, TSD1, DEC, KOR, RSW2, IRX2, KOR1, GH9A1 | glycosyl hydrolase 9A1 | chr5:20197765-20200168 REVERSE LENGTH=621
AT5G49720.1	408	94	621	527	Q38890	| Symbols: ATGH9A1, TSD1, DEC, KOR, RSW2, IRX2, KOR1, GH9A1 | glycosyl hydrolase 9A1 | chr5:20197765-20200168 REVERSE LENGTH=621
AT5G49720.1	567	94	621	527	Q38890	| Symbols: ATGH9A1, TSD1, DEC, KOR, RSW2, IRX2, KOR1, GH9A1 | glycosyl hydrolase 9A1 | chr5:20197765-20200168 REVERSE LENGTH=621
AT5G49760.1	182	25	559	534	Q8GZ99	At5g49760 (Leucine-rich repeat protein kinase-like protein) (Leucine-rich repeat receptor-like protein kinase) (Putative receptor protein kinase)
AT5G49760.1	217	25	559	534	Q8GZ99	At5g49760 (Leucine-rich repeat protein kinase-like protein) (Leucine-rich repeat receptor-like protein kinase) (Putative receptor protein kinase)
AT5G49760.1	264	25	559	534	Q8GZ99	At5g49760 (Leucine-rich repeat protein kinase-like protein) (Leucine-rich repeat receptor-like protein kinase) (Putative receptor protein kinase)
AT5G49760.1	284	25	559	534	Q8GZ99	At5g49760 (Leucine-rich repeat protein kinase-like protein) (Leucine-rich repeat receptor-like protein kinase) (Putative receptor protein kinase)
AT5G49760.1	298	25	559	534	Q8GZ99	At5g49760 (Leucine-rich repeat protein kinase-like protein) (Leucine-rich repeat receptor-like protein kinase) (Putative receptor protein kinase)
AT5G49760.1	411	25	559	534	Q8GZ99	At5g49760 (Leucine-rich repeat protein kinase-like protein) (Leucine-rich repeat receptor-like protein kinase) (Putative receptor protein kinase)
AT5G49760.1	456	25	559	534	Q8GZ99	At5g49760 (Leucine-rich repeat protein kinase-like protein) (Leucine-rich repeat receptor-like protein kinase) (Putative receptor protein kinase)
AT5G49760.1	489	25	559	534	Q8GZ99	At5g49760 (Leucine-rich repeat protein kinase-like protein) (Leucine-rich repeat receptor-like protein kinase) (Putative receptor protein kinase)
AT5G51060.1	204	1	348	347	O81210	| Symbols: RHD2, ATRBOHC, RBOHC | NADPH/respiratory burst oxidase protein D | chr5:20757484-20762175 REVERSE LENGTH=905
AT5G51060.1	263	1	348	347	O81210	| Symbols: RHD2, ATRBOHC, RBOHC | NADPH/respiratory burst oxidase protein D | chr5:20757484-20762175 REVERSE LENGTH=905
AT5G51060.1	316	1	348	347	O81210	| Symbols: RHD2, ATRBOHC, RBOHC | NADPH/respiratory burst oxidase protein D | chr5:20757484-20762175 REVERSE LENGTH=905
AT5G51060.1	754	735	905	170	O81210	| Symbols: RHD2, ATRBOHC, RBOHC | NADPH/respiratory burst oxidase protein D | chr5:20757484-20762175 REVERSE LENGTH=905
AT5G51480.1	61	30	592	562	Q9FHN6	| Symbols: SKS2 | SKU5 similar 2 | chr5:20910433-20913153 FORWARD LENGTH=592
AT5G51480.1	110	30	592	562	Q9FHN6	| Symbols: SKS2 | SKU5 similar 2 | chr5:20910433-20913153 FORWARD LENGTH=592
AT5G51480.1	203	30	592	562	Q9FHN6	| Symbols: SKS2 | SKU5 similar 2 | chr5:20910433-20913153 FORWARD LENGTH=592
AT5G51480.1	259	30	592	562	Q9FHN6	| Symbols: SKS2 | SKU5 similar 2 | chr5:20910433-20913153 FORWARD LENGTH=592
AT5G51480.1	280	30	592	562	Q9FHN6	| Symbols: SKS2 | SKU5 similar 2 | chr5:20910433-20913153 FORWARD LENGTH=592
AT5G51480.1	295	30	592	562	Q9FHN6	| Symbols: SKS2 | SKU5 similar 2 | chr5:20910433-20913153 FORWARD LENGTH=592
AT5G51480.1	344	30	592	562	Q9FHN6	| Symbols: SKS2 | SKU5 similar 2 | chr5:20910433-20913153 FORWARD LENGTH=592
AT5G51480.1	364	30	592	562	Q9FHN6	| Symbols: SKS2 | SKU5 similar 2 | chr5:20910433-20913153 FORWARD LENGTH=592
AT5G51480.1	447	30	592	562	Q9FHN6	| Symbols: SKS2 | SKU5 similar 2 | chr5:20910433-20913153 FORWARD LENGTH=592
AT5G55480.1	105	36	766	730	Q9FJ62	| Symbols: SVL1 | SHV3-like 1 | chr5:22474277-22477819 FORWARD LENGTH=766
AT5G55480.1	192	36	766	730	Q9FJ62	| Symbols: SVL1 | SHV3-like 1 | chr5:22474277-22477819 FORWARD LENGTH=766
AT5G55480.1	257	36	766	730	Q9FJ62	| Symbols: SVL1 | SHV3-like 1 | chr5:22474277-22477819 FORWARD LENGTH=766
AT5G55480.1	314	36	766	730	Q9FJ62	| Symbols: SVL1 | SHV3-like 1 | chr5:22474277-22477819 FORWARD LENGTH=766
AT5G55480.1	358	36	766	730	Q9FJ62	| Symbols: SVL1 | SHV3-like 1 | chr5:22474277-22477819 FORWARD LENGTH=766
AT5G55480.1	494	36	766	730	Q9FJ62	| Symbols: SVL1 | SHV3-like 1 | chr5:22474277-22477819 FORWARD LENGTH=766
AT5G55480.1	534	36	766	730	Q9FJ62	| Symbols: SVL1 | SHV3-like 1 | chr5:22474277-22477819 FORWARD LENGTH=766
AT5G55480.1	654	36	766	730	Q9FJ62	| Symbols: SVL1 | SHV3-like 1 | chr5:22474277-22477819 FORWARD LENGTH=766
AT5G58480.1	88	28	476	448	Q9FGH4	| Symbols: | O-Glycosyl hydrolases family 17 protein | chr5:23641227-23642826 REVERSE LENGTH=476
AT5G58480.1	101	28	476	448	Q9FGH4	| Symbols: | O-Glycosyl hydrolases family 17 protein | chr5:23641227-23642826 REVERSE LENGTH=476
AT5G58480.1	184	28	476	448	Q9FGH4	| Symbols: | O-Glycosyl hydrolases family 17 protein | chr5:23641227-23642826 REVERSE LENGTH=476
AT5G58480.1	216	28	476	448	Q9FGH4	| Symbols: | O-Glycosyl hydrolases family 17 protein | chr5:23641227-23642826 REVERSE LENGTH=476
AT5G58480.1	277	28	476	448	Q9FGH4	| Symbols: | O-Glycosyl hydrolases family 17 protein | chr5:23641227-23642826 REVERSE LENGTH=476
AT5G58480.1	405	28	476	448	Q9FGH4	| Symbols: | O-Glycosyl hydrolases family 17 protein | chr5:23641227-23642826 REVERSE LENGTH=476
AT5G59030.1	26	1	63	62	Q39065	Copper transporter 1 (AtCOPT1)
AT5G64080.1	100	30	157	127	Q8VYI9	| Symbols: | Bifunctional inhibitor/lipid-transfer protein/seed storage 2S albumin superfamily protein | chr5:25645475-25646638 REVERSE LENGTH=182
AT5G67130.1	151	1	402	401	Q93XX5	| Symbols: | PLC-like phosphodiesterases superfamily protein | chr5:26791599-26793649 FORWARD LENGTH=426
AT5G67130.1	172	1	402	401	Q93XX5	| Symbols: | PLC-like phosphodiesterases superfamily protein | chr5:26791599-26793649 FORWARD LENGTH=426
AT5G67130.1	255	1	402	401	Q93XX5	| Symbols: | PLC-like phosphodiesterases superfamily protein | chr5:26791599-26793649 FORWARD LENGTH=426
AT5G67130.1	370	1	402	401	Q93XX5	| Symbols: | PLC-like phosphodiesterases superfamily protein | chr5:26791599-26793649 FORWARD LENGTH=426
Total of sequons	370
N-glycosylated PMPs	82
from TAIR - annotated as "Plasma Membrane"

## Sheet: TMHMM_N-glyc A.th.PMPs
TMHMM_N-glyc_A.th.PMPs: List of putative N-glycosylated Arabidopsis thaliana plasma membrane proteins
TAIR_ID	num_sites_tmhmm	Description
AT1G05570.1	3	| Symbols: CALS1, GSL06, ATGSL6, ATGSL06, GSL6 | callose synthase 1 | chr1:1647880-1658677 REVERSE LENGTH=1950
AT1G06490.1	5	| Symbols: ATGSL07, gsl07, atgsl7, GSL7 | glucan synthase-like 7 | chr1:1978762-1989295 FORWARD LENGTH=1958
AT1G08700.1	1	| Symbols: PS1 | Presenilin-1 | chr1:2769885-2771348 REVERSE LENGTH=453
AT1G13110.1	3	Cytochrome P450 71B7 (EC 1.14.-.-)
AT1G15080.1	1	| Symbols: ATPAP2, ATLPP2, LPP2 | lipid phosphate phosphatase 2 | chr1:5188080-5189476 FORWARD LENGTH=290
AT1G17620.1	1	At1g17620/F11A6_23 (F1L3.32) (Late embryogenesis abundant (LEA) hydroxyproline-rich glycoprotein family) (Putative uncharacterized protein At1g17620)
AT1G17840.1	3	| Symbols: WBC11, ABCG11, DSO, COF1, ATWBC11 | white-brown complex homolog protein 11 | chr1:6142870-6145894 FORWARD LENGTH=703
AT1G21880.2	4	| Symbols: LYM1 | lysm domain GPI-anchored protein 1 precursor | chr1:7680689-7682526 FORWARD LENGTH=416
AT1G32860.1	3	| Symbols: | Glycosyl hydrolase superfamily protein | chr1:11907308-11908803 REVERSE LENGTH=426
AT1G52200.1	1	Protein PLANT CADMIUM RESISTANCE 8 (AtPCR8)
AT1G53430.1	13	Probable LRR receptor-like serine/threonine-protein kinase At1g53430 (EC 2.7.11.1)
AT1G59870.1	2	ABC transporter G family member 36 (ABC transporter ABCG.36) (AtABCG36) (Pleiotropic drug resistance protein 8) (Protein PENETRATION 3)
AT1G65240.1	4	| Symbols: | Eukaryotic aspartyl protease family protein | chr1:24230963-24233349 REVERSE LENGTH=475
AT1G66970.2	7	Probable glycerophosphoryl diester phosphodiesterase 3 (EC 3.1.4.46)
AT1G74790.1	11	| Symbols: | catalytics | chr1:28098912-28101673 FORWARD LENGTH=695
AT1G75680.1	3	Endoglucanase 10 (EC 3.2.1.4) (Endo-1
AT2G03620.1	1	Magnesium transporter MRS2-5 (Magnesium Transporter 3) (AtMGT3)
AT2G13680.1	7	| Symbols: CALS5, GLS2, ATGSL02 | callose synthase 5 | chr2:5695124-5706134 FORWARD LENGTH=1923
AT2G17120.1	7	| Symbols: LYM2 | lysm domain GPI-anchored protein 2 precursor | chr2:7459156-7460648 FORWARD LENGTH=350
AT2G26730.1	8	Probable inactive receptor kinase At2g26730
AT2G27500.1	2	| Symbols: | Glycosyl hydrolase superfamily protein | chr2:11752364-11753844 REVERSE LENGTH=392
AT2G31960.1	8	| Symbols: ATGSL03, GSL03, ATGSL3 | glucan synthase-like 3 | chr2:13589545-13600066 FORWARD LENGTH=1950
AT2G36850.1	2	| Symbols: ATGSL08, GSL8, GSL08, ATGSL8, CHOR | glucan synthase-like 8 | chr2:15454935-15469666 REVERSE LENGTH=1904
AT2G37710.1	7	L-type lectin-domain containing receptor kinase IV.1 (Arabidopsis thaliana lectin-receptor kinase e) (AthlecRK-e) (LecRK-IV.1) (EC 2.7.11.1) (Lectin Receptor Kinase 1)
AT3G02880.1	4	Probable inactive receptor kinase At3g02880
AT3G04690.1	5	| Symbols: ANX1 | Malectin/receptor-like protein kinase family protein | chr3:1273386-1275938 REVERSE LENGTH=850
AT3G07160.1	4	Callose synthase 9 (EC 2.4.1.34) (1
AT3G09740.1	2	Syntaxin-71 (AtSYP71)
AT3G13560.1	6	| Symbols: | O-Glycosyl hydrolases family 17 protein | chr3:4425484-4427284 REVERSE LENGTH=505
AT3G14570.1	6	| Symbols: ATGSL04, gsl04, atgsl4 | glucan synthase-like 4 | chr3:4892643-4902628 FORWARD LENGTH=1976
AT3G14840.2	14	Probable leucine-rich repeat receptor-like serine/threonine-protein kinase At3g14840 (EC 2.7.11.1)
AT3G20600.1	6	| Symbols: NDR1 | Late embryogenesis abundant (LEA) hydroxyproline-rich glycoprotein family | chr3:7194877-7195536 FORWARD LENGTH=219
AT3G23750.1	4	Genomic DNA
AT3G26700.1	3	At3g26700 (Putative uncharacterized protein At3g26700/MLJ15_10)
AT3G28007.1	1	| Symbols: SWEET4, AtSWEET4 | Nodulin MtN3 family protein | chr3:10408243-10409633 REVERSE LENGTH=251
AT3G28450.1	1	Leucine-rich repeat protein kinase-like protein (Leucine-rich repeat receptor-like protein kinase) (Putative receptor kinase) (Receptor-like protein kinase-like protein)
AT3G28860.1	2	ABC transporter B family member 19 (ABC transporter ABCB.19) (AtABCB19) (Multidrug resistance protein 11) (P-glycoprotein 19)
AT3G29810.1	9	| Symbols: COBL2 | COBRA-like protein 2 precursor | chr3:11728212-11730158 FORWARD LENGTH=441
AT3G45600.1	1	Tetraspanin-3
AT3G46550.1	6	| Symbols: SOS5 | Fasciclin-like arabinogalactan family protein | chr3:17136612-17137874 REVERSE LENGTH=420
AT3G46900.1	1	| Symbols: COPT2 | copper transporter 2 | chr3:17268887-17269363 FORWARD LENGTH=158
AT3G51050.1	3	| Symbols: | FG-GAP repeat-containing protein | chr3:18954023-18957698 FORWARD LENGTH=698
AT3G51550.1	8	Receptor-like protein kinase FERONIA (EC 2.7.11.1) (Protein SIRENE)
AT3G54200.1	2	Late embryogenesis abundant hydroxyproline-rich glycoprotein (Putative uncharacterized protein At3g54200) (Putative uncharacterized protein F24B22.160)
AT3G59100.1	3	| Symbols: ATGSL11, gsl11 | glucan synthase-like 11 | chr3:21843407-21853860 FORWARD LENGTH=1921
AT3G62360.1	1	Carbohydrate-binding-like fold-containing protein (Putative uncharacterized protein T12C14_60)
AT4G03550.1	3	Callose synthase 12 (EC 2.4.1.34) (1
AT4G04970.1	2	| Symbols: ATGSL1, ATGSL01, GSL01, GSL1 | glucan synthase-like 1 | chr4:2537039-2542434 FORWARD LENGTH=1768
AT4G08850.1	18	Probable LRR receptor-like serine/threonine-protein kinase At4g08850 (EC 2.7.11.1)
AT4G13510.1	2	Ammonium transporter 1 member 1 (AtAMT1
AT4G18760.1	4	Putative uncharacterized protein AT4g18760 (Putative uncharacterized protein F28A21.170) (Receptor like protein 51)
AT4G23950.2	6	| Symbols: | Galactose-binding protein | chr4:12442297-12444330 FORWARD LENGTH=562
AT4G25240.1	9	| Symbols: SKS1 | SKU5 similar 1 | chr4:12930539-12933563 FORWARD LENGTH=589
AT4G28100.1	3	| Symbols: | unknown protein; FUNCTIONS IN: molecular_function unknown; INVOLVED IN: biological_process unknown; LOCATED IN: anchored to plasma membrane, anchored to membrane; EXPRESSED IN: 23 plant structures; EXPRESSED DURING: 14 growth stages; BEST Arabidopsis thaliana protein match is: unknown protein (TAIR:AT3G18050.1); Has 30201 Blast hits to 17322 proteins in 780 species: Archae - 12; Bact…
AT4G29360.1	5	| Symbols: | O-Glycosyl hydrolases family 17 protein | chr4:14451562-14453687 REVERSE LENGTH=534
AT4G29870.1	1	At4g29870 (Oligosaccharyltransferase complex/magnesium transporter family protein) (Putative uncharacterized protein AT4g29870) (Putative uncharacterized protein F27B13.110)
AT4G30190.2	2	ATPase 2
AT4G31140.1	4	| Symbols: | O-Glycosyl hydrolases family 17 protein | chr4:15141581-15143188 FORWARD LENGTH=484
AT4G39400.1	10	| Symbols: BRI1, CBB2, DWF2, BIN1, ATBRI1 | Leucine-rich receptor-like protein kinase family protein | chr4:18324826-18328416 FORWARD LENGTH=1196
AT5G06320.1	4	Harpin-induced protein-like (NDR1/HIN1-Like protein 3) (Putative harpin-induced protein)
AT5G07390.1	1	| Symbols: ATRBOHA, RBOHA | respiratory burst oxidase homolog A | chr5:2336063-2339728 REVERSE LENGTH=902
AT5G11420.1	3	Putative uncharacterized protein At5g11420 (Putative uncharacterized protein F15N18_10) (Uncharacterized protein)
AT5G11560.1	3	Putative uncharacterized protein F15N18_150
AT5G13000.1	4	| Symbols: ATGSL12, gsl12 | glucan synthase-like 12 | chr5:4110445-4121202 REVERSE LENGTH=1955
AT5G14870.1	2	| Symbols: CNGC18, ATCNGC18 | cyclic nucleotide-gated channel 18 | chr5:4808268-4810897 REVERSE LENGTH=706
AT5G19230.1	3	| Symbols: | Glycoprotein membrane precursor GPI-anchored | chr5:6467636-6468337 FORWARD LENGTH=189
AT5G19250.1	5	| Symbols: | Glycoprotein membrane precursor GPI-anchored | chr5:6471983-6472808 FORWARD LENGTH=196
AT5G25090.1	2	| Symbols: ENODL13, AtENODL13 | early nodulin-like protein 13 | chr5:8647117-8647755 REVERSE LENGTH=186
AT5G28680.1	4	| Symbols: ANX2 | Malectin/receptor-like protein kinase family protein | chr5:10719437-10722013 REVERSE LENGTH=858
AT5G35390.1	1	| Symbols: | Leucine-rich repeat protein kinase family protein | chr5:13596918-13598976 FORWARD LENGTH=662
AT5G36870.1	6	| Symbols: ATGSL09, gsl09, atgsl9 | glucan synthase-like 9 | chr5:14518316-14533930 FORWARD LENGTH=1871
AT5G38990.1	8	Probable receptor-like protein kinase At5g38990 (EC 2.7.11.-)
AT5G49150.1	9	| Symbols: ATGEX2, GEX2 | gamete expressed 2 | chr5:19924760-19928527 FORWARD LENGTH=914
AT5G49720.1	6	| Symbols: ATGH9A1, TSD1, DEC, KOR, RSW2, IRX2, KOR1, GH9A1 | glycosyl hydrolase 9A1 | chr5:20197765-20200168 REVERSE LENGTH=621
AT5G49760.1	8	At5g49760 (Leucine-rich repeat protein kinase-like protein) (Leucine-rich repeat receptor-like protein kinase) (Putative receptor protein kinase)
AT5G51060.1	4	| Symbols: RHD2, ATRBOHC, RBOHC | NADPH/respiratory burst oxidase protein D | chr5:20757484-20762175 REVERSE LENGTH=905
AT5G51480.1	9	| Symbols: SKS2 | SKU5 similar 2 | chr5:20910433-20913153 FORWARD LENGTH=592
AT5G55480.1	8	| Symbols: SVL1 | SHV3-like 1 | chr5:22474277-22477819 FORWARD LENGTH=766
AT5G58480.1	6	| Symbols: | O-Glycosyl hydrolases family 17 protein | chr5:23641227-23642826 REVERSE LENGTH=476
AT5G59030.1	1	Copper transporter 1 (AtCOPT1)
AT5G64080.1	1	| Symbols: | Bifunctional inhibitor/lipid-transfer protein/seed storage 2S albumin superfamily protein | chr5:25645475-25646638 REVERSE LENGTH=182
AT5G67130.1	4	| Symbols: | PLC-like phosphodiesterases superfamily protein | chr5:26791599-26793649 FORWARD LENGTH=426
Total of sequons	370
N-glycosylated PMPs	82
from TAIR - annotated as "Plasma Membrane"

## Sheet: Phobius_A.th.PMPs N-glyc sites
Phobius_A.th.PMPs N-glyc sites: Identification of probable N-glycosylated sequons. Analysis was first performed on the 183 putative integral plasma membrane proteins, using the NetGlyc prediction server (http://www.cbs.dtu.dk/services/NetNGlyc/). Sequons having negative score or containing Pro-X1 or Pro-X2 were excluded. The relative position of sequons with respect to the topology was then analy…
TAIR_ID	position	loop_start	loop_end	loop_length	UniProt ID
AT1G05570.1	995	681	1514	833	Q9AUE0	| Symbols: CALS1, GSL06, ATGSL6, ATGSL06, GSL6 | callose synthase 1 | chr1:1647880-1658677 REVERSE LENGTH=1950
AT1G05570.1	1438	681	1514	833	Q9AUE0	| Symbols: CALS1, GSL06, ATGSL6, ATGSL06, GSL6 | callose synthase 1 | chr1:1647880-1658677 REVERSE LENGTH=1950
AT1G05570.1	1455	681	1514	833	Q9AUE0	| Symbols: CALS1, GSL06, ATGSL6, ATGSL06, GSL6 | callose synthase 1 | chr1:1647880-1658677 REVERSE LENGTH=1950
AT1G06490.1	726	699	750	51	Q9SHJ3	| Symbols: ATGSL07, gsl07, atgsl7, GSL7 | glucan synthase-like 7 | chr1:1978762-1989295 FORWARD LENGTH=1958
AT1G13110.1	47	20	504	484	Q96514	Cytochrome P450 71B7 (EC 1.14.-.-)
AT1G13110.1	58	20	504	484	Q96514	Cytochrome P450 71B7 (EC 1.14.-.-)
AT1G13110.1	237	20	504	484	Q96514	Cytochrome P450 71B7 (EC 1.14.-.-)
AT1G15080.1	142	118	166	48	Q9XI60	| Symbols: ATPAP2, ATLPP2, LPP2 | lipid phosphate phosphatase 2 | chr1:5188080-5189476 FORWARD LENGTH=290
AT1G17620.1	24	1	63	62	Q9LNP3	At1g17620/F11A6_23 (F1L3.32) (Late embryogenesis abundant (LEA) hydroxyproline-rich glycoprotein family) (Putative uncharacterized protein At1g17620)
AT1G17840.1	296	1	401	400	Q8RXN0	| Symbols: WBC11, ABCG11, DSO, COF1, ATWBC11 | white-brown complex homolog protein 11 | chr1:6142870-6145894 FORWARD LENGTH=703
AT1G17840.1	671	649	703	54	Q8RXN0	| Symbols: WBC11, ABCG11, DSO, COF1, ATWBC11 | white-brown complex homolog protein 11 | chr1:6142870-6145894 FORWARD LENGTH=703
AT1G17840.1	675	649	703	54	Q8RXN0	| Symbols: WBC11, ABCG11, DSO, COF1, ATWBC11 | white-brown complex homolog protein 11 | chr1:6142870-6145894 FORWARD LENGTH=703
AT1G21880.2	165	28	395	367	Q93ZH0	| Symbols: LYM1 | lysm domain GPI-anchored protein 1 precursor | chr1:7680689-7682526 FORWARD LENGTH=416
AT1G21880.2	241	28	395	367	Q93ZH0	| Symbols: LYM1 | lysm domain GPI-anchored protein 1 precursor | chr1:7680689-7682526 FORWARD LENGTH=416
AT1G21880.2	288	28	395	367	Q93ZH0	| Symbols: LYM1 | lysm domain GPI-anchored protein 1 precursor | chr1:7680689-7682526 FORWARD LENGTH=416
AT1G21880.2	310	28	395	367	Q93ZH0	| Symbols: LYM1 | lysm domain GPI-anchored protein 1 precursor | chr1:7680689-7682526 FORWARD LENGTH=416
AT1G27950.1	110	33	165	132	Q9C7F7	| Symbols: LTPG1 | glycosylphosphatidylinositol-anchored lipid protein transfer 1 | chr1:9740740-9741991 FORWARD LENGTH=193
AT1G27950.1	135	33	165	132	Q9C7F7	| Symbols: LTPG1 | glycosylphosphatidylinositol-anchored lipid protein transfer 1 | chr1:9740740-9741991 FORWARD LENGTH=193
AT1G32860.1	112	31	426	395	Q8L868	| Symbols: | Glycosyl hydrolase superfamily protein | chr1:11907308-11908803 REVERSE LENGTH=426
AT1G32860.1	126	31	426	395	Q8L868	| Symbols: | Glycosyl hydrolase superfamily protein | chr1:11907308-11908803 REVERSE LENGTH=426
AT1G32860.1	367	31	426	395	Q8L868	| Symbols: | Glycosyl hydrolase superfamily protein | chr1:11907308-11908803 REVERSE LENGTH=426
AT1G52200.1	46	1	93	92	Q9M815	Protein PLANT CADMIUM RESISTANCE 8 (AtPCR8)
AT1G53430.1	48	29	600	571	C0LGG8	Probable LRR receptor-like serine/threonine-protein kinase At1g53430 (EC 2.7.11.1)
AT1G53430.1	77	29	600	571	C0LGG8	Probable LRR receptor-like serine/threonine-protein kinase At1g53430 (EC 2.7.11.1)
AT1G53430.1	85	29	600	571	C0LGG8	Probable LRR receptor-like serine/threonine-protein kinase At1g53430 (EC 2.7.11.1)
AT1G53430.1	112	29	600	571	C0LGG8	Probable LRR receptor-like serine/threonine-protein kinase At1g53430 (EC 2.7.11.1)
AT1G53430.1	127	29	600	571	C0LGG8	Probable LRR receptor-like serine/threonine-protein kinase At1g53430 (EC 2.7.11.1)
AT1G53430.1	196	29	600	571	C0LGG8	Probable LRR receptor-like serine/threonine-protein kinase At1g53430 (EC 2.7.11.1)
AT1G53430.1	210	29	600	571	C0LGG8	Probable LRR receptor-like serine/threonine-protein kinase At1g53430 (EC 2.7.11.1)
AT1G53430.1	231	29	600	571	C0LGG8	Probable LRR receptor-like serine/threonine-protein kinase At1g53430 (EC 2.7.11.1)
AT1G53430.1	255	29	600	571	C0LGG8	Probable LRR receptor-like serine/threonine-protein kinase At1g53430 (EC 2.7.11.1)
AT1G53430.1	258	29	600	571	C0LGG8	Probable LRR receptor-like serine/threonine-protein kinase At1g53430 (EC 2.7.11.1)
AT1G53430.1	331	29	600	571	C0LGG8	Probable LRR receptor-like serine/threonine-protein kinase At1g53430 (EC 2.7.11.1)
AT1G53430.1	355	29	600	571	C0LGG8	Probable LRR receptor-like serine/threonine-protein kinase At1g53430 (EC 2.7.11.1)
AT1G53430.1	463	29	600	571	C0LGG8	Probable LRR receptor-like serine/threonine-protein kinase At1g53430 (EC 2.7.11.1)
AT1G59870.1	153	1	538	537	Q9XIE2	ABC transporter G family member 36 (ABC transporter ABCG.36) (AtABCG36) (Pleiotropic drug resistance protein 8) (Protein PENETRATION 3)
AT1G64760.1	99	34	451	417	Q6NKW9	| Symbols: | O-Glycosyl hydrolases family 17 protein | chr1:24054220-24056194 REVERSE LENGTH=481
AT1G64760.1	110	34	451	417	Q6NKW9	| Symbols: | O-Glycosyl hydrolases family 17 protein | chr1:24054220-24056194 REVERSE LENGTH=481
AT1G64760.1	126	34	451	417	Q6NKW9	| Symbols: | O-Glycosyl hydrolases family 17 protein | chr1:24054220-24056194 REVERSE LENGTH=481
AT1G64760.1	131	34	451	417	Q6NKW9	| Symbols: | O-Glycosyl hydrolases family 17 protein | chr1:24054220-24056194 REVERSE LENGTH=481
AT1G65240.1	124	24	452	428	Q9S9K4	| Symbols: | Eukaryotic aspartyl protease family protein | chr1:24230963-24233349 REVERSE LENGTH=475
AT1G65240.1	222	24	452	428	Q9S9K4	| Symbols: | Eukaryotic aspartyl protease family protein | chr1:24230963-24233349 REVERSE LENGTH=475
AT1G65240.1	425	24	452	428	Q9S9K4	| Symbols: | Eukaryotic aspartyl protease family protein | chr1:24230963-24233349 REVERSE LENGTH=475
AT1G66970.2	214	36	766	730	Q7Y208	Probable glycerophosphoryl diester phosphodiesterase 3 (EC 3.1.4.46)
AT1G66970.2	270	36	766	730	Q7Y208	Probable glycerophosphoryl diester phosphodiesterase 3 (EC 3.1.4.46)
AT1G66970.2	279	36	766	730	Q7Y208	Probable glycerophosphoryl diester phosphodiesterase 3 (EC 3.1.4.46)
AT1G66970.2	337	36	766	730	Q7Y208	Probable glycerophosphoryl diester phosphodiesterase 3 (EC 3.1.4.46)
AT1G66970.2	381	36	766	730	Q7Y208	Probable glycerophosphoryl diester phosphodiesterase 3 (EC 3.1.4.46)
AT1G66970.2	556	36	766	730	Q7Y208	Probable glycerophosphoryl diester phosphodiesterase 3 (EC 3.1.4.46)
AT1G66970.2	676	36	766	730	Q7Y208	Probable glycerophosphoryl diester phosphodiesterase 3 (EC 3.1.4.46)
AT1G74790.1	67	24	673	649	Q9SSG3	| Symbols: | catalytics | chr1:28098912-28101673 FORWARD LENGTH=695
AT1G74790.1	107	24	673	649	Q9SSG3	| Symbols: | catalytics | chr1:28098912-28101673 FORWARD LENGTH=695
AT1G74790.1	113	24	673	649	Q9SSG3	| Symbols: | catalytics | chr1:28098912-28101673 FORWARD LENGTH=695
AT1G74790.1	128	24	673	649	Q9SSG3	| Symbols: | catalytics | chr1:28098912-28101673 FORWARD LENGTH=695
AT1G74790.1	151	24	673	649	Q9SSG3	| Symbols: | catalytics | chr1:28098912-28101673 FORWARD LENGTH=695
AT1G74790.1	175	24	673	649	Q9SSG3	| Symbols: | catalytics | chr1:28098912-28101673 FORWARD LENGTH=695
AT1G74790.1	190	24	673	649	Q9SSG3	| Symbols: | catalytics | chr1:28098912-28101673 FORWARD LENGTH=695
AT1G74790.1	208	24	673	649	Q9SSG3	| Symbols: | catalytics | chr1:28098912-28101673 FORWARD LENGTH=695
AT1G74790.1	337	24	673	649	Q9SSG3	| Symbols: | catalytics | chr1:28098912-28101673 FORWARD LENGTH=695
AT1G74790.1	429	24	673	649	Q9SSG3	| Symbols: | catalytics | chr1:28098912-28101673 FORWARD LENGTH=695
AT1G74790.1	641	24	673	649	Q9SSG3	| Symbols: | catalytics | chr1:28098912-28101673 FORWARD LENGTH=695
AT1G75680.1	259	32	525	493	Q8LCP6	Endoglucanase 10 (EC 3.2.1.4) (Endo-1
AT1G75680.1	299	32	525	493	Q8LCP6	Endoglucanase 10 (EC 3.2.1.4) (Endo-1
AT1G75680.1	464	32	525	493	Q8LCP6	Endoglucanase 10 (EC 3.2.1.4) (Endo-1
AT2G13680.1	100	1	485	484	Q3B724	| Symbols: CALS5, GLS2, ATGSL02 | callose synthase 5 | chr2:5695124-5706134 FORWARD LENGTH=1923
AT2G13680.1	160	1	485	484	Q3B724	| Symbols: CALS5, GLS2, ATGSL02 | callose synthase 5 | chr2:5695124-5706134 FORWARD LENGTH=1923
AT2G13680.1	367	1	485	484	Q3B724	| Symbols: CALS5, GLS2, ATGSL02 | callose synthase 5 | chr2:5695124-5706134 FORWARD LENGTH=1923
AT2G13680.1	469	1	485	484	Q3B724	| Symbols: CALS5, GLS2, ATGSL02 | callose synthase 5 | chr2:5695124-5706134 FORWARD LENGTH=1923
AT2G17120.1	48	24	331	307	O23006	| Symbols: LYM2 | lysm domain GPI-anchored protein 2 precursor | chr2:7459156-7460648 FORWARD LENGTH=350
AT2G17120.1	76	24	331	307	O23006	| Symbols: LYM2 | lysm domain GPI-anchored protein 2 precursor | chr2:7459156-7460648 FORWARD LENGTH=350
AT2G17120.1	99	24	331	307	O23006	| Symbols: LYM2 | lysm domain GPI-anchored protein 2 precursor | chr2:7459156-7460648 FORWARD LENGTH=350
AT2G17120.1	193	24	331	307	O23006	| Symbols: LYM2 | lysm domain GPI-anchored protein 2 precursor | chr2:7459156-7460648 FORWARD LENGTH=350
AT2G17120.1	238	24	331	307	O23006	| Symbols: LYM2 | lysm domain GPI-anchored protein 2 precursor | chr2:7459156-7460648 FORWARD LENGTH=350
AT2G17120.1	289	24	331	307	O23006	| Symbols: LYM2 | lysm domain GPI-anchored protein 2 precursor | chr2:7459156-7460648 FORWARD LENGTH=350
AT2G17120.1	305	24	331	307	O23006	| Symbols: LYM2 | lysm domain GPI-anchored protein 2 precursor | chr2:7459156-7460648 FORWARD LENGTH=350
AT2G26730.1	48	24	255	231	O48788	Probable inactive receptor kinase At2g26730
AT2G26730.1	64	24	255	231	O48788	Probable inactive receptor kinase At2g26730
AT2G26730.1	113	24	255	231	O48788	Probable inactive receptor kinase At2g26730
AT2G26730.1	150	24	255	231	O48788	Probable inactive receptor kinase At2g26730
AT2G26730.1	161	24	255	231	O48788	Probable inactive receptor kinase At2g26730
AT2G26730.1	190	24	255	231	O48788	Probable inactive receptor kinase At2g26730
AT2G26730.1	197	24	255	231	O48788	Probable inactive receptor kinase At2g26730
AT2G26730.1	241	24	255	231	O48788	Probable inactive receptor kinase At2g26730
AT2G27130.1	46	21	157	136	Q9ZVC7	| Symbols: | Bifunctional inhibitor/lipid-transfer protein/seed storage 2S albumin superfamily protein | chr2:11595379-11596395 FORWARD LENGTH=176
AT2G27500.1	54	22	365	343	Q9ZQG9	| Symbols: | Glycosyl hydrolase superfamily protein | chr2:11752364-11753844 REVERSE LENGTH=392
AT2G27500.1	89	22	365	343	Q9ZQG9	| Symbols: | Glycosyl hydrolase superfamily protein | chr2:11752364-11753844 REVERSE LENGTH=392
AT2G37710.1	57	25	291	266	O80939	L-type lectin-domain containing receptor kinase IV.1 (Arabidopsis thaliana lectin-receptor kinase e) (AthlecRK-e) (LecRK-IV.1) (EC 2.7.11.1) (Lectin Receptor Kinase 1)
AT2G37710.1	79	25	291	266	O80939	L-type lectin-domain containing receptor kinase IV.1 (Arabidopsis thaliana lectin-receptor kinase e) (AthlecRK-e) (LecRK-IV.1) (EC 2.7.11.1) (Lectin Receptor Kinase 1)
AT2G37710.1	112	25	291	266	O80939	L-type lectin-domain containing receptor kinase IV.1 (Arabidopsis thaliana lectin-receptor kinase e) (AthlecRK-e) (LecRK-IV.1) (EC 2.7.11.1) (Lectin Receptor Kinase 1)
AT2G37710.1	119	25	291	266	O80939	L-type lectin-domain containing receptor kinase IV.1 (Arabidopsis thaliana lectin-receptor kinase e) (AthlecRK-e) (LecRK-IV.1) (EC 2.7.11.1) (Lectin Receptor Kinase 1)
AT2G37710.1	134	25	291	266	O80939	L-type lectin-domain containing receptor kinase IV.1 (Arabidopsis thaliana lectin-receptor kinase e) (AthlecRK-e) (LecRK-IV.1) (EC 2.7.11.1) (Lectin Receptor Kinase 1)
AT2G37710.1	153	25	291	266	O80939	L-type lectin-domain containing receptor kinase IV.1 (Arabidopsis thaliana lectin-receptor kinase e) (AthlecRK-e) (LecRK-IV.1) (EC 2.7.11.1) (Lectin Receptor Kinase 1)
AT2G37710.1	186	25	291	266	O80939	L-type lectin-domain containing receptor kinase IV.1 (Arabidopsis thaliana lectin-receptor kinase e) (AthlecRK-e) (LecRK-IV.1) (EC 2.7.11.1) (Lectin Receptor Kinase 1)
AT3G02880.1	48	25	248	223	Q9M8T0	Probable inactive receptor kinase At3g02880
AT3G02880.1	88	25	248	223	Q9M8T0	Probable inactive receptor kinase At3g02880
AT3G02880.1	189	25	248	223	Q9M8T0	Probable inactive receptor kinase At3g02880
AT3G02880.1	196	25	248	223	Q9M8T0	Probable inactive receptor kinase At3g02880
AT3G04690.1	114	27	429	402	Q9SR05	| Symbols: ANX1 | Malectin/receptor-like protein kinase family protein | chr3:1273386-1275938 REVERSE LENGTH=850
AT3G04690.1	132	27	429	402	Q9SR05	| Symbols: ANX1 | Malectin/receptor-like protein kinase family protein | chr3:1273386-1275938 REVERSE LENGTH=850
AT3G04690.1	292	27	429	402	Q9SR05	| Symbols: ANX1 | Malectin/receptor-like protein kinase family protein | chr3:1273386-1275938 REVERSE LENGTH=850
AT3G04690.1	302	27	429	402	Q9SR05	| Symbols: ANX1 | Malectin/receptor-like protein kinase family protein | chr3:1273386-1275938 REVERSE LENGTH=850
AT3G04690.1	330	27	429	402	Q9SR05	| Symbols: ANX1 | Malectin/receptor-like protein kinase family protein | chr3:1273386-1275938 REVERSE LENGTH=850
AT3G13560.1	70	24	478	454	Q94CD8	| Symbols: | O-Glycosyl hydrolases family 17 protein | chr3:4425484-4427284 REVERSE LENGTH=505
AT3G13560.1	110	24	478	454	Q94CD8	| Symbols: | O-Glycosyl hydrolases family 17 protein | chr3:4425484-4427284 REVERSE LENGTH=505
AT3G13560.1	178	24	478	454	Q94CD8	| Symbols: | O-Glycosyl hydrolases family 17 protein | chr3:4425484-4427284 REVERSE LENGTH=505
AT3G13560.1	256	24	478	454	Q94CD8	| Symbols: | O-Glycosyl hydrolases family 17 protein | chr3:4425484-4427284 REVERSE LENGTH=505
AT3G13560.1	338	24	478	454	Q94CD8	| Symbols: | O-Glycosyl hydrolases family 17 protein | chr3:4425484-4427284 REVERSE LENGTH=505
AT3G13560.1	357	24	478	454	Q94CD8	| Symbols: | O-Glycosyl hydrolases family 17 protein | chr3:4425484-4427284 REVERSE LENGTH=505
AT3G14840.2	50	27	614	587	C0LGN2	Probable leucine-rich repeat receptor-like serine/threonine-protein kinase At3g14840 (EC 2.7.11.1)
AT3G14840.2	81	27	614	587	C0LGN2	Probable leucine-rich repeat receptor-like serine/threonine-protein kinase At3g14840 (EC 2.7.11.1)
AT3G14840.2	124	27	614	587	C0LGN2	Probable leucine-rich repeat receptor-like serine/threonine-protein kinase At3g14840 (EC 2.7.11.1)
AT3G14840.2	138	27	614	587	C0LGN2	Probable leucine-rich repeat receptor-like serine/threonine-protein kinase At3g14840 (EC 2.7.11.1)
AT3G14840.2	156	27	614	587	C0LGN2	Probable leucine-rich repeat receptor-like serine/threonine-protein kinase At3g14840 (EC 2.7.11.1)
AT3G14840.2	193	27	614	587	C0LGN2	Probable leucine-rich repeat receptor-like serine/threonine-protein kinase At3g14840 (EC 2.7.11.1)
AT3G14840.2	276	27	614	587	C0LGN2	Probable leucine-rich repeat receptor-like serine/threonine-protein kinase At3g14840 (EC 2.7.11.1)
AT3G14840.2	289	27	614	587	C0LGN2	Probable leucine-rich repeat receptor-like serine/threonine-protein kinase At3g14840 (EC 2.7.11.1)
AT3G14840.2	359	27	614	587	C0LGN2	Probable leucine-rich repeat receptor-like serine/threonine-protein kinase At3g14840 (EC 2.7.11.1)
AT3G14840.2	385	27	614	587	C0LGN2	Probable leucine-rich repeat receptor-like serine/threonine-protein kinase At3g14840 (EC 2.7.11.1)
AT3G14840.2	386	27	614	587	C0LGN2	Probable leucine-rich repeat receptor-like serine/threonine-protein kinase At3g14840 (EC 2.7.11.1)
AT3G14840.2	417	27	614	587	C0LGN2	Probable leucine-rich repeat receptor-like serine/threonine-protein kinase At3g14840 (EC 2.7.11.1)
AT3G14840.2	469	27	614	587	C0LGN2	Probable leucine-rich repeat receptor-like serine/threonine-protein kinase At3g14840 (EC 2.7.11.1)
AT3G14840.2	498	27	614	587	C0LGN2	Probable leucine-rich repeat receptor-like serine/threonine-protein kinase At3g14840 (EC 2.7.11.1)
AT3G23750.1	144	25	474	449	Q9LK43	Genomic DNA
AT3G23750.1	193	25	474	449	Q9LK43	Genomic DNA
AT3G23750.1	281	25	474	449	Q9LK43	Genomic DNA
AT3G23750.1	383	25	474	449	Q9LK43	Genomic DNA
AT3G25290.1	60	26	220	194	Q9LSE7	AT3g25290/MJL12_25 (At3g25290/MJL12_25) (Genomic DNA
AT3G25290.1	112	26	220	194	Q9LSE7	AT3g25290/MJL12_25 (At3g25290/MJL12_25) (Genomic DNA
AT3G28450.1	58	29	227	198	Q9LSI9	Leucine-rich repeat protein kinase-like protein (Leucine-rich repeat receptor-like protein kinase) (Putative receptor kinase) (Receptor-like protein kinase-like protein)
AT3G28860.1	641	291	683	392	Q9LJX0	ABC transporter B family member 19 (ABC transporter ABCB.19) (AtABCB19) (Multidrug resistance protein 11) (P-glycoprotein 19)
AT3G28860.1	785	753	821	68	Q9LJX0	ABC transporter B family member 19 (ABC transporter ABCB.19) (AtABCB19) (Multidrug resistance protein 11) (P-glycoprotein 19)
AT3G29810.1	162	29	421	392	Q8L8Q7	| Symbols: COBL2 | COBRA-like protein 2 precursor | chr3:11728212-11730158 FORWARD LENGTH=441
AT3G29810.1	170	29	421	392	Q8L8Q7	| Symbols: COBL2 | COBRA-like protein 2 precursor | chr3:11728212-11730158 FORWARD LENGTH=441
AT3G29810.1	209	29	421	392	Q8L8Q7	| Symbols: COBL2 | COBRA-like protein 2 precursor | chr3:11728212-11730158 FORWARD LENGTH=441
AT3G29810.1	234	29	421	392	Q8L8Q7	| Symbols: COBL2 | COBRA-like protein 2 precursor | chr3:11728212-11730158 FORWARD LENGTH=441
AT3G29810.1	249	29	421	392	Q8L8Q7	| Symbols: COBL2 | COBRA-like protein 2 precursor | chr3:11728212-11730158 FORWARD LENGTH=441
AT3G29810.1	314	29	421	392	Q8L8Q7	| Symbols: COBL2 | COBRA-like protein 2 precursor | chr3:11728212-11730158 FORWARD LENGTH=441
AT3G29810.1	329	29	421	392	Q8L8Q7	| Symbols: COBL2 | COBRA-like protein 2 precursor | chr3:11728212-11730158 FORWARD LENGTH=441
AT3G29810.1	348	29	421	392	Q8L8Q7	| Symbols: COBL2 | COBRA-like protein 2 precursor | chr3:11728212-11730158 FORWARD LENGTH=441
AT3G46550.1	135	28	401	373	Q9SNC3	| Symbols: SOS5 | Fasciclin-like arabinogalactan family protein | chr3:17136612-17137874 REVERSE LENGTH=420
AT3G46550.1	154	28	401	373	Q9SNC3	| Symbols: SOS5 | Fasciclin-like arabinogalactan family protein | chr3:17136612-17137874 REVERSE LENGTH=420
AT3G46550.1	167	28	401	373	Q9SNC3	| Symbols: SOS5 | Fasciclin-like arabinogalactan family protein | chr3:17136612-17137874 REVERSE LENGTH=420
AT3G46550.1	207	28	401	373	Q9SNC3	| Symbols: SOS5 | Fasciclin-like arabinogalactan family protein | chr3:17136612-17137874 REVERSE LENGTH=420
AT3G46550.1	312	28	401	373	Q9SNC3	| Symbols: SOS5 | Fasciclin-like arabinogalactan family protein | chr3:17136612-17137874 REVERSE LENGTH=420
AT3G46550.1	317	28	401	373	Q9SNC3	| Symbols: SOS5 | Fasciclin-like arabinogalactan family protein | chr3:17136612-17137874 REVERSE LENGTH=420
AT3G51050.1	176	22	661	639	Q8W0Z8	| Symbols: | FG-GAP repeat-containing protein | chr3:18954023-18957698 FORWARD LENGTH=698
AT3G51050.1	386	22	661	639	Q8W0Z8	| Symbols: | FG-GAP repeat-containing protein | chr3:18954023-18957698 FORWARD LENGTH=698
AT3G51050.1	478	22	661	639	Q8W0Z8	| Symbols: | FG-GAP repeat-containing protein | chr3:18954023-18957698 FORWARD LENGTH=698
AT3G51460.1	146	1	531	530	Q9C5G5	| Symbols: RHD4 | Phosphoinositide phosphatase family protein | chr3:19093007-19097142 FORWARD LENGTH=597
AT3G51460.1	226	1	531	530	Q9C5G5	| Symbols: RHD4 | Phosphoinositide phosphatase family protein | chr3:19093007-19097142 FORWARD LENGTH=597
AT3G51460.1	404	1	531	530	Q9C5G5	| Symbols: RHD4 | Phosphoinositide phosphatase family protein | chr3:19093007-19097142 FORWARD LENGTH=597
AT3G51550.1	46	28	446	418	Q9SCZ4	Receptor-like protein kinase FERONIA (EC 2.7.11.1) (Protein SIRENE)
AT3G51550.1	124	28	446	418	Q9SCZ4	Receptor-like protein kinase FERONIA (EC 2.7.11.1) (Protein SIRENE)
AT3G51550.1	142	28	446	418	Q9SCZ4	Receptor-like protein kinase FERONIA (EC 2.7.11.1) (Protein SIRENE)
AT3G51550.1	171	28	446	418	Q9SCZ4	Receptor-like protein kinase FERONIA (EC 2.7.11.1) (Protein SIRENE)
AT3G51550.1	219	28	446	418	Q9SCZ4	Receptor-like protein kinase FERONIA (EC 2.7.11.1) (Protein SIRENE)
AT3G51550.1	269	28	446	418	Q9SCZ4	Receptor-like protein kinase FERONIA (EC 2.7.11.1) (Protein SIRENE)
AT3G51550.1	305	28	446	418	Q9SCZ4	Receptor-like protein kinase FERONIA (EC 2.7.11.1) (Protein SIRENE)
AT3G51550.1	330	28	446	418	Q9SCZ4	Receptor-like protein kinase FERONIA (EC 2.7.11.1) (Protein SIRENE)
AT3G54200.1	108	78	235	157	Q9M386	Late embryogenesis abundant hydroxyproline-rich glycoprotein (Putative uncharacterized protein At3g54200) (Putative uncharacterized protein F24B22.160)
AT3G54200.1	160	78	235	157	Q9M386	Late embryogenesis abundant hydroxyproline-rich glycoprotein (Putative uncharacterized protein At3g54200) (Putative uncharacterized protein F24B22.160)
AT3G59100.1	804	763	1482	719	Q9LYS6	| Symbols: ATGSL11, gsl11 | glucan synthase-like 11 | chr3:21843407-21853860 FORWARD LENGTH=1921
AT3G59100.1	1411	763	1482	719	Q9LYS6	| Symbols: ATGSL11, gsl11 | glucan synthase-like 11 | chr3:21843407-21853860 FORWARD LENGTH=1921
AT3G59100.1	1421	763	1482	719	Q9LYS6	| Symbols: ATGSL11, gsl11 | glucan synthase-like 11 | chr3:21843407-21853860 FORWARD LENGTH=1921
AT3G62360.1	915	27	1169	1142	Q9LZQ4	Carbohydrate-binding-like fold-containing protein (Putative uncharacterized protein T12C14_60)
AT4G03550.1	133	1	306	305	Q9ZT82	Callose synthase 12 (EC 2.4.1.34) (1
AT4G04970.1	125	1	307	306	Q9S9U0	| Symbols: ATGSL1, ATGSL01, GSL01, GSL1 | glucan synthase-like 1 | chr4:2537039-2542434 FORWARD LENGTH=1768
AT4G04970.1	240	1	307	306	Q9S9U0	| Symbols: ATGSL1, ATGSL01, GSL01, GSL1 | glucan synthase-like 1 | chr4:2537039-2542434 FORWARD LENGTH=1768
AT4G04970.1	737	571	1344	773	Q9S9U0	| Symbols: ATGSL1, ATGSL01, GSL01, GSL1 | glucan synthase-like 1 | chr4:2537039-2542434 FORWARD LENGTH=1768
AT4G04970.1	1283	571	1344	773	Q9S9U0	| Symbols: ATGSL1, ATGSL01, GSL01, GSL1 | glucan synthase-like 1 | chr4:2537039-2542434 FORWARD LENGTH=1768
AT4G08850.1	63	44	708	664	Q8VZG8	Probable LRR receptor-like serine/threonine-protein kinase At4g08850 (EC 2.7.11.1)
AT4G08850.1	77	44	708	664	Q8VZG8	Probable LRR receptor-like serine/threonine-protein kinase At4g08850 (EC 2.7.11.1)
AT4G08850.1	99	44	708	664	Q8VZG8	Probable LRR receptor-like serine/threonine-protein kinase At4g08850 (EC 2.7.11.1)
AT4G08850.1	119	44	708	664	Q8VZG8	Probable LRR receptor-like serine/threonine-protein kinase At4g08850 (EC 2.7.11.1)
AT4G08850.1	179	44	708	664	Q8VZG8	Probable LRR receptor-like serine/threonine-protein kinase At4g08850 (EC 2.7.11.1)
AT4G08850.1	212	44	708	664	Q8VZG8	Probable LRR receptor-like serine/threonine-protein kinase At4g08850 (EC 2.7.11.1)
AT4G08850.1	249	44	708	664	Q8VZG8	Probable LRR receptor-like serine/threonine-protein kinase At4g08850 (EC 2.7.11.1)
AT4G08850.1	263	44	708	664	Q8VZG8	Probable LRR receptor-like serine/threonine-protein kinase At4g08850 (EC 2.7.11.1)
AT4G08850.1	284	44	708	664	Q8VZG8	Probable LRR receptor-like serine/threonine-protein kinase At4g08850 (EC 2.7.11.1)
AT4G08850.1	323	44	708	664	Q8VZG8	Probable LRR receptor-like serine/threonine-protein kinase At4g08850 (EC 2.7.11.1)
AT4G08850.1	380	44	708	664	Q8VZG8	Probable LRR receptor-like serine/threonine-protein kinase At4g08850 (EC 2.7.11.1)
AT4G08850.1	393	44	708	664	Q8VZG8	Probable LRR receptor-like serine/threonine-protein kinase At4g08850 (EC 2.7.11.1)
AT4G08850.1	410	44	708	664	Q8VZG8	Probable LRR receptor-like serine/threonine-protein kinase At4g08850 (EC 2.7.11.1)
AT4G08850.1	487	44	708	664	Q8VZG8	Probable LRR receptor-like serine/threonine-protein kinase At4g08850 (EC 2.7.11.1)
AT4G08850.1	500	44	708	664	Q8VZG8	Probable LRR receptor-like serine/threonine-protein kinase At4g08850 (EC 2.7.11.1)
AT4G08850.1	580	44	708	664	Q8VZG8	Probable LRR receptor-like serine/threonine-protein kinase At4g08850 (EC 2.7.11.1)
AT4G08850.1	633	44	708	664	Q8VZG8	Probable LRR receptor-like serine/threonine-protein kinase At4g08850 (EC 2.7.11.1)
AT4G08850.1	687	44	708	664	Q8VZG8	Probable LRR receptor-like serine/threonine-protein kinase At4g08850 (EC 2.7.11.1)
AT4G13510.1	312	259	336	77	P54144	Ammonium transporter 1 member 1 (AtAMT1
AT4G18760.1	166	22	404	382	Q9SN38	Putative uncharacterized protein AT4g18760 (Putative uncharacterized protein F28A21.170) (Receptor like protein 51)
AT4G18760.1	213	22	404	382	Q9SN38	Putative uncharacterized protein AT4g18760 (Putative uncharacterized protein F28A21.170) (Receptor like protein 51)
AT4G18760.1	242	22	404	382	Q9SN38	Putative uncharacterized protein AT4g18760 (Putative uncharacterized protein F28A21.170) (Receptor like protein 51)
AT4G18760.1	297	22	404	382	Q9SN38	Putative uncharacterized protein AT4g18760 (Putative uncharacterized protein F28A21.170) (Receptor like protein 51)
AT4G23180.1	49	35	285	250	Q8GYA4	Cysteine-rich receptor-like protein kinase 10 (Cysteine-rich RLK10) (EC 2.7.11.-) (Receptor-like protein kinase 4)
AT4G23180.1	53	35	285	250	Q8GYA4	Cysteine-rich receptor-like protein kinase 10 (Cysteine-rich RLK10) (EC 2.7.11.-) (Receptor-like protein kinase 4)
AT4G23180.1	80	35	285	250	Q8GYA4	Cysteine-rich receptor-like protein kinase 10 (Cysteine-rich RLK10) (EC 2.7.11.-) (Receptor-like protein kinase 4)
AT4G23180.1	114	35	285	250	Q8GYA4	Cysteine-rich receptor-like protein kinase 10 (Cysteine-rich RLK10) (EC 2.7.11.-) (Receptor-like protein kinase 4)
AT4G23180.1	159	35	285	250	Q8GYA4	Cysteine-rich receptor-like protein kinase 10 (Cysteine-rich RLK10) (EC 2.7.11.-) (Receptor-like protein kinase 4)
AT4G23180.1	185	35	285	250	Q8GYA4	Cysteine-rich receptor-like protein kinase 10 (Cysteine-rich RLK10) (EC 2.7.11.-) (Receptor-like protein kinase 4)
AT4G23180.1	196	35	285	250	Q8GYA4	Cysteine-rich receptor-like protein kinase 10 (Cysteine-rich RLK10) (EC 2.7.11.-) (Receptor-like protein kinase 4)
AT4G23180.1	240	35	285	250	Q8GYA4	Cysteine-rich receptor-like protein kinase 10 (Cysteine-rich RLK10) (EC 2.7.11.-) (Receptor-like protein kinase 4)
AT4G25240.1	62	25	570	545	Q8VXX5	| Symbols: SKS1 | SKU5 similar 1 | chr4:12930539-12933563 FORWARD LENGTH=589
AT4G25240.1	111	25	570	545	Q8VXX5	| Symbols: SKS1 | SKU5 similar 1 | chr4:12930539-12933563 FORWARD LENGTH=589
AT4G25240.1	204	25	570	545	Q8VXX5	| Symbols: SKS1 | SKU5 similar 1 | chr4:12930539-12933563 FORWARD LENGTH=589
AT4G25240.1	260	25	570	545	Q8VXX5	| Symbols: SKS1 | SKU5 similar 1 | chr4:12930539-12933563 FORWARD LENGTH=589
AT4G25240.1	296	25	570	545	Q8VXX5	| Symbols: SKS1 | SKU5 similar 1 | chr4:12930539-12933563 FORWARD LENGTH=589
AT4G25240.1	345	25	570	545	Q8VXX5	| Symbols: SKS1 | SKU5 similar 1 | chr4:12930539-12933563 FORWARD LENGTH=589
AT4G25240.1	365	25	570	545	Q8VXX5	| Symbols: SKS1 | SKU5 similar 1 | chr4:12930539-12933563 FORWARD LENGTH=589
AT4G25240.1	395	25	570	545	Q8VXX5	| Symbols: SKS1 | SKU5 similar 1 | chr4:12930539-12933563 FORWARD LENGTH=589
AT4G25240.1	447	25	570	545	Q8VXX5	| Symbols: SKS1 | SKU5 similar 1 | chr4:12930539-12933563 FORWARD LENGTH=589
AT4G28100.1	133	23	284	261	Q9SUC9	| Symbols: | unknown protein; FUNCTIONS IN: molecular_function unknown; INVOLVED IN: biological_process unknown; LOCATED IN: anchored to plasma membrane, anchored to membrane; EXPRESSED IN: 23 plant structures; EXPRESSED DURING: 14 growth stages; BEST Arabidopsis thaliana protein match is: unknown protein (TAIR:AT3G18050.1); Has 30201 Blast hits to 17322 proteins in 780 species: Archae - 12; Bact…
AT4G28100.1	160	23	284	261	Q9SUC9	| Symbols: | unknown protein; FUNCTIONS IN: molecular_function unknown; INVOLVED IN: biological_process unknown; LOCATED IN: anchored to plasma membrane, anchored to membrane; EXPRESSED IN: 23 plant structures; EXPRESSED DURING: 14 growth stages; BEST Arabidopsis thaliana protein match is: unknown protein (TAIR:AT3G18050.1); Has 30201 Blast hits to 17322 proteins in 780 species: Archae - 12; Bact…
AT4G28100.1	233	23	284	261	Q9SUC9	| Symbols: | unknown protein; FUNCTIONS IN: molecular_function unknown; INVOLVED IN: biological_process unknown; LOCATED IN: anchored to plasma membrane, anchored to membrane; EXPRESSED IN: 23 plant structures; EXPRESSED DURING: 14 growth stages; BEST Arabidopsis thaliana protein match is: unknown protein (TAIR:AT3G18050.1); Has 30201 Blast hits to 17322 proteins in 780 species: Archae - 12; Bact…
AT4G29360.1	127	25	511	486	Q8VYE5	| Symbols: | O-Glycosyl hydrolases family 17 protein | chr4:14451562-14453687 REVERSE LENGTH=534
AT4G29360.1	336	25	511	486	Q8VYE5	| Symbols: | O-Glycosyl hydrolases family 17 protein | chr4:14451562-14453687 REVERSE LENGTH=534
AT4G29360.1	375	25	511	486	Q8VYE5	| Symbols: | O-Glycosyl hydrolases family 17 protein | chr4:14451562-14453687 REVERSE LENGTH=534
AT4G29360.1	491	25	511	486	Q8VYE5	| Symbols: | O-Glycosyl hydrolases family 17 protein | chr4:14451562-14453687 REVERSE LENGTH=534
AT4G29360.1	495	25	511	486	Q8VYE5	| Symbols: | O-Glycosyl hydrolases family 17 protein | chr4:14451562-14453687 REVERSE LENGTH=534
AT4G31140.1	102	22	461	439	Q9M088	| Symbols: | O-Glycosyl hydrolases family 17 protein | chr4:15141581-15143188 FORWARD LENGTH=484
AT4G31140.1	129	22	461	439	Q9M088	| Symbols: | O-Glycosyl hydrolases family 17 protein | chr4:15141581-15143188 FORWARD LENGTH=484
AT4G31140.1	260	22	461	439	Q9M088	| Symbols: | O-Glycosyl hydrolases family 17 protein | chr4:15141581-15143188 FORWARD LENGTH=484
AT4G31140.1	409	22	461	439	Q9M088	| Symbols: | O-Glycosyl hydrolases family 17 protein | chr4:15141581-15143188 FORWARD LENGTH=484
AT4G39400.1	112	26	791	765	O22476	| Symbols: BRI1, CBB2, DWF2, BIN1, ATBRI1 | Leucine-rich receptor-like protein kinase family protein | chr4:18324826-18328416 FORWARD LENGTH=1196
AT4G39400.1	154	26	791	765	O22476	| Symbols: BRI1, CBB2, DWF2, BIN1, ATBRI1 | Leucine-rich receptor-like protein kinase family protein | chr4:18324826-18328416 FORWARD LENGTH=1196
AT4G39400.1	275	26	791	765	O22476	| Symbols: BRI1, CBB2, DWF2, BIN1, ATBRI1 | Leucine-rich receptor-like protein kinase family protein | chr4:18324826-18328416 FORWARD LENGTH=1196
AT4G39400.1	387	26	791	765	O22476	| Symbols: BRI1, CBB2, DWF2, BIN1, ATBRI1 | Leucine-rich receptor-like protein kinase family protein | chr4:18324826-18328416 FORWARD LENGTH=1196
AT4G39400.1	438	26	791	765	O22476	| Symbols: BRI1, CBB2, DWF2, BIN1, ATBRI1 | Leucine-rich receptor-like protein kinase family protein | chr4:18324826-18328416 FORWARD LENGTH=1196
AT4G39400.1	510	26	791	765	O22476	| Symbols: BRI1, CBB2, DWF2, BIN1, ATBRI1 | Leucine-rich receptor-like protein kinase family protein | chr4:18324826-18328416 FORWARD LENGTH=1196
AT4G39400.1	573	26	791	765	O22476	| Symbols: BRI1, CBB2, DWF2, BIN1, ATBRI1 | Leucine-rich receptor-like protein kinase family protein | chr4:18324826-18328416 FORWARD LENGTH=1196
AT4G39400.1	636	26	791	765	O22476	| Symbols: BRI1, CBB2, DWF2, BIN1, ATBRI1 | Leucine-rich receptor-like protein kinase family protein | chr4:18324826-18328416 FORWARD LENGTH=1196
AT4G39400.1	653	26	791	765	O22476	| Symbols: BRI1, CBB2, DWF2, BIN1, ATBRI1 | Leucine-rich receptor-like protein kinase family protein | chr4:18324826-18328416 FORWARD LENGTH=1196
AT4G39400.1	737	26	791	765	O22476	| Symbols: BRI1, CBB2, DWF2, BIN1, ATBRI1 | Leucine-rich receptor-like protein kinase family protein | chr4:18324826-18328416 FORWARD LENGTH=1196
AT5G11420.1	98	23	366	343	Q9LYE7	Putative uncharacterized protein At5g11420 (Putative uncharacterized protein F15N18_10) (Uncharacterized protein)
AT5G11420.1	122	23	366	343	Q9LYE7	Putative uncharacterized protein At5g11420 (Putative uncharacterized protein F15N18_10) (Uncharacterized protein)
AT5G11420.1	209	23	366	343	Q9LYE7	Putative uncharacterized protein At5g11420 (Putative uncharacterized protein F15N18_10) (Uncharacterized protein)
AT5G11560.1	544	20	948	928	Q9LYD6	Putative uncharacterized protein F15N18_150
AT5G11560.1	807	20	948	928	Q9LYD6	Putative uncharacterized protein F15N18_150
AT5G11560.1	874	20	948	928	Q9LYD6	Putative uncharacterized protein F15N18_150
AT5G13000.1	162	1	322	321	Q9LXT9	| Symbols: ATGSL12, gsl12 | glucan synthase-like 12 | chr5:4110445-4121202 REVERSE LENGTH=1955
AT5G14870.1	279	235	339	104	Q9LEQ3	| Symbols: CNGC18, ATCNGC18 | cyclic nucleotide-gated channel 18 | chr5:4808268-4810897 REVERSE LENGTH=706
AT5G15350.1	42	27	139	112	Q39131	| Symbols: ENODL17, AtENODL17 | early nodulin-like protein 17 | chr5:4985184-4986154 REVERSE LENGTH=172
AT5G15350.1	73	27	139	112	Q39131	| Symbols: ENODL17, AtENODL17 | early nodulin-like protein 17 | chr5:4985184-4986154 REVERSE LENGTH=172
AT5G15350.1	88	27	139	112	Q39131	| Symbols: ENODL17, AtENODL17 | early nodulin-like protein 17 | chr5:4985184-4986154 REVERSE LENGTH=172
AT5G15350.1	101	27	139	112	Q39131	| Symbols: ENODL17, AtENODL17 | early nodulin-like protein 17 | chr5:4985184-4986154 REVERSE LENGTH=172
AT5G19230.1	75	25	165	140	Q8GUL8	| Symbols: | Glycoprotein membrane precursor GPI-anchored | chr5:6467636-6468337 FORWARD LENGTH=189
AT5G19230.1	92	25	165	140	Q8GUL8	| Symbols: | Glycoprotein membrane precursor GPI-anchored | chr5:6467636-6468337 FORWARD LENGTH=189
AT5G19230.1	127	25	165	140	Q8GUL8	| Symbols: | Glycoprotein membrane precursor GPI-anchored | chr5:6467636-6468337 FORWARD LENGTH=189
AT5G19250.1	45	25	172	147	P59833	| Symbols: | Glycoprotein membrane precursor GPI-anchored | chr5:6471983-6472808 FORWARD LENGTH=196
AT5G19250.1	73	25	172	147	P59833	| Symbols: | Glycoprotein membrane precursor GPI-anchored | chr5:6471983-6472808 FORWARD LENGTH=196
AT5G19250.1	100	25	172	147	P59833	| Symbols: | Glycoprotein membrane precursor GPI-anchored | chr5:6471983-6472808 FORWARD LENGTH=196
AT5G19250.1	125	25	172	147	P59833	| Symbols: | Glycoprotein membrane precursor GPI-anchored | chr5:6471983-6472808 FORWARD LENGTH=196
AT5G19250.1	136	25	172	147	P59833	| Symbols: | Glycoprotein membrane precursor GPI-anchored | chr5:6471983-6472808 FORWARD LENGTH=196
AT5G25090.1	83	24	186	162	Q8LC95	| Symbols: ENODL13, AtENODL13 | early nodulin-like protein 13 | chr5:8647117-8647755 REVERSE LENGTH=186
AT5G25090.1	90	24	186	162	Q8LC95	| Symbols: ENODL13, AtENODL13 | early nodulin-like protein 13 | chr5:8647117-8647755 REVERSE LENGTH=186
AT5G28680.1	133	28	431	403	Q3E8W4	| Symbols: ANX2 | Malectin/receptor-like protein kinase family protein | chr5:10719437-10722013 REVERSE LENGTH=858
AT5G28680.1	293	28	431	403	Q3E8W4	| Symbols: ANX2 | Malectin/receptor-like protein kinase family protein | chr5:10719437-10722013 REVERSE LENGTH=858
AT5G28680.1	303	28	431	403	Q3E8W4	| Symbols: ANX2 | Malectin/receptor-like protein kinase family protein | chr5:10719437-10722013 REVERSE LENGTH=858
AT5G28680.1	331	28	431	403	Q3E8W4	| Symbols: ANX2 | Malectin/receptor-like protein kinase family protein | chr5:10719437-10722013 REVERSE LENGTH=858
AT5G35390.1	197	32	256	224	C0LGU0	| Symbols: | Leucine-rich repeat protein kinase family protein | chr5:13596918-13598976 FORWARD LENGTH=662
AT5G38990.1	46	20	437	417	Q9FID9	Probable receptor-like protein kinase At5g38990 (EC 2.7.11.-)
AT5G38990.1	136	20	437	417	Q9FID9	Probable receptor-like protein kinase At5g38990 (EC 2.7.11.-)
AT5G38990.1	158	20	437	417	Q9FID9	Probable receptor-like protein kinase At5g38990 (EC 2.7.11.-)
AT5G38990.1	210	20	437	417	Q9FID9	Probable receptor-like protein kinase At5g38990 (EC 2.7.11.-)
AT5G38990.1	256	20	437	417	Q9FID9	Probable receptor-like protein kinase At5g38990 (EC 2.7.11.-)
AT5G38990.1	263	20	437	417	Q9FID9	Probable receptor-like protein kinase At5g38990 (EC 2.7.11.-)
AT5G38990.1	297	20	437	417	Q9FID9	Probable receptor-like protein kinase At5g38990 (EC 2.7.11.-)
AT5G38990.1	324	20	437	417	Q9FID9	Probable receptor-like protein kinase At5g38990 (EC 2.7.11.-)
AT5G44140.1	133	1	278	277	Q9FFH5	Prohibitin-7
AT5G49150.1	51	1	888	887	F4K4R6	| Symbols: ATGEX2, GEX2 | gamete expressed 2 | chr5:19924760-19928527 FORWARD LENGTH=914
AT5G49150.1	65	1	888	887	F4K4R6	| Symbols: ATGEX2, GEX2 | gamete expressed 2 | chr5:19924760-19928527 FORWARD LENGTH=914
AT5G49150.1	86	1	888	887	F4K4R6	| Symbols: ATGEX2, GEX2 | gamete expressed 2 | chr5:19924760-19928527 FORWARD LENGTH=914
AT5G49150.1	94	1	888	887	F4K4R6	| Symbols: ATGEX2, GEX2 | gamete expressed 2 | chr5:19924760-19928527 FORWARD LENGTH=914
AT5G49150.1	235	1	888	887	F4K4R6	| Symbols: ATGEX2, GEX2 | gamete expressed 2 | chr5:19924760-19928527 FORWARD LENGTH=914
AT5G49150.1	260	1	888	887	F4K4R6	| Symbols: ATGEX2, GEX2 | gamete expressed 2 | chr5:19924760-19928527 FORWARD LENGTH=914
AT5G49150.1	318	1	888	887	F4K4R6	| Symbols: ATGEX2, GEX2 | gamete expressed 2 | chr5:19924760-19928527 FORWARD LENGTH=914
AT5G49150.1	617	1	888	887	F4K4R6	| Symbols: ATGEX2, GEX2 | gamete expressed 2 | chr5:19924760-19928527 FORWARD LENGTH=914
AT5G49150.1	727	1	888	887	F4K4R6	| Symbols: ATGEX2, GEX2 | gamete expressed 2 | chr5:19924760-19928527 FORWARD LENGTH=914
AT5G49720.1	108	94	621	527	Q38890	| Symbols: ATGH9A1, TSD1, DEC, KOR, RSW2, IRX2, KOR1, GH9A1 | glycosyl hydrolase 9A1 | chr5:20197765-20200168 REVERSE LENGTH=621
AT5G49720.1	133	94	621	527	Q38890	| Symbols: ATGH9A1, TSD1, DEC, KOR, RSW2, IRX2, KOR1, GH9A1 | glycosyl hydrolase 9A1 | chr5:20197765-20200168 REVERSE LENGTH=621
AT5G49720.1	216	94	621	527	Q38890	| Symbols: ATGH9A1, TSD1, DEC, KOR, RSW2, IRX2, KOR1, GH9A1 | glycosyl hydrolase 9A1 | chr5:20197765-20200168 REVERSE LENGTH=621
AT5G49720.1	345	94	621	527	Q38890	| Symbols: ATGH9A1, TSD1, DEC, KOR, RSW2, IRX2, KOR1, GH9A1 | glycosyl hydrolase 9A1 | chr5:20197765-20200168 REVERSE LENGTH=621
AT5G49720.1	408	94	621	527	Q38890	| Symbols: ATGH9A1, TSD1, DEC, KOR, RSW2, IRX2, KOR1, GH9A1 | glycosyl hydrolase 9A1 | chr5:20197765-20200168 REVERSE LENGTH=621
AT5G49720.1	567	94	621	527	Q38890	| Symbols: ATGH9A1, TSD1, DEC, KOR, RSW2, IRX2, KOR1, GH9A1 | glycosyl hydrolase 9A1 | chr5:20197765-20200168 REVERSE LENGTH=621
AT5G49760.1	182	24	558	534	Q8GZ99	At5g49760 (Leucine-rich repeat protein kinase-like protein) (Leucine-rich repeat receptor-like protein kinase) (Putative receptor protein kinase)
AT5G49760.1	217	24	558	534	Q8GZ99	At5g49760 (Leucine-rich repeat protein kinase-like protein) (Leucine-rich repeat receptor-like protein kinase) (Putative receptor protein kinase)
AT5G49760.1	264	24	558	534	Q8GZ99	At5g49760 (Leucine-rich repeat protein kinase-like protein) (Leucine-rich repeat receptor-like protein kinase) (Putative receptor protein kinase)
AT5G49760.1	284	24	558	534	Q8GZ99	At5g49760 (Leucine-rich repeat protein kinase-like protein) (Leucine-rich repeat receptor-like protein kinase) (Putative receptor protein kinase)
AT5G49760.1	298	24	558	534	Q8GZ99	At5g49760 (Leucine-rich repeat protein kinase-like protein) (Leucine-rich repeat receptor-like protein kinase) (Putative receptor protein kinase)
AT5G49760.1	411	24	558	534	Q8GZ99	At5g49760 (Leucine-rich repeat protein kinase-like protein) (Leucine-rich repeat receptor-like protein kinase) (Putative receptor protein kinase)
AT5G49760.1	456	24	558	534	Q8GZ99	At5g49760 (Leucine-rich repeat protein kinase-like protein) (Leucine-rich repeat receptor-like protein kinase) (Putative receptor protein kinase)
AT5G49760.1	489	24	558	534	Q8GZ99	At5g49760 (Leucine-rich repeat protein kinase-like protein) (Leucine-rich repeat receptor-like protein kinase) (Putative receptor protein kinase)
AT5G51480.1	61	24	571	547	Q9FHN6	| Symbols: SKS2 | SKU5 similar 2 | chr5:20910433-20913153 FORWARD LENGTH=592
AT5G51480.1	110	24	571	547	Q9FHN6	| Symbols: SKS2 | SKU5 similar 2 | chr5:20910433-20913153 FORWARD LENGTH=592
AT5G51480.1	203	24	571	547	Q9FHN6	| Symbols: SKS2 | SKU5 similar 2 | chr5:20910433-20913153 FORWARD LENGTH=592
AT5G51480.1	259	24	571	547	Q9FHN6	| Symbols: SKS2 | SKU5 similar 2 | chr5:20910433-20913153 FORWARD LENGTH=592
AT5G51480.1	280	24	571	547	Q9FHN6	| Symbols: SKS2 | SKU5 similar 2 | chr5:20910433-20913153 FORWARD LENGTH=592
AT5G51480.1	295	24	571	547	Q9FHN6	| Symbols: SKS2 | SKU5 similar 2 | chr5:20910433-20913153 FORWARD LENGTH=592
AT5G51480.1	344	24	571	547	Q9FHN6	| Symbols: SKS2 | SKU5 similar 2 | chr5:20910433-20913153 FORWARD LENGTH=592
AT5G51480.1	364	24	571	547	Q9FHN6	| Symbols: SKS2 | SKU5 similar 2 | chr5:20910433-20913153 FORWARD LENGTH=592
AT5G51480.1	447	24	571	547	Q9FHN6	| Symbols: SKS2 | SKU5 similar 2 | chr5:20910433-20913153 FORWARD LENGTH=592
AT5G55480.1	105	36	746	710	Q9FJ62	| Symbols: SVL1 | SHV3-like 1 | chr5:22474277-22477819 FORWARD LENGTH=766
AT5G55480.1	192	36	746	710	Q9FJ62	| Symbols: SVL1 | SHV3-like 1 | chr5:22474277-22477819 FORWARD LENGTH=766
AT5G55480.1	257	36	746	710	Q9FJ62	| Symbols: SVL1 | SHV3-like 1 | chr5:22474277-22477819 FORWARD LENGTH=766
AT5G55480.1	314	36	746	710	Q9FJ62	| Symbols: SVL1 | SHV3-like 1 | chr5:22474277-22477819 FORWARD LENGTH=766
AT5G55480.1	358	36	746	710	Q9FJ62	| Symbols: SVL1 | SHV3-like 1 | chr5:22474277-22477819 FORWARD LENGTH=766
AT5G55480.1	494	36	746	710	Q9FJ62	| Symbols: SVL1 | SHV3-like 1 | chr5:22474277-22477819 FORWARD LENGTH=766
AT5G55480.1	534	36	746	710	Q9FJ62	| Symbols: SVL1 | SHV3-like 1 | chr5:22474277-22477819 FORWARD LENGTH=766
AT5G55480.1	654	36	746	710	Q9FJ62	| Symbols: SVL1 | SHV3-like 1 | chr5:22474277-22477819 FORWARD LENGTH=766
AT5G58480.1	88	26	476	450	Q9FGH4	| Symbols: | O-Glycosyl hydrolases family 17 protein | chr5:23641227-23642826 REVERSE LENGTH=476
AT5G58480.1	101	26	476	450	Q9FGH4	| Symbols: | O-Glycosyl hydrolases family 17 protein | chr5:23641227-23642826 REVERSE LENGTH=476
AT5G58480.1	184	26	476	450	Q9FGH4	| Symbols: | O-Glycosyl hydrolases family 17 protein | chr5:23641227-23642826 REVERSE LENGTH=476
AT5G58480.1	216	26	476	450	Q9FGH4	| Symbols: | O-Glycosyl hydrolases family 17 protein | chr5:23641227-23642826 REVERSE LENGTH=476
AT5G58480.1	277	26	476	450	Q9FGH4	| Symbols: | O-Glycosyl hydrolases family 17 protein | chr5:23641227-23642826 REVERSE LENGTH=476
AT5G58480.1	405	26	476	450	Q9FGH4	| Symbols: | O-Glycosyl hydrolases family 17 protein | chr5:23641227-23642826 REVERSE LENGTH=476
AT5G64080.1	100	29	160	131	Q8VYI9	| Symbols: | Bifunctional inhibitor/lipid-transfer protein/seed storage 2S albumin superfamily protein | chr5:25645475-25646638 REVERSE LENGTH=182
AT5G67130.1	151	29	407	378	Q93XX5	| Symbols: | PLC-like phosphodiesterases superfamily protein | chr5:26791599-26793649 FORWARD LENGTH=426
AT5G67130.1	172	29	407	378	Q93XX5	| Symbols: | PLC-like phosphodiesterases superfamily protein | chr5:26791599-26793649 FORWARD LENGTH=426
AT5G67130.1	255	29	407	378	Q93XX5	| Symbols: | PLC-like phosphodiesterases superfamily protein | chr5:26791599-26793649 FORWARD LENGTH=426
AT5G67130.1	370	29	407	378	Q93XX5	| Symbols: | PLC-like phosphodiesterases superfamily protein | chr5:26791599-26793649 FORWARD LENGTH=426
Total of sequons	319
N-glycosylated PMPs	71
from TAIR - annotated as "Plasma Membrane"

## Sheet: Phobius_N-glyc A.th.PMPs
Phobius_N-glyc_A.th.PMPs: List of putative N-glycosylated Arabidopsis thaliana plasma proteins
TAIR_ID	num_sites_phobius
AT1G05570.1	3	| Symbols: CALS1, GSL06, ATGSL6, ATGSL06, GSL6 | callose synthase 1 | chr1:1647880-1658677 REVERSE LENGTH=1950
AT1G06490.1	1	| Symbols: ATGSL07, gsl07, atgsl7, GSL7 | glucan synthase-like 7 | chr1:1978762-1989295 FORWARD LENGTH=1958
AT1G13110.1	3	Cytochrome P450 71B7 (EC 1.14.-.-)
AT1G15080.1	1	| Symbols: ATPAP2, ATLPP2, LPP2 | lipid phosphate phosphatase 2 | chr1:5188080-5189476 FORWARD LENGTH=290
AT1G17620.1	1	At1g17620/F11A6_23 (F1L3.32) (Late embryogenesis abundant (LEA) hydroxyproline-rich glycoprotein family) (Putative uncharacterized protein At1g17620)
AT1G17840.1	3	| Symbols: WBC11, ABCG11, DSO, COF1, ATWBC11 | white-brown complex homolog protein 11 | chr1:6142870-6145894 FORWARD LENGTH=703
AT1G21880.2	4	| Symbols: LYM1 | lysm domain GPI-anchored protein 1 precursor | chr1:7680689-7682526 FORWARD LENGTH=416
AT1G27950.1	2	| Symbols: LTPG1 | glycosylphosphatidylinositol-anchored lipid protein transfer 1 | chr1:9740740-9741991 FORWARD LENGTH=193
AT1G32860.1	3	| Symbols: | Glycosyl hydrolase superfamily protein | chr1:11907308-11908803 REVERSE LENGTH=426
AT1G52200.1	1	Protein PLANT CADMIUM RESISTANCE 8 (AtPCR8)
AT1G53430.1	13	Probable LRR receptor-like serine/threonine-protein kinase At1g53430 (EC 2.7.11.1)
AT1G59870.1	1	ABC transporter G family member 36 (ABC transporter ABCG.36) (AtABCG36) (Pleiotropic drug resistance protein 8) (Protein PENETRATION 3)
AT1G64760.1	4	| Symbols: | O-Glycosyl hydrolases family 17 protein | chr1:24054220-24056194 REVERSE LENGTH=481
AT1G65240.1	3	| Symbols: | Eukaryotic aspartyl protease family protein | chr1:24230963-24233349 REVERSE LENGTH=475
AT1G66970.2	7	Probable glycerophosphoryl diester phosphodiesterase 3 (EC 3.1.4.46)
AT1G74790.1	11	| Symbols: | catalytics | chr1:28098912-28101673 FORWARD LENGTH=695
AT1G75680.1	3	Endoglucanase 10 (EC 3.2.1.4) (Endo-1
AT2G13680.1	4	| Symbols: CALS5, GLS2, ATGSL02 | callose synthase 5 | chr2:5695124-5706134 FORWARD LENGTH=1923
AT2G17120.1	7	| Symbols: LYM2 | lysm domain GPI-anchored protein 2 precursor | chr2:7459156-7460648 FORWARD LENGTH=350
AT2G26730.1	8	Probable inactive receptor kinase At2g26730
AT2G27130.1	1	| Symbols: | Bifunctional inhibitor/lipid-transfer protein/seed storage 2S albumin superfamily protein | chr2:11595379-11596395 FORWARD LENGTH=176
AT2G27500.1	2	| Symbols: | Glycosyl hydrolase superfamily protein | chr2:11752364-11753844 REVERSE LENGTH=392
AT2G37710.1	7	L-type lectin-domain containing receptor kinase IV.1 (Arabidopsis thaliana lectin-receptor kinase e) (AthlecRK-e) (LecRK-IV.1) (EC 2.7.11.1) (Lectin Receptor Kinase 1)
AT3G02880.1	4	Probable inactive receptor kinase At3g02880
AT3G04690.1	5	| Symbols: ANX1 | Malectin/receptor-like protein kinase family protein | chr3:1273386-1275938 REVERSE LENGTH=850
AT3G13560.1	6	| Symbols: | O-Glycosyl hydrolases family 17 protein | chr3:4425484-4427284 REVERSE LENGTH=505
AT3G14840.2	14	Probable leucine-rich repeat receptor-like serine/threonine-protein kinase At3g14840 (EC 2.7.11.1)
AT3G23750.1	4	Genomic DNA
AT3G25290.1	2	AT3g25290/MJL12_25 (At3g25290/MJL12_25) (Genomic DNA
AT3G28450.1	1	Leucine-rich repeat protein kinase-like protein (Leucine-rich repeat receptor-like protein kinase) (Putative receptor kinase) (Receptor-like protein kinase-like protein)
AT3G28860.1	2	ABC transporter B family member 19 (ABC transporter ABCB.19) (AtABCB19) (Multidrug resistance protein 11) (P-glycoprotein 19)
AT3G29810.1	8	| Symbols: COBL2 | COBRA-like protein 2 precursor | chr3:11728212-11730158 FORWARD LENGTH=441
AT3G46550.1	6	| Symbols: SOS5 | Fasciclin-like arabinogalactan family protein | chr3:17136612-17137874 REVERSE LENGTH=420
AT3G51050.1	3	| Symbols: | FG-GAP repeat-containing protein | chr3:18954023-18957698 FORWARD LENGTH=698
AT3G51460.1	3	| Symbols: RHD4 | Phosphoinositide phosphatase family protein | chr3:19093007-19097142 FORWARD LENGTH=597
AT3G51550.1	8	Receptor-like protein kinase FERONIA (EC 2.7.11.1) (Protein SIRENE)
AT3G54200.1	2	Late embryogenesis abundant hydroxyproline-rich glycoprotein (Putative uncharacterized protein At3g54200) (Putative uncharacterized protein F24B22.160)
AT3G59100.1	3	| Symbols: ATGSL11, gsl11 | glucan synthase-like 11 | chr3:21843407-21853860 FORWARD LENGTH=1921
AT3G62360.1	1	Carbohydrate-binding-like fold-containing protein (Putative uncharacterized protein T12C14_60)
AT4G03550.1	1	Callose synthase 12 (EC 2.4.1.34) (1
AT4G04970.1	4	| Symbols: ATGSL1, ATGSL01, GSL01, GSL1 | glucan synthase-like 1 | chr4:2537039-2542434 FORWARD LENGTH=1768
AT4G08850.1	18	Probable LRR receptor-like serine/threonine-protein kinase At4g08850 (EC 2.7.11.1)
AT4G13510.1	1	Ammonium transporter 1 member 1 (AtAMT1
AT4G18760.1	4	Putative uncharacterized protein AT4g18760 (Putative uncharacterized protein F28A21.170) (Receptor like protein 51)
AT4G23180.1	8	Cysteine-rich receptor-like protein kinase 10 (Cysteine-rich RLK10) (EC 2.7.11.-) (Receptor-like protein kinase 4)
AT4G25240.1	9	| Symbols: SKS1 | SKU5 similar 1 | chr4:12930539-12933563 FORWARD LENGTH=589
AT4G28100.1	3	| Symbols: | unknown protein; FUNCTIONS IN: molecular_function unknown; INVOLVED IN: biological_process unknown; LOCATED IN: anchored to plasma membrane, anchored to membrane; EXPRESSED IN: 23 plant structures; EXPRESSED DURING: 14 growth stages; BEST Arabidopsis thaliana protein match is: unknown protein (TAIR:AT3G18050.1); Has 30201 Blast hits to 17322 proteins in 780 species: Archae - 12; Bact…
AT4G29360.1	5	| Symbols: | O-Glycosyl hydrolases family 17 protein | chr4:14451562-14453687 REVERSE LENGTH=534
AT4G31140.1	4	| Symbols: | O-Glycosyl hydrolases family 17 protein | chr4:15141581-15143188 FORWARD LENGTH=484
AT4G39400.1	10	| Symbols: BRI1, CBB2, DWF2, BIN1, ATBRI1 | Leucine-rich receptor-like protein kinase family protein | chr4:18324826-18328416 FORWARD LENGTH=1196
AT5G11420.1	3	Putative uncharacterized protein At5g11420 (Putative uncharacterized protein F15N18_10) (Uncharacterized protein)
AT5G11560.1	3	Putative uncharacterized protein F15N18_150
AT5G13000.1	1	| Symbols: ATGSL12, gsl12 | glucan synthase-like 12 | chr5:4110445-4121202 REVERSE LENGTH=1955
AT5G14870.1	1	| Symbols: CNGC18, ATCNGC18 | cyclic nucleotide-gated channel 18 | chr5:4808268-4810897 REVERSE LENGTH=706
AT5G15350.1	4	| Symbols: ENODL17, AtENODL17 | early nodulin-like protein 17 | chr5:4985184-4986154 REVERSE LENGTH=172
AT5G19230.1	3	| Symbols: | Glycoprotein membrane precursor GPI-anchored | chr5:6467636-6468337 FORWARD LENGTH=189
AT5G19250.1	5	| Symbols: | Glycoprotein membrane precursor GPI-anchored | chr5:6471983-6472808 FORWARD LENGTH=196
AT5G25090.1	2	| Symbols: ENODL13, AtENODL13 | early nodulin-like protein 13 | chr5:8647117-8647755 REVERSE LENGTH=186
AT5G28680.1	4	| Symbols: ANX2 | Malectin/receptor-like protein kinase family protein | chr5:10719437-10722013 REVERSE LENGTH=858
AT5G35390.1	1	| Symbols: | Leucine-rich repeat protein kinase family protein | chr5:13596918-13598976 FORWARD LENGTH=662
AT5G38990.1	8	Probable receptor-like protein kinase At5g38990 (EC 2.7.11.-)
AT5G44140.1	1	Prohibitin-7
AT5G49150.1	9	| Symbols: ATGEX2, GEX2 | gamete expressed 2 | chr5:19924760-19928527 FORWARD LENGTH=914
AT5G49720.1	6	| Symbols: ATGH9A1, TSD1, DEC, KOR, RSW2, IRX2, KOR1, GH9A1 | glycosyl hydrolase 9A1 | chr5:20197765-20200168 REVERSE LENGTH=621
AT5G49760.1	8	At5g49760 (Leucine-rich repeat protein kinase-like protein) (Leucine-rich repeat receptor-like protein kinase) (Putative receptor protein kinase)
AT5G51480.1	9	| Symbols: SKS2 | SKU5 similar 2 | chr5:20910433-20913153 FORWARD LENGTH=592
AT5G55480.1	8	| Symbols: SVL1 | SHV3-like 1 | chr5:22474277-22477819 FORWARD LENGTH=766
AT5G58480.1	6	| Symbols: | O-Glycosyl hydrolases family 17 protein | chr5:23641227-23642826 REVERSE LENGTH=476
AT5G64080.1	1	| Symbols: | Bifunctional inhibitor/lipid-transfer protein/seed storage 2S albumin superfamily protein | chr5:25645475-25646638 REVERSE LENGTH=182
AT5G67130.1	4	| Symbols: | PLC-like phosphodiesterases superfamily protein | chr5:26791599-26793649 FORWARD LENGTH=426
Total of sequons	319
N-glycosylated PMPs	71
from TAIR - annotated as "Plasma Membrane"
