# Supplementary material for: The Arabidopsis tonoplast is almost devoid of glycoproteins with complex N-glycans, unlike the rat lysosomal membrane
Source: J Exp Bot. 2016 Jan 8;67(6):1769–81. doi: 10.1093/jxb/erv567 (PMC4783361; doi:10.1093/jxb/erv567)
Supplement: Supplementary Data [file supp_erv567_supplementary_table_S3.xls]

## Sheet: ratLMPs
ratLMPs: List of Rattus norvegicus integral lysosomal membrane proteins identified by analysis of published proteomic data [Chapel et al., 2013]. 151 sequences were assigned to the lysosomal membrane.
Accession	Gene Name	Description	Detailed localization	Simplified localization	TM
IPI00188109	RT1-DMa	Tesb;Btnl4;Tap1;Arrb2-ps;RT1-Ba;Btnl5;Btnl1;Hla-dma;H2-Ob;Btnl3;RT1-Bb;H2-Ea;RT1-Db1;RT1-Db2;RGD1562488;Tap2;Psmb9;Hla-dmb RT1.Ma	EL	EL	1
IPI00188335	Spns1	RGD1305613 Similar to spinster-like protein	EL	EL	12
IPI00188364	Itm2c	Itm2c Integral membrane protein 2C	EL	EL	1
IPI00188541	Itih4	Itih4 inter-alpha-inhibitor H4 heavy chain	S	S	1
IPI00188697	Cd74	Cd74 Isoform Long of H-2 class II histocompatibility antigen gamma chain	EL	EL	1
IPI00188732	Syngr1	Syngr1 21 kDa protein	Misc	Misc	4
IPI00189029	Smpd1	Smpd1 Sphingomyelin phosphodiesterase 1, acid lysosomal	EL	EL	1
IPI00190142	Stard3nl	Stard3nl STARD3 N-terminal like	EL	EL	4
IPI00190482	Tmem55a	Tmem55a Transmembrane protein 55A	EL	EL	2
IPI00191869	Pttg1ip	Pttg1ip Pituitary tumor-transforming gene 1 protein-interacting protein	Misc	Misc	1
IPI00192495	Ncstn	Ncstn Isoform 1 of Nicastrin	EL	EL	1
IPI00192616	Slc15a4	Slc15a4 Solute carrier family 15 member 4	EL	EL	11
IPI00192627	ifitm3	Ifitm3 Interferon-inducible protein	Misc	Misc	2
IPI00193212	Clec4f	Clec4f C-type lectin domain family 4 member F	U	U	1
IPI00194179	Scamp1	Scamp1 Secretory carrier-associated membrane protein 1	Misc	Misc	4
IPI00196226	NCU-G1	RGD1303130 Uncharacterized protein C1orf85 homolog	EL	EL	1
IPI00196648	Stx7	Stx7 Syntaxin-7	EL	EL	1
IPI00197034	C1galt1c1	C1galt1c1 C1GALT1-specific chaperone 1	U	U	1
IPI00197618	Vti1b	RGD1560475 Vesicle transport through interaction with t-SNAREs homolog 1B	EL	EL	1
IPI00197817	Atp6ap1	Atp6ap1 Vacuolar ATPase subunit S1	EL	EL	2
IPI00198539	Cln3	Cln3 Ceroid lipofuscinosis, neuronal 3, juvenile	EL	EL	7
IPI00199586	Abcb6	Abcb6 ATP-binding cassette sub-family B member 6, mitochondrial	EL	EL	8
IPI00199961	Slc48a1	LOC300191 Isoform 1 of Heme transporter HRG1	EL	EL	4
IPI00199984	Vamp7	Vamp7 Vesicle-associated membrane protein 7	EL	EL	1
IPI00200344	Scpep1	Scpep1 Retinoid-inducible serine carboxypeptidase	EL	EL	1
IPI00200858	C1galt1	C1galt1 Glycoprotein-N-acetylgalactosamine 3-beta-galactosyltransferase 1	U	U	1
IPI00201276	Acp2	Acp2 Lysosomal acid phosphatase	EL	EL	2
IPI00202120	Atp6v0a1	Atp6v0a1 V-H+ATPase subunit a1-IV	EL	EL	6
IPI00202440	Igh-1a	Igh-1a Igh-1a protein	S	S	1
IPI00202688	Ust4r	UST4r Putative integral membrane transport protein	U	U	7
IPI00204417	Mpeg1	Mpeg1 Macrophage-expressed gene 1 protein	U	U	1
IPI00204438	Slc36a1	Slc36a1 Proton-coupled amino acid transporter 1	EL	EL	11
IPI00204447	Vamp2	Vamp2 Vesicle associated membrane protein 2B	Misc	Misc	1
IPI00205248	Pla2g2a	Pla2g2a Phospholipase A2, membrane associated	U	U	1
IPI00205428	Clcn7	Clcn7 Chloride channel protein 7	EL	EL	11
IPI00205904	Psenen	Psenen Gamma-secretase subunit PEN-2	EL	EL	2
IPI00206037	Scamp3	Scamp3 similar to Secretory carrier-associated membrane protein 3	Misc	Misc	5
IPI00206336	Lamp1	Lamp1 Lysosome-associated membrane glycoprotein 1	EL	EL	1
IPI00206623	Gusb	Gusb Beta-glucuronidase	EL	EL	1
IPI00207847	C2orf18	RGD1309228 Transmembrane protein C2orf18 homolog	EL	EL	9
IPI00208759	Stx12	Stx12 syntaxin 12	EL	EL	1
IPI00208938	Slc46a1	Slc46a1 Proton-coupled folate transporter	EL	EL	10
IPI00209291	Esyt1	Mbc2 Extended-synaptotagmin-1	Misc	Misc	1
IPI00210157	Stx8	Stx8 Syntaxin-8	EL	EL	1
IPI00210971	Vamp3	Vamp3 Vesicle-associated membrane protein 3	EL	EL	1
IPI00211068	Tmem175	Tmem175 Transmembrane protein 175	U	U	9
IPI00212725	Cd164	Cd164 Endolyn	EL	EL	1
IPI00212730	Lamp2	Lamp2 Lysosome-associated membrane glycoprotein 2	EL	EL	1
IPI00213963	Aplp2	Aplp2 Isoform A of Amyloid-like protein 2	EL	EL	2
IPI00214811	Cdig2	Cdig2 Cdig2 protein	EL	EL	12
IPI00215580	Atp6v0c	Atp6v0c Vacuolar ATPase 16 kDa proteolipid subunit	EL	EL	4
IPI00230858	Slco2b1	Slco2b1 Solute carrier organic anion transporter family member 2B1	U	U	12
IPI00230997	Slc11a2	Slc11a2 Isoform 1 of Natural resistance-associated macrophage protein 2	EL	EL	9
IPI00231478	Scarb2	Scarb2 Lysosome membrane protein 2	EL	EL	2
IPI00231538	Slc2a8	Slc2a8 Solute carrier family 2, facilitated glucose transporter member 8	EL	EL	12
IPI00324090	Vti1a	Vti1a Isoform 1 of Vesicle transport through interaction with t-SNAREs homolog 1A	Misc	Misc	1
IPI00324094	Atp7b	Atp7b Isoform Long of Copper-transporting ATPase 2	EL	EL	7
IPI00325975	Vamp8	Vamp8 Vesicle-associated membrane protein 8	EL	EL	1
IPI00326242	Clcn5	Clcn5 Chloride channel protein 5	EL	EL	12
IPI00326970	Psen1	Psen1 Presenilin-1	EL	EL	9
IPI00327398	Enpep	Enpep Isoform 1 of Glutamyl aminopeptidase	EL	EL	1
IPI00327678	Psen2	Psen2 Presenilin-2	EL	EL	9
IPI00331757	Fam3c	Fam3c FAM3C-like protein	S	S	1
IPI00331890	Slc29a3	Slc29a3 Equilibrative nucleoside transporter 3	EL	EL	11
IPI00332022	Igf2r	Igf2r Mannose 6-phosphate/insulin-like growth factor II receptor	EL	EL	1
IPI00339007	Myadm	Myadm Myeloid-associated differentiation marker	U	U	8
IPI00357901	C9orf91	RGD1304595 hypothetical protein LOC298104	U	U	2
IPI00357984	RT1-DMb	Tesb;Btnl4;Tap1;Arrb2-ps;RT1-Ba;Btnl5;Btnl1;Hla-dma;H2-Ob;Btnl3;RT1-Bb;H2-Ea;RT1-Db1;RT1-Db2;RGD1562488;Tap2;Psmb9;Hla-dmb RT1 class II, DM beta	EL	EL	1
IPI00359112	Pqlc2	Pqlc2 Pqlc2 protein	EL	EL	7
IPI00359496	Tmem55b	Tmem55b Transmembrane protein 55B	EL	EL	2
IPI00360766	Col14a1	Col14a1 similar to procollagen, type XIV, alpha 1	S	S	1
IPI00363369	Tmem63a	Tmem63a similar to transmembrane protein 63a	EL	EL	11
IPI00363948	Cacfd1	RGD1311501 hypothetical protein LOC296599	U	U	3
IPI00363976	Stom	Stom Stomatin	EL	EL	1
IPI00364226	Sppl2a	Sppl2a signal peptide peptidase-like 2A	EL	EL	9
IPI00364398	Slc46a3	Slc46a3 Solute carrier family 46 member 3	U	U	11
IPI00364640	Tmem192	Tmem192 Transmembrane protein 192	EL	EL	4
IPI00365274	Gpr155	Gpr155 G protein-coupled receptor 155	U	U	17
IPI00365669	M6pr	M6pr Cation-dependent mannose-6-phosphate receptor	EL	EL	1
IPI00365873	Abcd4	Abcd4 ATP-binding cassette, sub-family D (ALD), member 4	EL	EL	3
IPI00366649	Scamp2	Scamp2 Secretory carrier membrane protein 2	Misc	Misc	4
IPI00366684	Slc17a5	Slc17a5 Sialin	EL	EL	11
IPI00368103	Stard3	Stard3 START domain containing 3	EL	EL	4
IPI00368700	Abca3	Abca3 similar to ATP-binding cassette sub-family A member 3	EL	EL	9
IPI00369144	Frrs1	Frrs1 similar to stromal cell derived factor receptor 2	EL	EL	6
IPI00369576	Sidt2	Sidt2 SID1 transmembrane family, member 2	EL	EL	9
IPI00369645	Cd68	Cd68 CD68 antigen	EL	EL	1
IPI00370178	Atp11c-ps1	128 kDa protein	U	U	8
IPI00370827	Mcoln1	Mcoln1 mucolipin 1	EL	EL	6
IPI00371761	Enpp4	Enpp4 ectonucleotide pyrophosphatase/phosphodiesterase 4	U	U	1
IPI00372350	Itfg3	Itfg3 Protein ITFG3	U	U	1
IPI00372497	Cybasc3	Cybasc3 Cytochrome b ascorbate-dependent protein 3	EL	EL	6
IPI00372762	Cd302	Cd302 CD302 antigen	U	U	1
IPI00372986	Vsig4	Vsig4 V-set and immunoglobulin domain containing 4	U	U	1
IPI00372997	Slc26a11	Slc26a11 similar to solute carrier family 26, member 11	EL	EL	4
IPI00373155	Tm9sf4	Tm9sf4 Transmembrane 9 superfamily member 4	U	U	9
IPI00373212	Mfsd1 (1)	Mfsd1 similar to major facilitator superfamily domain containing 1	EL	EL	11
IPI00373219	Tmem144	Tmem144 transmembrane protein 144	U	U	10
IPI00373401	Dram2	Tmem77 Transmembrane protein 77	EL	EL	6
IPI00382098	RT1-EC2	Hcr;LOC224733l-1;Cdsn;RT1-CE7;RT1-CE3;Daxx;RT1-CE2;Zbtb9;RT1-Ke4;RT1A-2;RT1-CE15;Phf1;Wdr46;Lst1;RT1-Ha;RT1-CE5;RT1-CE11;E030032D13Rik;LOC682408;RT1-A2;Ltb;Tapbp;LOC224733l-8;B3galt4;RT1-A1;Zbtb22;LOC224733l-9;Slc39a7;H2-Oa;	EL	EL	1
IPI00382156	Tlr3	Tlr3 Toll-like receptor 3	EL	EL	2
IPI00382224	Mfsd8	Mfsd8 Ab2-276	EL	EL	8
IPI00388852	Vamp4	Vamp4 vesicle-associated membrane protein 4	EL	EL	1
IPI00391053	Fam55d	LOC500991 Protein FAM55D	S	S	1
IPI00394353	Hexa	Hexa Beta-hexosaminidase subunit alpha	EL	EL	1
IPI00421384	RT1-Bb	Tesb;Btnl4;Tap1;Arrb2-ps;RT1-Ba;Btnl5;Btnl1;Hla-dma;H2-Ob;Btnl3;RT1-Bb;H2-Ea;RT1-Db1;RT1-Db2;RGD1562488;Tap2;Psmb9;Hla-dmb RT1 class II histocompatibility antigen, B-1 beta chain	EL	EL	1
IPI00421582	Gpnmb	Gpnmb Transmembrane glycoprotein NMB	EL	EL	1
IPI00421684	Slc38a7	Slc38a7 Putative sodium-coupled neutral amino acid transporter 7	U	U	11
IPI00421773	RT1-DOb	Tesb;Btnl4;Tap1;Arrb2-ps;RT1-Ba;Btnl5;Btnl1;Hla-dma;H2-Ob;Btnl3;RT1-Bb;H2-Ea;RT1-Db1;RT1-Db2;RGD1562488;Tap2;Psmb9;Hla-dmb RT1-DOb protein (Fragment)	EL	EL	1
IPI00421842	RT1-Doa	Hcr;LOC224733l-1;Cdsn;RT1-CE7;RT1-CE3;Daxx;RT1-CE2;Zbtb9;RT1-Ke4;RT1A-2;RT1-CE15;Phf1;Wdr46;Lst1;RT1-Ha;RT1-CE5;RT1-CE11;E030032D13Rik;LOC682408;RT1-A2;Ltb;Tapbp;LOC224733l-8;B3galt4;RT1-A1;Zbtb22;LOC224733l-9;Slc39a7;H2-Oa;	EL	EL	1
IPI00422049	RT1-Da	Tesb;Btnl4;Tap1;Arrb2-ps;RT1-Ba;Btnl5;Btnl1;Hla-dma;H2-Ob;Btnl3;RT1-Bb;H2-Ea;RT1-Db1;RT1-Db2;RGD1562488;Tap2;Psmb9;Hla-dmb Rat (diabetic BB) MHC class II alpha chain RT1.D alpha	EL	EL	1
IPI00422051	RT1-Ba	Tesb;Btnl4;Tap1;Arrb2-ps;RT1-Ba;Btnl5;Btnl1;Hla-dma;H2-Ob;Btnl3;RT1-Bb;H2-Ea;RT1-Db1;RT1-Db2;RGD1562488;Tap2;Psmb9;Hla-dmb Activated B cell RT1Bl alpha chain	EL	EL	1
IPI00464518	Hexb	Hexb Beta-hexosaminidase subunit beta	EL	EL	1
IPI00464658	Tmem106b	Tmem106b Transmembrane protein 106B	EL	EL	1
IPI00464819	Lmbrd1	Lmbrd1 LMBR1 domain-containing protein 1	EL	EL	9
IPI00470260	Gm2a	Gm2a GM2 ganglioside activator protein	EL	EL	1
IPI00471762	Sypl1	Sypl Synaptophysin-like protein	Misc	Misc	3
IPI00471822	Dirc2	Dirc2 Disrupted in renal carcinoma protein 2 homolog	EL	EL	12
IPI00471879	Tm9sf2	Tm9sf2 Transmembrane 9 superfamily member 2	EL	EL	9
IPI00475642	RT1-B	RT1-B RT1 class II histocompatibility antigen, A beta chain (Fragment)	EL	EL	1
IPI00475797	RT1-Ba	RT1 class II histocompatibility antigen, B alpha chain	EL	EL	1
IPI00476115	RT1-Db1	RT1 class II histocompatibility antigen, D-1 beta chain	EL	EL	2
IPI00476646	Man1a1	Man1a mannosidase, alpha, class 1A, member 1	ER	ER	2
IPI00476672	Rdh14	Rdh14 hypothetical protein LOC500629	Misc	Misc	1
IPI00480601	RT1-EC2	Hcr;LOC224733l-1;Cdsn;RT1-CE7;RT1-CE3;Daxx;RT1-CE2;Zbtb9;RT1-Ke4;RT1A-2;RT1-CE15;Phf1;Wdr46;Lst1;RT1-Ha;RT1-CE5;RT1-CE11;E030032D13Rik;LOC682408;RT1-A2;Ltb;Tapbp;LOC224733l-8;B3galt4;RT1-A1;Zbtb22;LOC224733l-9;Slc39a7;H2-Oa;	EL	EL	1
IPI00551718	RT1-A2	Hcr;LOC224733l-1;Cdsn;RT1-CE7;RT1-CE3;Daxx;RT1-CE2;Zbtb9;RT1-Ke4;RT1A-2;RT1-CE15;Phf1;Wdr46;Lst1;RT1-Ha;RT1-CE5;RT1-CE11;E030032D13Rik;LOC682408;RT1-A2;Ltb;Tapbp;LOC224733l-8;B3galt4;RT1-A1;Zbtb22;LOC224733l-9;Slc39a7;H2-Oa;	EL	EL	1
IPI00559992	Mfsd8	Mfsd8 57 kDa protein	EL	EL	12
IPI00560817	LOC100361105	LOC314509 LOC314509 protein	S	S	1
IPI00562227	Fam3a	Fam3a family with sequence similarity 3, member A	S	S	1
IPI00562248	App	App App protein	EL	EL	1
IPI00564116	Atp6v0c	20 kDa protein	EL	EL	4
IPI00564119	Ostm1	Ostm1 Osteopetrosis associated transmembrane protein 1	EL	EL	1
IPI00569009	RT1-Bb	Tesb;Btnl4;Tap1;Arrb2-ps;RT1-Ba;Btnl5;Btnl1;Hla-dma;H2-Ob;Btnl3;RT1-Bb;H2-Ea;RT1-Db1;RT1-Db2;RGD1562488;Tap2;Psmb9;Hla-dmb RT1 class II, locus Bb	EL	EL	1
IPI00569222	RT1-DOb	Tesb;Btnl4;Tap1;Arrb2-ps;RT1-Ba;Btnl5;Btnl1;Hla-dma;H2-Ob;Btnl3;RT1-Bb;H2-Ea;RT1-Db1;RT1-Db2;RGD1562488;Tap2;Psmb9;Hla-dmb 32 kDa protein	EL	EL	1
IPI00569704	Slc37a2	Slc37a2 similar to solute carrier family 37 (glycerol-3-phosphate transporter), member 2	ER	ER	12
IPI00655301	RT1-Ba	Tesb;Btnl4;Tap1;Arrb2-ps;RT1-Ba;Btnl5;Btnl1;Hla-dma;H2-Ob;Btnl3;RT1-Bb;H2-Ea;RT1-Db1;RT1-Db2;RGD1562488;Tap2;Psmb9;Hla-dmb MHC class II antigen	EL	EL	1
IPI00679185	RT1-Ba	Tesb;Btnl4;Tap1;Arrb2-ps;RT1-Ba;Btnl5;Btnl1;Hla-dma;H2-Ob;Btnl3;RT1-Bb;H2-Ea;RT1-Db1;RT1-Db2;RGD1562488;Tap2;Psmb9;Hla-dmb MHC class II antigen	EL	EL	1
IPI00734729	Tcirg1	Tcirg1 V-H+ATPase subunit a3	EL	EL	6
IPI00762951	Abca6	Abca6 similar to ATP-binding cassette, sub-family A (ABC1), member 6	U	U	13
IPI00764229	Hgsnat	RGD1560755 RGD1560755 protein	EL	EL	12
IPI00764324	Clec4g	Clec4g similar to C-type lectin domain family 4, member g	U	U	1
IPI00765243	Rt1.aa	LOC684280 similar to Class I histocompatibility antigen, Non-RT1.A alpha-1 chain precursor	EL	EL	1
IPI00766673	Tlr2	Tlr3 similar to toll-like receptor 3	EL	EL	1
IPI00767170	Tpcn2	Tpcn2 Tpcn2 protein	EL	EL	10
IPI00777291	Atp9b	Atp9b Atp9b protein (Fragment)	EL	EL	6
IPI00777957	Acp2	Acp2 46 kDa protein	EL	EL	1
IPI00778760	Tmem104	Tmem104 similar to CG5262-PA	U	U	11
IPI00779134	Slc11a1	Slc11a1 60 kDa protein	EL	EL	10
IPI00780882	Atp6v0a1	Atp6v0a1 95 kDa protein	EL	EL	6
IPI00781050	Aph1a	Aph1a Anterior pharynx defective 1a homolog	EL	EL	7
IPI00870803	Unc93b1	Unc93b1 unc-93 homolog B1	EL	EL	12
Total: 151 integral lysosomal membrane proteins

## Sheet: TMHMM_ratLMPs N-glyc sites
TMHMM_ratLMPs N-glyc sites: Identification of probable N-glycosylated sequons. Analysis was first performed on the 151 putative integral lysosomal membrane proteins, using the NetGlyc prediction server (http://www.cbs.dtu.dk/services/NetNGlyc/). Sequons having negative score or containing Pro-X1 or Pro-X2 were excluded. The relative position of sequons with respect to the topology was then analyz…
IP_id	name	position	loop_start	loop_end	loop_length	description
IPI00188364	Q5PQL7	171	83	269	186	Q5PQL7	ITM2C_RAT	Integral membrane protein 2C [Cleaved into: CT-BRI3]
IPI00188541	O35802	81	27	932	905	O35802	O35802_RAT	Inter-alpha-inhibitor H4 heavy chain
IPI00188541	O35802	206	27	932	905	O35802	O35802_RAT	Inter-alpha-inhibitor H4 heavy chain
IPI00188541	O35802	516	27	932	905	O35802	O35802_RAT	Inter-alpha-inhibitor H4 heavy chain
IPI00188541	O35802	870	27	932	905	O35802	O35802_RAT	Inter-alpha-inhibitor H4 heavy chain
IPI00188697	P10247	114	55	280	225	P10247	HG2A_RAT	H-2 class II histocompatibility antigen gamma chain (Ia antigen-associated invariant chain) (Ii) (MHC class II-associated invariant chain) (CD antigen CD74)
IPI00188697	P10247	120	55	280	225	P10247	HG2A_RAT	H-2 class II histocompatibility antigen gamma chain (Ia antigen-associated invariant chain) (Ii) (MHC class II-associated invariant chain) (CD antigen CD74)
IPI00188697	P10247	240	55	280	225	P10247	HG2A_RAT	H-2 class II histocompatibility antigen gamma chain (Ia antigen-associated invariant chain) (Ii) (MHC class II-associated invariant chain) (CD antigen CD74)
IPI00188697	P10247	254	55	280	225	P10247	HG2A_RAT	H-2 class II histocompatibility antigen gamma chain (Ia antigen-associated invariant chain) (Ii) (MHC class II-associated invariant chain) (CD antigen CD74)
IPI00189029	Q5XIA6	84	53	627	574	Q5XIA6	Q5XIA6_RAT	Protein Smpd1 (Sphingomyelin phosphodiesterase 1 acid lysosomal) (Sphingomyelin phosphodiesterase 1
IPI00189029	Q5XIA6	173	53	627	574	Q5XIA6	Q5XIA6_RAT	Protein Smpd1 (Sphingomyelin phosphodiesterase 1 acid lysosomal) (Sphingomyelin phosphodiesterase 2
IPI00189029	Q5XIA6	333	53	627	574	Q5XIA6	Q5XIA6_RAT	Protein Smpd1 (Sphingomyelin phosphodiesterase 1 acid lysosomal) (Sphingomyelin phosphodiesterase 3
IPI00189029	Q5XIA6	393	53	627	574	Q5XIA6	Q5XIA6_RAT	Protein Smpd1 (Sphingomyelin phosphodiesterase 1 acid lysosomal) (Sphingomyelin phosphodiesterase 4
IPI00189029	Q5XIA6	518	53	627	574	Q5XIA6	Q5XIA6_RAT	Protein Smpd1 (Sphingomyelin phosphodiesterase 1 acid lysosomal) (Sphingomyelin phosphodiesterase 5
IPI00189029	Q5XIA6	611	53	627	574	Q5XIA6	Q5XIA6_RAT	Protein Smpd1 (Sphingomyelin phosphodiesterase 1 acid lysosomal) (Sphingomyelin phosphodiesterase 6
IPI00191869	Q6P767	51	30	93	63	Q6P767	PTTG_RAT	Pituitary tumor-transforming gene 1 protein-interacting protein (Pituitary tumor-transforming gene protein-binding factor) (PBF) (PTTG-binding factor)
IPI00192495	Q8CGU6	44	1	668	667	B3DM90	B3DM90_RAT	Ncstn protein (Nicastrin isoform CRA_b)
IPI00192495	Q8CGU6	54	1	668	667	B3DM90	B3DM90_RAT	Ncstn protein (Nicastrin isoform CRA_b)
IPI00192495	Q8CGU6	128	1	668	667	B3DM90	B3DM90_RAT	Ncstn protein (Nicastrin isoform CRA_b)
IPI00192495	Q8CGU6	186	1	668	667	B3DM90	B3DM90_RAT	Ncstn protein (Nicastrin isoform CRA_b)
IPI00192495	Q8CGU6	203	1	668	667	B3DM90	B3DM90_RAT	Ncstn protein (Nicastrin isoform CRA_b)
IPI00192495	Q8CGU6	263	1	668	667	B3DM90	B3DM90_RAT	Ncstn protein (Nicastrin isoform CRA_b)
IPI00192495	Q8CGU6	434	1	668	667	B3DM90	B3DM90_RAT	Ncstn protein (Nicastrin isoform CRA_b)
IPI00192495	Q8CGU6	463	1	668	667	B3DM90	B3DM90_RAT	Ncstn protein (Nicastrin isoform CRA_b)
IPI00192495	Q8CGU6	561	1	668	667	B3DM90	B3DM90_RAT	Ncstn protein (Nicastrin isoform CRA_b)
IPI00192495	Q8CGU6	572	1	668	667	B3DM90	B3DM90_RAT	Ncstn protein (Nicastrin isoform CRA_b)
IPI00192495	Q8CGU6	579	1	668	667	B3DM90	B3DM90_RAT	Ncstn protein (Nicastrin isoform CRA_b)
IPI00192495	Q8CGU6	611	1	668	667	B3DM90	B3DM90_RAT	Ncstn protein (Nicastrin isoform CRA_b)
IPI00192616	O09014	435	421	453	32	O09014	S15A4_RAT	Solute carrier family 15 member 4 (Peptide transporter 4) (Peptide/histidine transporter 1) (rPHT1)
IPI00192616	O09014	134	117	154	37	O09014	S15A4_RAT	Solute carrier family 15 member 4 (Peptide transporter 4) (Peptide/histidine transporter 1) (rPHT1)
IPI00193212	P10716	87	68	550	482	P10716	CLC4F_RAT	C-type lectin domain family 4 member F (C-type lectin superfamily member 13) (C-type lectin 13) (Kupffer cell receptor)
IPI00193212	P10716	93	68	550	482	P10716	CLC4F_RAT	C-type lectin domain family 4 member F (C-type lectin superfamily member 13) (C-type lectin 13) (Kupffer cell receptor)
IPI00193212	P10716	115	68	550	482	P10716	CLC4F_RAT	C-type lectin domain family 4 member F (C-type lectin superfamily member 13) (C-type lectin 13) (Kupffer cell receptor)
IPI00193212	P10716	132	68	550	482	P10716	CLC4F_RAT	C-type lectin domain family 4 member F (C-type lectin superfamily member 13) (C-type lectin 13) (Kupffer cell receptor)
IPI00193212	P10716	209	68	550	482	P10716	CLC4F_RAT	C-type lectin domain family 4 member F (C-type lectin superfamily member 13) (C-type lectin 13) (Kupffer cell receptor)
IPI00193212	P10716	255	68	550	482	P10716	CLC4F_RAT	C-type lectin domain family 4 member F (C-type lectin superfamily member 13) (C-type lectin 13) (Kupffer cell receptor)
IPI00196226	Q68FV6	64	1	369	368	Q68FV6	NCUG1_RAT	Lysosomal protein NCU-G1
IPI00196226	Q68FV6	85	1	369	368	Q68FV6	NCUG1_RAT	Lysosomal protein NCU-G1
IPI00196226	Q68FV6	94	1	369	368	Q68FV6	NCUG1_RAT	Lysosomal protein NCU-G1
IPI00196226	Q68FV6	133	1	369	368	Q68FV6	NCUG1_RAT	Lysosomal protein NCU-G1
IPI00196226	Q68FV6	157	1	369	368	Q68FV6	NCUG1_RAT	Lysosomal protein NCU-G1
IPI00196226	Q68FV6	185	1	369	368	Q68FV6	NCUG1_RAT	Lysosomal protein NCU-G1
IPI00196226	Q68FV6	228	1	369	368	Q68FV6	NCUG1_RAT	Lysosomal protein NCU-G1
IPI00197817	O54715	164	36	418	382	O54715	VAS1_RAT	V-type proton ATPase subunit S1 (V-ATPase subunit S1) (C7-1 protein) (V-ATPase Ac45 subunit) (V-ATPase S1 accessory protein) (Vacuolar proton pump subunit S1)
IPI00197817	O54715	255	36	418	382	O54715	VAS1_RAT	V-type proton ATPase subunit S1 (V-ATPase subunit S1) (C7-1 protein) (V-ATPase Ac45 subunit) (V-ATPase S1 accessory protein) (Vacuolar proton pump subunit S1)
IPI00197817	O54715	267	36	418	382	O54715	VAS1_RAT	V-type proton ATPase subunit S1 (V-ATPase subunit S1) (C7-1 protein) (V-ATPase Ac45 subunit) (V-ATPase S1 accessory protein) (Vacuolar proton pump subunit S1)
IPI00197817	O54715	290	36	418	382	O54715	VAS1_RAT	V-type proton ATPase subunit S1 (V-ATPase subunit S1) (C7-1 protein) (V-ATPase Ac45 subunit) (V-ATPase S1 accessory protein) (Vacuolar proton pump subunit S1)
IPI00197817	O54715	344	36	418	382	O54715	VAS1_RAT	V-type proton ATPase subunit S1 (V-ATPase subunit S1) (C7-1 protein) (V-ATPase Ac45 subunit) (V-ATPase S1 accessory protein) (Vacuolar proton pump subunit S1)
IPI00197817	O54715	351	36	418	382	O54715	VAS1_RAT	V-type proton ATPase subunit S1 (V-ATPase subunit S1) (C7-1 protein) (V-ATPase Ac45 subunit) (V-ATPase S1 accessory protein) (Vacuolar proton pump subunit S1)
IPI00197817	O54715	399	36	418	382	O54715	VAS1_RAT	V-type proton ATPase subunit S1 (V-ATPase subunit S1) (C7-1 protein) (V-ATPase Ac45 subunit) (V-ATPase S1 accessory protein) (Vacuolar proton pump subunit S1)
IPI00199586	O70595	677	522	836	314	O70595	ABCB6_RAT	ATP-binding cassette sub-family B member 6 mitochondrial (Ubiquitously-expressed mammalian ABC half transporter)
IPI00199586	O70595	775	522	836	314	O70595	ABCB6_RAT	ATP-binding cassette sub-family B member 6 mitochondrial (Ubiquitously-expressed mammalian ABC half transporter)
IPI00200344	Q920A6	64	30	452	422	Q920A6	RISC_RAT	Retinoid-inducible serine carboxypeptidase (EC 3.4.16.-) (Serine carboxypeptidase 1)
IPI00200344	Q920A6	102	30	452	422	Q920A6	RISC_RAT	Retinoid-inducible serine carboxypeptidase (EC 3.4.16.-) (Serine carboxypeptidase 1)
IPI00200344	Q920A6	126	30	452	422	Q920A6	RISC_RAT	Retinoid-inducible serine carboxypeptidase (EC 3.4.16.-) (Serine carboxypeptidase 1)
IPI00200344	Q920A6	192	30	452	422	Q920A6	RISC_RAT	Retinoid-inducible serine carboxypeptidase (EC 3.4.16.-) (Serine carboxypeptidase 1)
IPI00200344	Q920A6	362	30	452	422	Q920A6	RISC_RAT	Retinoid-inducible serine carboxypeptidase (EC 3.4.16.-) (Serine carboxypeptidase 1)
IPI00201276	P20611	92	30	381	351	P20611	PPAL_RAT	Lysosomal acid phosphatase (LAP) (EC 3.1.3.2)
IPI00201276	P20611	133	30	381	351	P20611	PPAL_RAT	Lysosomal acid phosphatase (LAP) (EC 3.1.3.2)
IPI00201276	P20611	167	30	381	351	P20611	PPAL_RAT	Lysosomal acid phosphatase (LAP) (EC 3.1.3.2)
IPI00201276	P20611	177	30	381	351	P20611	PPAL_RAT	Lysosomal acid phosphatase (LAP) (EC 3.1.3.2)
IPI00201276	P20611	197	30	381	351	P20611	PPAL_RAT	Lysosomal acid phosphatase (LAP) (EC 3.1.3.2)
IPI00201276	P20611	267	30	381	351	P20611	PPAL_RAT	Lysosomal acid phosphatase (LAP) (EC 3.1.3.2)
IPI00201276	P20611	322	30	381	351	P20611	PPAL_RAT	Lysosomal acid phosphatase (LAP) (EC 3.1.3.2)
IPI00202120	P25286	489	466	540	74	Q2I6B5	Q2I6B5_RAT	V-H+ATPase subunit a1-I
IPI00202120	P25286	273	1	399	398	Q2I6B5	Q2I6B5_RAT	V-H+ATPase subunit a1-I
IPI00202120	P25286	365	1	399	398	Q2I6B5	Q2I6B5_RAT	V-H+ATPase subunit a1-I
IPI00204417	Q9WV57	185	1	653	652	Q9WV57	MPEG1_RAT	Macrophage-expressed gene 1 protein (Macrophage gene 1 protein) (Mpg-1)
IPI00204417	Q9WV57	269	1	653	652	Q9WV57	MPEG1_RAT	Macrophage-expressed gene 1 protein (Macrophage gene 1 protein) (Mpg-1)
IPI00206336	P14562	32	1	373	372	P14562	LAMP1_RAT	Lysosome-associated membrane glycoprotein 1 (LAMP-1) (Lysosome-associated membrane protein 1) (120 kDa lysosomal membrane glycoprotein) (LGP-120) (CD107 antigen-like family member A) (CD antigen CD107a)
IPI00206336	P14562	59	1	373	372	P14562	LAMP1_RAT	Lysosome-associated membrane glycoprotein 1 (LAMP-1) (Lysosome-associated membrane protein 1) (120 kDa lysosomal membrane glycoprotein) (LGP-120) (CD107 antigen-like family member A) (CD antigen CD107a)
IPI00206336	P14562	79	1	373	372	P14562	LAMP1_RAT	Lysosome-associated membrane glycoprotein 1 (LAMP-1) (Lysosome-associated membrane protein 1) (120 kDa lysosomal membrane glycoprotein) (LGP-120) (CD107 antigen-like family member A) (CD antigen CD107a)
IPI00206336	P14562	102	1	373	372	P14562	LAMP1_RAT	Lysosome-associated membrane glycoprotein 1 (LAMP-1) (Lysosome-associated membrane protein 1) (120 kDa lysosomal membrane glycoprotein) (LGP-120) (CD107 antigen-like family member A) (CD antigen CD107a)
IPI00206336	P14562	116	1	373	372	P14562	LAMP1_RAT	Lysosome-associated membrane glycoprotein 1 (LAMP-1) (Lysosome-associated membrane protein 1) (120 kDa lysosomal membrane glycoprotein) (LGP-120) (CD107 antigen-like family member A) (CD antigen CD107a)
IPI00206336	P14562	125	1	373	372	P14562	LAMP1_RAT	Lysosome-associated membrane glycoprotein 1 (LAMP-1) (Lysosome-associated membrane protein 1) (120 kDa lysosomal membrane glycoprotein) (LGP-120) (CD107 antigen-like family member A) (CD antigen CD107a)
IPI00206336	P14562	145	1	373	372	P14562	LAMP1_RAT	Lysosome-associated membrane glycoprotein 1 (LAMP-1) (Lysosome-associated membrane protein 1) (120 kDa lysosomal membrane glycoprotein) (LGP-120) (CD107 antigen-like family member A) (CD antigen CD107a)
IPI00206336	P14562	160	1	373	372	P14562	LAMP1_RAT	Lysosome-associated membrane glycoprotein 1 (LAMP-1) (Lysosome-associated membrane protein 1) (120 kDa lysosomal membrane glycoprotein) (LGP-120) (CD107 antigen-like family member A) (CD antigen CD107a)
IPI00206336	P14562	178	1	373	372	P14562	LAMP1_RAT	Lysosome-associated membrane glycoprotein 1 (LAMP-1) (Lysosome-associated membrane protein 1) (120 kDa lysosomal membrane glycoprotein) (LGP-120) (CD107 antigen-like family member A) (CD antigen CD107a)
IPI00206336	P14562	208	1	373	372	P14562	LAMP1_RAT	Lysosome-associated membrane glycoprotein 1 (LAMP-1) (Lysosome-associated membrane protein 1) (120 kDa lysosomal membrane glycoprotein) (LGP-120) (CD107 antigen-like family member A) (CD antigen CD107a)
IPI00206336	P14562	215	1	373	372	P14562	LAMP1_RAT	Lysosome-associated membrane glycoprotein 1 (LAMP-1) (Lysosome-associated membrane protein 1) (120 kDa lysosomal membrane glycoprotein) (LGP-120) (CD107 antigen-like family member A) (CD antigen CD107a)
IPI00206336	P14562	220	1	373	372	P14562	LAMP1_RAT	Lysosome-associated membrane glycoprotein 1 (LAMP-1) (Lysosome-associated membrane protein 1) (120 kDa lysosomal membrane glycoprotein) (LGP-120) (CD107 antigen-like family member A) (CD antigen CD107a)
IPI00206336	P14562	233	1	373	372	P14562	LAMP1_RAT	Lysosome-associated membrane glycoprotein 1 (LAMP-1) (Lysosome-associated membrane protein 1) (120 kDa lysosomal membrane glycoprotein) (LGP-120) (CD107 antigen-like family member A) (CD antigen CD107a)
IPI00206336	P14562	241	1	373	372	P14562	LAMP1_RAT	Lysosome-associated membrane glycoprotein 1 (LAMP-1) (Lysosome-associated membrane protein 1) (120 kDa lysosomal membrane glycoprotein) (LGP-120) (CD107 antigen-like family member A) (CD antigen CD107a)
IPI00206336	P14562	251	1	373	372	P14562	LAMP1_RAT	Lysosome-associated membrane glycoprotein 1 (LAMP-1) (Lysosome-associated membrane protein 1) (120 kDa lysosomal membrane glycoprotein) (LGP-120) (CD107 antigen-like family member A) (CD antigen CD107a)
IPI00206336	P14562	271	1	373	372	P14562	LAMP1_RAT	Lysosome-associated membrane glycoprotein 1 (LAMP-1) (Lysosome-associated membrane protein 1) (120 kDa lysosomal membrane glycoprotein) (LGP-120) (CD107 antigen-like family member A) (CD antigen CD107a)
IPI00206336	P14562	283	1	373	372	P14562	LAMP1_RAT	Lysosome-associated membrane glycoprotein 1 (LAMP-1) (Lysosome-associated membrane protein 1) (120 kDa lysosomal membrane glycoprotein) (LGP-120) (CD107 antigen-like family member A) (CD antigen CD107a)
IPI00206336	P14562	297	1	373	372	P14562	LAMP1_RAT	Lysosome-associated membrane glycoprotein 1 (LAMP-1) (Lysosome-associated membrane protein 1) (120 kDa lysosomal membrane glycoprotein) (LGP-120) (CD107 antigen-like family member A) (CD antigen CD107a)
IPI00206336	P14562	312	1	373	372	P14562	LAMP1_RAT	Lysosome-associated membrane glycoprotein 1 (LAMP-1) (Lysosome-associated membrane protein 1) (120 kDa lysosomal membrane glycoprotein) (LGP-120) (CD107 antigen-like family member A) (CD antigen CD107a)
IPI00208938	Q5EBA8	58	1	84	83	Q5EBA8	PCFT_RAT	Proton-coupled folate transporter (Heme carrier protein 1) (PCFT/HCP1) (Solute carrier family 46 member 1)
IPI00208938	Q5EBA8	68	1	84	83	Q5EBA8	PCFT_RAT	Proton-coupled folate transporter (Heme carrier protein 1) (PCFT/HCP1) (Solute carrier family 46 member 1)
IPI00209291	Q9Z1X1	204	77	1088	1011	Q9Z1X1	ESYT1_RAT	Extended synaptotagmin-1 (E-Syt1) (Membrane-bound C2 domain-containing protein) (vp115)
IPI00209291	Q9Z1X1	265	77	1088	1011	Q9Z1X1	ESYT1_RAT	Extended synaptotagmin-1 (E-Syt1) (Membrane-bound C2 domain-containing protein) (vp115)
IPI00212725	Q9QX82	26	1	161	160	Q9QX82	MUC24_RAT	Sialomucin core protein 24 (MUC-24) (Endolyn) (Multi-glycosylated core protein 24) (MGC-24) (MGC-24v)
IPI00212725	Q9QX82	32	1	161	160	Q9QX82	MUC24_RAT	Sialomucin core protein 24 (MUC-24) (Endolyn) (Multi-glycosylated core protein 24) (MGC-24) (MGC-24v)
IPI00212725	Q9QX82	68	1	161	160	Q9QX82	MUC24_RAT	Sialomucin core protein 24 (MUC-24) (Endolyn) (Multi-glycosylated core protein 24) (MGC-24) (MGC-24v)
IPI00212725	Q9QX82	74	1	161	160	Q9QX82	MUC24_RAT	Sialomucin core protein 24 (MUC-24) (Endolyn) (Multi-glycosylated core protein 24) (MGC-24) (MGC-24v)
IPI00212725	Q9QX82	86	1	161	160	Q9QX82	MUC24_RAT	Sialomucin core protein 24 (MUC-24) (Endolyn) (Multi-glycosylated core protein 24) (MGC-24) (MGC-24v)
IPI00212725	Q9QX82	97	1	161	160	Q9QX82	MUC24_RAT	Sialomucin core protein 24 (MUC-24) (Endolyn) (Multi-glycosylated core protein 24) (MGC-24) (MGC-24v)
IPI00212725	Q9QX82	144	1	161	160	Q9QX82	MUC24_RAT	Sialomucin core protein 24 (MUC-24) (Endolyn) (Multi-glycosylated core protein 24) (MGC-24) (MGC-24v)
IPI00212730	P17046	30	1	378	377	P17046	LAMP2_RAT	Lysosome-associated membrane glycoprotein 2 (LAMP-2) (Lysosome-associated membrane protein 2) (CD107 antigen-like family member B) (LGP-110) (LGP-96) (Lysosomal membrane glycoprotein type B) (LGP-B) (CD antigen CD107b)
IPI00212730	P17046	46	1	378	377	P17046	LAMP2_RAT	Lysosome-associated membrane glycoprotein 2 (LAMP-2) (Lysosome-associated membrane protein 2) (CD107 antigen-like family member B) (LGP-110) (LGP-96) (Lysosomal membrane glycoprotein type B) (LGP-B) (CD antigen CD107b)
IPI00212730	P17046	57	1	378	377	P17046	LAMP2_RAT	Lysosome-associated membrane glycoprotein 2 (LAMP-2) (Lysosome-associated membrane protein 2) (CD107 antigen-like family member B) (LGP-110) (LGP-96) (Lysosomal membrane glycoprotein type B) (LGP-B) (CD antigen CD107b)
IPI00212730	P17046	71	1	378	377	P17046	LAMP2_RAT	Lysosome-associated membrane glycoprotein 2 (LAMP-2) (Lysosome-associated membrane protein 2) (CD107 antigen-like family member B) (LGP-110) (LGP-96) (Lysosomal membrane glycoprotein type B) (LGP-B) (CD antigen CD107b)
IPI00212730	P17046	97	1	378	377	P17046	LAMP2_RAT	Lysosome-associated membrane glycoprotein 2 (LAMP-2) (Lysosome-associated membrane protein 2) (CD107 antigen-like family member B) (LGP-110) (LGP-96) (Lysosomal membrane glycoprotein type B) (LGP-B) (CD antigen CD107b)
IPI00212730	P17046	109	1	378	377	P17046	LAMP2_RAT	Lysosome-associated membrane glycoprotein 2 (LAMP-2) (Lysosome-associated membrane protein 2) (CD107 antigen-like family member B) (LGP-110) (LGP-96) (Lysosomal membrane glycoprotein type B) (LGP-B) (CD antigen CD107b)
IPI00212730	P17046	117	1	378	377	P17046	LAMP2_RAT	Lysosome-associated membrane glycoprotein 2 (LAMP-2) (Lysosome-associated membrane protein 2) (CD107 antigen-like family member B) (LGP-110) (LGP-96) (Lysosomal membrane glycoprotein type B) (LGP-B) (CD antigen CD107b)
IPI00212730	P17046	175	1	378	377	P17046	LAMP2_RAT	Lysosome-associated membrane glycoprotein 2 (LAMP-2) (Lysosome-associated membrane protein 2) (CD107 antigen-like family member B) (LGP-110) (LGP-96) (Lysosomal membrane glycoprotein type B) (LGP-B) (CD antigen CD107b)
IPI00212730	P17046	223	1	378	377	P17046	LAMP2_RAT	Lysosome-associated membrane glycoprotein 2 (LAMP-2) (Lysosome-associated membrane protein 2) (CD107 antigen-like family member B) (LGP-110) (LGP-96) (Lysosomal membrane glycoprotein type B) (LGP-B) (CD antigen CD107b)
IPI00212730	P17046	230	1	378	377	P17046	LAMP2_RAT	Lysosome-associated membrane glycoprotein 2 (LAMP-2) (Lysosome-associated membrane protein 2) (CD107 antigen-like family member B) (LGP-110) (LGP-96) (Lysosomal membrane glycoprotein type B) (LGP-B) (CD antigen CD107b)
IPI00212730	P17046	243	1	378	377	P17046	LAMP2_RAT	Lysosome-associated membrane glycoprotein 2 (LAMP-2) (Lysosome-associated membrane protein 2) (CD107 antigen-like family member B) (LGP-110) (LGP-96) (Lysosomal membrane glycoprotein type B) (LGP-B) (CD antigen CD107b)
IPI00212730	P17046	261	1	378	377	P17046	LAMP2_RAT	Lysosome-associated membrane glycoprotein 2 (LAMP-2) (Lysosome-associated membrane protein 2) (CD107 antigen-like family member B) (LGP-110) (LGP-96) (Lysosomal membrane glycoprotein type B) (LGP-B) (CD antigen CD107b)
IPI00212730	P17046	276	1	378	377	P17046	LAMP2_RAT	Lysosome-associated membrane glycoprotein 2 (LAMP-2) (Lysosome-associated membrane protein 2) (CD107 antigen-like family member B) (LGP-110) (LGP-96) (Lysosomal membrane glycoprotein type B) (LGP-B) (CD antigen CD107b)
IPI00212730	P17046	308	1	378	377	P17046	LAMP2_RAT	Lysosome-associated membrane glycoprotein 2 (LAMP-2) (Lysosome-associated membrane protein 2) (CD107 antigen-like family member B) (LGP-110) (LGP-96) (Lysosomal membrane glycoprotein type B) (LGP-B) (CD antigen CD107b)
IPI00212730	P17046	318	1	378	377	P17046	LAMP2_RAT	Lysosome-associated membrane glycoprotein 2 (LAMP-2) (Lysosome-associated membrane protein 2) (CD107 antigen-like family member B) (LGP-110) (LGP-96) (Lysosomal membrane glycoprotein type B) (LGP-B) (CD antigen CD107b)
IPI00212730	P17046	357	1	378	377	P17046	LAMP2_RAT	Lysosome-associated membrane glycoprotein 2 (LAMP-2) (Lysosome-associated membrane protein 2) (CD107 antigen-like family member B) (LGP-110) (LGP-96) (Lysosomal membrane glycoprotein type B) (LGP-B) (CD antigen CD107b)
IPI00213963	P15943	289	35	695	660	P15943	APLP2_RAT	Amyloid-like protein 2 (APLP-2) (Sperm membrane protein YWK-II)
IPI00230858	Q9JHI3	526	452	548	96	Q9JHI3	SO2B1_RAT	Solute carrier organic anion transporter family member 2B1 (Organic anion transporter moatp1) (Solute carrier family 21 member 9)
IPI00230858	Q9JHI3	533	452	548	96	Q9JHI3	SO2B1_RAT	Solute carrier organic anion transporter family member 2B1 (Organic anion transporter moatp1) (Solute carrier family 21 member 9)
IPI00231478	P27615	45	30	433	403	P27615	SCRB2_RAT	Lysosome membrane protein 2 (85 kDa lysosomal membrane sialoglycoprotein) (LGP85) (CD36 antigen-like 2) (Lysosome membrane protein II) (LIMP II) (Scavenger receptor class B member 2) (CD antigen CD36)
IPI00231478	P27615	68	30	433	403	P27615	SCRB2_RAT	Lysosome membrane protein 2 (85 kDa lysosomal membrane sialoglycoprotein) (LGP85) (CD36 antigen-like 2) (Lysosome membrane protein II) (LIMP II) (Scavenger receptor class B member 2) (CD antigen CD36)
IPI00231478	P27615	105	30	433	403	P27615	SCRB2_RAT	Lysosome membrane protein 2 (85 kDa lysosomal membrane sialoglycoprotein) (LGP85) (CD36 antigen-like 2) (Lysosome membrane protein II) (LIMP II) (Scavenger receptor class B member 2) (CD antigen CD36)
IPI00231478	P27615	206	30	433	403	P27615	SCRB2_RAT	Lysosome membrane protein 2 (85 kDa lysosomal membrane sialoglycoprotein) (LGP85) (CD36 antigen-like 2) (Lysosome membrane protein II) (LIMP II) (Scavenger receptor class B member 2) (CD antigen CD36)
IPI00231478	P27615	224	30	433	403	P27615	SCRB2_RAT	Lysosome membrane protein 2 (85 kDa lysosomal membrane sialoglycoprotein) (LGP85) (CD36 antigen-like 2) (Lysosome membrane protein II) (LIMP II) (Scavenger receptor class B member 2) (CD antigen CD36)
IPI00231478	P27615	249	30	433	403	P27615	SCRB2_RAT	Lysosome membrane protein 2 (85 kDa lysosomal membrane sialoglycoprotein) (LGP85) (CD36 antigen-like 2) (Lysosome membrane protein II) (LIMP II) (Scavenger receptor class B member 2) (CD antigen CD36)
IPI00231478	P27615	304	30	433	403	P27615	SCRB2_RAT	Lysosome membrane protein 2 (85 kDa lysosomal membrane sialoglycoprotein) (LGP85) (CD36 antigen-like 2) (Lysosome membrane protein II) (LIMP II) (Scavenger receptor class B member 2) (CD antigen CD36)
IPI00231478	P27615	325	30	433	403	P27615	SCRB2_RAT	Lysosome membrane protein 2 (85 kDa lysosomal membrane sialoglycoprotein) (LGP85) (CD36 antigen-like 2) (Lysosome membrane protein II) (LIMP II) (Scavenger receptor class B member 2) (CD antigen CD36)
IPI00326242	P51796	408	373	424	51	P51796	CLCN5_RAT	H(+)/Cl(-) exchange transporter 5 (Chloride channel protein 5) (ClC-5) (Chloride transporter ClC-5)
IPI00327398	P50123	116	40	945	905	P50123	AMPE_RAT	Glutamyl aminopeptidase (EAP) (EC 3.4.11.7) (Aminopeptidase A) (AP-A) (CD antigen CD249)
IPI00327398	P50123	189	40	945	905	P50123	AMPE_RAT	Glutamyl aminopeptidase (EAP) (EC 3.4.11.7) (Aminopeptidase A) (AP-A) (CD antigen CD249)
IPI00327398	P50123	236	40	945	905	P50123	AMPE_RAT	Glutamyl aminopeptidase (EAP) (EC 3.4.11.7) (Aminopeptidase A) (AP-A) (CD antigen CD249)
IPI00327398	P50123	316	40	945	905	P50123	AMPE_RAT	Glutamyl aminopeptidase (EAP) (EC 3.4.11.7) (Aminopeptidase A) (AP-A) (CD antigen CD249)
IPI00327398	P50123	546	40	945	905	P50123	AMPE_RAT	Glutamyl aminopeptidase (EAP) (EC 3.4.11.7) (Aminopeptidase A) (AP-A) (CD antigen CD249)
IPI00327398	P50123	584	40	945	905	P50123	AMPE_RAT	Glutamyl aminopeptidase (EAP) (EC 3.4.11.7) (Aminopeptidase A) (AP-A) (CD antigen CD249)
IPI00327398	P50123	601	40	945	905	P50123	AMPE_RAT	Glutamyl aminopeptidase (EAP) (EC 3.4.11.7) (Aminopeptidase A) (AP-A) (CD antigen CD249)
IPI00327398	P50123	669	40	945	905	P50123	AMPE_RAT	Glutamyl aminopeptidase (EAP) (EC 3.4.11.7) (Aminopeptidase A) (AP-A) (CD antigen CD249)
IPI00327398	P50123	754	40	945	905	P50123	AMPE_RAT	Glutamyl aminopeptidase (EAP) (EC 3.4.11.7) (Aminopeptidase A) (AP-A) (CD antigen CD249)
IPI00327398	P50123	766	40	945	905	P50123	AMPE_RAT	Glutamyl aminopeptidase (EAP) (EC 3.4.11.7) (Aminopeptidase A) (AP-A) (CD antigen CD249)
IPI00327398	P50123	792	40	945	905	P50123	AMPE_RAT	Glutamyl aminopeptidase (EAP) (EC 3.4.11.7) (Aminopeptidase A) (AP-A) (CD antigen CD249)
IPI00332022	Q63002	107	1	2290	2289	Q63002	Q63002_RAT	Mannose 6-phosphate/insulin-like growth factor II receptor
IPI00332022	Q63002	391	1	2290	2289	Q63002	Q63002_RAT	Mannose 6-phosphate/insulin-like growth factor II receptor
IPI00332022	Q63002	426	1	2290	2289	Q63002	Q63002_RAT	Mannose 6-phosphate/insulin-like growth factor II receptor
IPI00332022	Q63002	572	1	2290	2289	Q63002	Q63002_RAT	Mannose 6-phosphate/insulin-like growth factor II receptor
IPI00332022	Q63002	617	1	2290	2289	Q63002	Q63002_RAT	Mannose 6-phosphate/insulin-like growth factor II receptor
IPI00332022	Q63002	701	1	2290	2289	Q63002	Q63002_RAT	Mannose 6-phosphate/insulin-like growth factor II receptor
IPI00332022	Q63002	737	1	2290	2289	Q63002	Q63002_RAT	Mannose 6-phosphate/insulin-like growth factor II receptor
IPI00332022	Q63002	861	1	2290	2289	Q63002	Q63002_RAT	Mannose 6-phosphate/insulin-like growth factor II receptor
IPI00332022	Q63002	941	1	2290	2289	Q63002	Q63002_RAT	Mannose 6-phosphate/insulin-like growth factor II receptor
IPI00332022	Q63002	1153	1	2290	2289	Q63002	Q63002_RAT	Mannose 6-phosphate/insulin-like growth factor II receptor
IPI00332022	Q63002	1235	1	2290	2289	Q63002	Q63002_RAT	Mannose 6-phosphate/insulin-like growth factor II receptor
IPI00332022	Q63002	1301	1	2290	2289	Q63002	Q63002_RAT	Mannose 6-phosphate/insulin-like growth factor II receptor
IPI00332022	Q63002	1354	1	2290	2289	Q63002	Q63002_RAT	Mannose 6-phosphate/insulin-like growth factor II receptor
IPI00332022	Q63002	1746	1	2290	2289	Q63002	Q63002_RAT	Mannose 6-phosphate/insulin-like growth factor II receptor
IPI00332022	Q63002	1805	1	2290	2289	Q63002	Q63002_RAT	Mannose 6-phosphate/insulin-like growth factor II receptor
IPI00332022	Q63002	2125	1	2290	2289	Q63002	Q63002_RAT	Mannose 6-phosphate/insulin-like growth factor II receptor
IPI00359112	B0BMY1	16	1	38	37	B0BMY1	LAAT1_RAT	Lysosomal amino acid transporter 1 homolog (PQ-loop repeat-containing protein 2)
IPI00363369	D4A2I3	28	1	48	47	D4A2I3	D4A2I3_RAT	Protein Tmem63a
IPI00364226	D3ZNG3	51	1	172	171	D3ZNG3	D3ZNG3_RAT	Protein Sppl2a (Similar to RIKEN cDNA 2010106G01 (Predicted))
IPI00364226	D3ZNG3	61	1	172	171	D3ZNG3	D3ZNG3_RAT	Protein Sppl2a (Similar to RIKEN cDNA 2010106G01 (Predicted))
IPI00364226	D3ZNG3	69	1	172	171	D3ZNG3	D3ZNG3_RAT	Protein Sppl2a (Similar to RIKEN cDNA 2010106G01 (Predicted))
IPI00364226	D3ZNG3	119	1	172	171	D3ZNG3	D3ZNG3_RAT	Protein Sppl2a (Similar to RIKEN cDNA 2010106G01 (Predicted))
IPI00364226	D3ZNG3	129	1	172	171	D3ZNG3	D3ZNG3_RAT	Protein Sppl2a (Similar to RIKEN cDNA 2010106G01 (Predicted))
IPI00364226	D3ZNG3	135	1	172	171	D3ZNG3	D3ZNG3_RAT	Protein Sppl2a (Similar to RIKEN cDNA 2010106G01 (Predicted))
IPI00365274	D3ZWM3	17	1	39	38	D3ZWM3	D3ZWM3_RAT	G protein-coupled receptor 155 (Predicted) isoform CRA_a (Protein Gpr155)
IPI00365669	Q6AY20	58	1	188	187	Q6AY20	MPRD_RAT	Cation-dependent mannose-6-phosphate receptor (CD Man-6-P receptor) (CD-MPR)
IPI00365669	Q6AY20	84	1	188	187	Q6AY20	MPRD_RAT	Cation-dependent mannose-6-phosphate receptor (CD Man-6-P receptor) (CD-MPR)
IPI00365669	Q6AY20	95	1	188	187	Q6AY20	MPRD_RAT	Cation-dependent mannose-6-phosphate receptor (CD Man-6-P receptor) (CD-MPR)
IPI00365669	Q6AY20	108	1	188	187	Q6AY20	MPRD_RAT	Cation-dependent mannose-6-phosphate receptor (CD Man-6-P receptor) (CD-MPR)
IPI00365669	Q6AY20	114	1	188	187	Q6AY20	MPRD_RAT	Cation-dependent mannose-6-phosphate receptor (CD Man-6-P receptor) (CD-MPR)
IPI00368103	Q5U2T5	312	169	446	277	Q5U2T5	Q5U2T5_RAT	Protein Stard3 (RCG33556 isoform CRA_b) (StAR-related lipid transfer (START) domain containing 3)
IPI00369144	D4A8Z3	228	1	373	372	D4A8Z3	D4A8Z3_RAT	Protein Frrs1
IPI00369144	D4A8Z3	308	1	373	372	D4A8Z3	D4A8Z3_RAT	Protein Frrs1
IPI00369144	D4A8Z3	321	1	373	372	D4A8Z3	D4A8Z3_RAT	Protein Frrs1
IPI00369144	D4A8Z3	353	1	373	372	D4A8Z3	D4A8Z3_RAT	Protein Frrs1
IPI00369576	D3ZEH5	27	1	292	291	D3ZEH5	SIDT2_RAT	SID1 transmembrane family member 2
IPI00369576	D3ZEH5	54	1	292	291	D3ZEH5	SIDT2_RAT	SID1 transmembrane family member 2
IPI00369576	D3ZEH5	60	1	292	291	D3ZEH5	SIDT2_RAT	SID1 transmembrane family member 2
IPI00369576	D3ZEH5	123	1	292	291	D3ZEH5	SIDT2_RAT	SID1 transmembrane family member 2
IPI00369576	D3ZEH5	141	1	292	291	D3ZEH5	SIDT2_RAT	SID1 transmembrane family member 2
IPI00369576	D3ZEH5	165	1	292	291	D3ZEH5	SIDT2_RAT	SID1 transmembrane family member 2
IPI00369645	Q4FZY1	95	1	296	295	Q4FZY1	Q4FZY1_RAT	Cd68 molecule (Protein Cd68)
IPI00369645	Q4FZY1	133	1	296	295	Q4FZY1	Q4FZY1_RAT	Cd68 molecule (Protein Cd68)
IPI00369645	Q4FZY1	138	1	296	295	Q4FZY1	Q4FZY1_RAT	Cd68 molecule (Protein Cd68)
IPI00369645	Q4FZY1	173	1	296	295	Q4FZY1	Q4FZY1_RAT	Cd68 molecule (Protein Cd68)
IPI00369645	Q4FZY1	222	1	296	295	Q4FZY1	Q4FZY1_RAT	Cd68 molecule (Protein Cd68)
IPI00369645	Q4FZY1	237	1	296	295	Q4FZY1	Q4FZY1_RAT	Cd68 molecule (Protein Cd68)
IPI00369645	Q4FZY1	255	1	296	295	Q4FZY1	Q4FZY1_RAT	Cd68 molecule (Protein Cd68)
IPI00370178	D3ZFC5	121	1	290	289	D3ZFC5	D3ZFC5_RAT	Protein Atp11c
IPI00370178	D3ZFC5	392	364	902	538	D3ZFC5	D3ZFC5_RAT	Protein Atp11c
IPI00370178	D3ZFC5	761	364	902	538	D3ZFC5	D3ZFC5_RAT	Protein Atp11c
IPI00370827	D3ZRF9	159	93	298	205	D3ZRF9	D3ZRF9_RAT	Mucolipin 1 (Predicted) isoform CRA_a (Protein Mcoln1)
IPI00370827	D3ZRF9	220	93	298	205	D3ZRF9	D3ZRF9_RAT	Mucolipin 1 (Predicted) isoform CRA_a (Protein Mcoln1)
IPI00370827	D3ZRF9	230	93	298	205	D3ZRF9	D3ZRF9_RAT	Mucolipin 1 (Predicted) isoform CRA_a (Protein Mcoln1)
IPI00372350	Q5M7W6	116	73	552	479	Q5M7W6	ITFG3_RAT	Protein ITFG3
IPI00372350	Q5M7W6	120	73	552	479	Q5M7W6	ITFG3_RAT	Protein ITFG3
IPI00372350	Q5M7W6	144	73	552	479	Q5M7W6	ITFG3_RAT	Protein ITFG3
IPI00372350	Q5M7W6	206	73	552	479	Q5M7W6	ITFG3_RAT	Protein ITFG3
IPI00372350	Q5M7W6	314	73	552	479	Q5M7W6	ITFG3_RAT	Protein ITFG3
IPI00372350	Q5M7W6	389	73	552	479	Q5M7W6	ITFG3_RAT	Protein ITFG3
IPI00372350	Q5M7W6	473	73	552	479	Q5M7W6	ITFG3_RAT	Protein ITFG3
IPI00382098	P16391	110	1	313	312	P16391	HA12_RAT	RT1 class I histocompatibility antigenAA alpha chain
IPI00382098	P16391	280	1	313	312	P16391	HA12_RAT	RT1 class I histocompatibility antigenAA alpha chain
IPI00382156	Q7TNI8	53	27	703	676	F1LN63	F1LN63_RAT	Protein Tlr3
IPI00382156	Q7TNI8	58	27	703	676	F1LN63	F1LN63_RAT	Protein Tlr3
IPI00382156	Q7TNI8	71	27	703	676	F1LN63	F1LN63_RAT	Protein Tlr3
IPI00382156	Q7TNI8	125	27	703	676	F1LN63	F1LN63_RAT	Protein Tlr3
IPI00382156	Q7TNI8	197	27	703	676	F1LN63	F1LN63_RAT	Protein Tlr3
IPI00382156	Q7TNI8	248	27	703	676	F1LN63	F1LN63_RAT	Protein Tlr3
IPI00382156	Q7TNI8	253	27	703	676	F1LN63	F1LN63_RAT	Protein Tlr3
IPI00382156	Q7TNI8	266	27	703	676	F1LN63	F1LN63_RAT	Protein Tlr3
IPI00382156	Q7TNI8	276	27	703	676	F1LN63	F1LN63_RAT	Protein Tlr3
IPI00382156	Q7TNI8	399	27	703	676	F1LN63	F1LN63_RAT	Protein Tlr3
IPI00382156	Q7TNI8	414	27	703	676	F1LN63	F1LN63_RAT	Protein Tlr3
IPI00382156	Q7TNI8	508	27	703	676	F1LN63	F1LN63_RAT	Protein Tlr3
IPI00382156	Q7TNI8	663	27	703	676	F1LN63	F1LN63_RAT	Protein Tlr3
IPI00382224	Q7TP49	283	222	298	76	Q7TP49	Q7TP49_RAT	Ab2-276
IPI00391053	Q5XI89	59	27	542	515	Q5XI89	NXPE4_RAT	NXPE family member 4 (Protein FAM55D)
IPI00391053	Q5XI89	91	27	542	515	Q5XI89	NXPE4_RAT	NXPE family member 4 (Protein FAM55D)
IPI00391053	Q5XI89	92	27	542	515	Q5XI89	NXPE4_RAT	NXPE family member 4 (Protein FAM55D)
IPI00391053	Q5XI89	159	27	542	515	Q5XI89	NXPE4_RAT	NXPE family member 4 (Protein FAM55D)
IPI00391053	Q5XI89	223	27	542	515	Q5XI89	NXPE4_RAT	NXPE family member 4 (Protein FAM55D)
IPI00394353	Q641X3	115	27	528	501	Q641X3	HEXA_RAT	Beta-hexosaminidase subunit alpha (EC 3.2.1.52) (Beta-N-acetylhexosaminidase subunit alpha) (Hexosaminidase subunit A) (N-acetyl-beta-glucosaminidase subunit alpha)
IPI00394353	Q641X3	157	27	528	501	Q641X3	HEXA_RAT	Beta-hexosaminidase subunit alpha (EC 3.2.1.52) (Beta-N-acetylhexosaminidase subunit alpha) (Hexosaminidase subunit A) (N-acetyl-beta-glucosaminidase subunit alpha)
IPI00394353	Q641X3	291	27	528	501	Q641X3	HEXA_RAT	Beta-hexosaminidase subunit alpha (EC 3.2.1.52) (Beta-N-acetylhexosaminidase subunit alpha) (Hexosaminidase subunit A) (N-acetyl-beta-glucosaminidase subunit alpha)
IPI00394353	Q641X3	295	27	528	501	Q641X3	HEXA_RAT	Beta-hexosaminidase subunit alpha (EC 3.2.1.52) (Beta-N-acetylhexosaminidase subunit alpha) (Hexosaminidase subunit A) (N-acetyl-beta-glucosaminidase subunit alpha)
IPI00394353	Q641X3	487	27	528	501	Q641X3	HEXA_RAT	Beta-hexosaminidase subunit alpha (EC 3.2.1.52) (Beta-N-acetylhexosaminidase subunit alpha) (Hexosaminidase subunit A) (N-acetyl-beta-glucosaminidase subunit alpha)
IPI00421384	P29826	46	1	225	224	Q5UT99	Q5UT99_RAT	MHC class II antigen
IPI00421582	Q6P7C7	93	1	498	497	Q6P7C7	GPNMB_RAT	Transmembrane glycoprotein NMB
IPI00421582	Q6P7C7	200	1	498	497	Q6P7C7	GPNMB_RAT	Transmembrane glycoprotein NMB
IPI00421582	Q6P7C7	275	1	498	497	Q6P7C7	GPNMB_RAT	Transmembrane glycoprotein NMB
IPI00421582	Q6P7C7	296	1	498	497	Q6P7C7	GPNMB_RAT	Transmembrane glycoprotein NMB
IPI00421582	Q6P7C7	300	1	498	497	Q6P7C7	GPNMB_RAT	Transmembrane glycoprotein NMB
IPI00421582	Q6P7C7	306	1	498	497	Q6P7C7	GPNMB_RAT	Transmembrane glycoprotein NMB
IPI00421582	Q6P7C7	312	1	498	497	Q6P7C7	GPNMB_RAT	Transmembrane glycoprotein NMB
IPI00421582	Q6P7C7	461	1	498	497	Q6P7C7	GPNMB_RAT	Transmembrane glycoprotein NMB
IPI00421582	Q6P7C7	469	1	498	497	Q6P7C7	GPNMB_RAT	Transmembrane glycoprotein NMB
IPI00421842	Q31289	104	1	217	216	Q31289	Q31289_RAT	RT1.DOa protein
IPI00421842	Q31289	144	1	217	216	Q31289	Q31289_RAT	RT1.DOa protein
IPI00422051	Q95572	105	1	218	217	Q95572	Q95572_RAT	Integral membrane protein alpha prechain
IPI00422051	Q95572	145	1	218	217	Q95572	Q95572_RAT	Integral membrane protein alpha prechain
IPI00464518	Q6AXR4	168	36	537	501	Q6AXR4	HEXB_RAT	Beta-hexosaminidase subunit beta (EC 3.2.1.52) (Beta-N-acetylhexosaminidase subunit beta) (Hexosaminidase subunit B) (N-acetyl-beta-glucosaminidase subunit beta)
IPI00464518	Q6AXR4	305	36	537	501	Q6AXR4	HEXB_RAT	Beta-hexosaminidase subunit beta (EC 3.2.1.52) (Beta-N-acetylhexosaminidase subunit beta) (Hexosaminidase subunit B) (N-acetyl-beta-glucosaminidase subunit beta)
IPI00464658	Q6AYA5	146	120	275	155	Q6AYA5	T106B_RAT	Transmembrane protein 106B
IPI00464658	Q6AYA5	152	120	275	155	Q6AYA5	T106B_RAT	Transmembrane protein 106B
IPI00464658	Q6AYA5	165	120	275	155	Q6AYA5	T106B_RAT	Transmembrane protein 106B
IPI00464658	Q6AYA5	184	120	275	155	Q6AYA5	T106B_RAT	Transmembrane protein 106B
IPI00464819	Q6AZ61	344	326	364	38	Q6AZ61	LMBD1_RAT	Probable lysosomal cobalamin transporter (LMBR1 domain-containing protein 1)
IPI00464819	Q6AZ61	445	430	485	55	Q6AZ61	LMBD1_RAT	Probable lysosomal cobalamin transporter (LMBR1 domain-containing protein 1)
IPI00464819	Q6AZ61	454	430	485	55	Q6AZ61	LMBD1_RAT	Probable lysosomal cobalamin transporter (LMBR1 domain-containing protein 1)
IPI00470260	Q8CJH4	157	28	199	171	Q8CJH4	Q8CJH4_RAT	GM2 activator protein
IPI00475797	P20037	145	1	218	217	P20037	HA2B_RAT	Rano class II histocompatibility antigen B alpha chain (RT1 class II antigen
IPI00476672	D3ZUY0	237	22	334	312	D3ZUY0	D3ZUY0_RAT	Protein Rdh14 (Similar to alcohol dehydrogenase PAN2 (Predicted))
IPI00480601	O46875	89	1	291	290	Q95459	Q95459_RAT	Mature MHC class I alpha heavy chain (Fragment)
IPI00480601	O46875	259	1	291	290	Q95459	Q95459_RAT	Mature MHC class I alpha heavy chain (Fragment)
IPI00480764	Q31271	110	1	310	309	O77949	O77949_RAT	MHC class I antigen
IPI00551693	Q95565	86	1	288	287	Q95565	Q95565_RAT	Mature alpha chain of major histocompatibility complex class I antigen (Fragment)
IPI00551693	Q95565	256	1	288	287	Q95565	Q95565_RAT	Mature alpha chain of major histocompatibility complex class I antigen (Fragment)
IPI00551718	P79602	86	1	287	286	F7ERG5	F7ERG5_RAT	Protein RT1-A (Fragment)
IPI00551718	P79602	256	1	287	286	F7ERG5	F7ERG5_RAT	Protein RT1-A (Fragment)
IPI00551774	P79599	86	1	288	287	P79599	P79599_RAT	Mature alpha chain of major histocompatibility complex class I antigen (Fragment)
IPI00551774	P79599	256	1	288	287	P79599	P79599_RAT	Mature alpha chain of major histocompatibility complex class I antigen (Fragment)
IPI00562248	Q6P6Q5	523	1	663	662	Q6P6Q5	Q6P6Q5_RAT	App protein
IPI00562248	Q6P6Q5	552	1	663	662	Q6P6Q5	Q6P6Q5_RAT	App protein
IPI00564119	Q4QQU9	132	1	286	285	Q4QQU9	Q4QQU9_RAT	Osteopetrosis associated transmembrane protein 1 (Protein Ostm1)
IPI00564119	Q4QQU9	188	1	286	285	Q4QQU9	Q4QQU9_RAT	Osteopetrosis associated transmembrane protein 1 (Protein Ostm1)
IPI00564119	Q4QQU9	198	1	286	285	Q4QQU9	Q4QQU9_RAT	Osteopetrosis associated transmembrane protein 1 (Protein Ostm1)
IPI00564119	Q4QQU9	220	1	286	285	Q4QQU9	Q4QQU9_RAT	Osteopetrosis associated transmembrane protein 1 (Protein Ostm1)
IPI00564119	Q4QQU9	267	1	286	285	Q4QQU9	Q4QQU9_RAT	Osteopetrosis associated transmembrane protein 1 (Protein Ostm1)
IPI00655301	Q70RH9	101	1	214	213	Q5UT80	Q5UT80_RAT	MHC class II antigen
IPI00655301	Q70RH9	141	1	214	213	Q5UT80	Q5UT80_RAT	MHC class II antigen
IPI00679185	Q5UT87	145	1	218	217	Q5UT87	Q5UT87_RAT	MHC class II antigen
IPI00734729	Q2I6B0	620	598	634	36	Q2I6B0	Q2I6B0_RAT	V-H+ATPase subunit a3
IPI00734729	Q2I6B0	504	464	539	75	Q2I6B0	Q2I6B0_RAT	V-H+ATPase subunit a3
IPI00734729	Q2I6B0	41	1	397	396	Q2I6B0	Q2I6B0_RAT	V-H+ATPase subunit a3
IPI00764229	F1MAQ3	109	56	188	132	F1MAQ3	F1MAQ3_RAT	Protein Hgsnat
IPI00764229	F1MAQ3	137	56	188	132	F1MAQ3	F1MAQ3_RAT	Protein Hgsnat
IPI00764229	F1MAQ3	157	56	188	132	F1MAQ3	F1MAQ3_RAT	Protein Hgsnat
IPI00764324	D3ZP26	73	54	246	192	D3ZP26	D3ZP26_RAT	Protein Clec4g
IPI00855220	Q31258	113	1	314	313	Q31257	Q31257_RAT	RT1.A1(F) protein (Fragment)
IPI00855220	Q31258	283	1	314	313	Q31257	Q31257_RAT	RT1.A1(F) protein (Fragment)
IPI00855223	Q9QYQ1	86	1	288	287	Q9QYQ1	Q9QYQ1_RAT	A1q (Fragment)
IPI00855223	Q9QYQ1	256	1	288	287	Q9QYQ1	Q9QYQ1_RAT	A1q (Fragment)
IPI00855224	Q31272	105	1	136	135	Q31254	Q31254_RAT	MHC class I RT1.Ab heavy chain
IPI00855230	P70527	86	1	288	287	P70527	P70527_RAT	Protein involved in peptide presentation (Fragment)
IPI00855230	P70527	256	1	288	287	P70527	P70527_RAT	Protein involved in peptide presentation (Fragment)
IPI00855239	Q95571	86	1	287	286	Q95577	Q95577_RAT	Major histocompatibility complex class I
IPI00855239	Q95571	256	1	287	286	Q95577	Q95577_RAT	Major histocompatibility complex class I
IPI00896193	B2RYU3	44	1	194	193	B2RYU3	B2RYU3_RAT	Protein Atraid (RGD1311605 protein) (Similar to apoptosis related protein APR-3
IPI00896193	B2RYU3	78	1	194	193	B2RYU3	B2RYU3_RAT	Protein Atraid (RGD1311605 protein) (Similar to apoptosis related protein APR-3
IPI00896766	Q31275	18	1	49	48	Q31275	Q31275_RAT	Rat MHC class I RT1 (RTA) mRNA (u haplotype) 3' end. (Fragment)
IPI00903439	Q9QYP7	86	1	287	286	Q9QYP7	Q9QYP7_RAT	A2b (Fragment)
IPI00903439	Q9QYP7	256	1	287	286	Q9QYP7	Q9QYP7_RAT	A2b (Fragment)
total of sequons		291

## Sheet: TMHMM_N-glyc ratLMPs
TMHMM_N-glyc_ratLMPs: List of putative N-glycosylated Rattus norvegicus lysosomal membrane proteins
IP_ID	UniProt_ID	sites_number_TMHMM	Symbol	Description
IPI00188364	Q5PQL7	1	ITM2C_RAT	Integral membrane protein 2C [Cleaved into: CT-BRI3]	Itm2c	Rattus norvegicus (Rat)	269	EL	1
IPI00188541	O35802	4	O35802_RAT	Inter-alpha-inhibitor H4 heavy chain	ITIH4	Rattus norvegicus (Rat)	932	S	1
IPI00188697	P10247	4	HG2A_RAT	H-2 class II histocompatibility antigen gamma chain (Ia antigen-associated invariant chain) (Ii) (MHC class II-associated invariant chain) (CD antigen CD74)	Cd74	Rattus norvegicus (Rat)	280	EL	1
IPI00189029	Q5XIA6	6	Q5XIA6_RAT	Protein Smpd1 (Sphingomyelin phosphodiesterase 1	acid lysosomal) (Sphingomyelin phosphodiesterase 1	acid lysosomal	isoform CRA_a)	Smpd1 rCG_39318	Rattus norvegicus (Rat)	627	EL	1
IPI00191869	Q6P767	1	PTTG_RAT	Pituitary tumor-transforming gene 1 protein-interacting protein (Pituitary tumor-transforming gene protein-binding factor) (PBF) (PTTG-binding factor)	Pttg1ip	Rattus norvegicus (Rat)	174	Misc	1
IPI00192495	Q8CGU6	12	B3DM90_RAT	Ncstn protein (Nicastrin	isoform CRA_b)	Ncstn rCG_20460	Rattus norvegicus (Rat)	602	EL	1
IPI00192616	O09014	2	S15A4_RAT	Solute carrier family 15 member 4 (Peptide transporter 4) (Peptide/histidine transporter 1) (rPHT1)	Slc15a4 Pht1	Rattus norvegicus (Rat)	572	EL	1
IPI00193212	P10716	6	CLC4F_RAT	C-type lectin domain family 4 member F (C-type lectin superfamily member 13) (C-type lectin 13) (Kupffer cell receptor)	Clec4f Clecsf13 Kclr	Rattus norvegicus (Rat)	550	U	1
IPI00196226	Q68FV6	7	NCUG1_RAT	Lysosomal protein NCU-G1		Rattus norvegicus (Rat)	404	EL	1
IPI00197817	O54715	7	VAS1_RAT	V-type proton ATPase subunit S1 (V-ATPase subunit S1) (C7-1 protein) (V-ATPase Ac45 subunit) (V-ATPase S1 accessory protein) (Vacuolar proton pump subunit S1)	Atp6ap1 Atp6ip1 Atp6s1	Rattus norvegicus (Rat)	463	EL	1
IPI00199586	O70595	2	ABCB6_RAT	ATP-binding cassette sub-family B member 6	mitochondrial (Ubiquitously-expressed mammalian ABC half transporter)	Abcb6 Umat	Rattus norvegicus (Rat)	836	EL	1
IPI00200344	Q920A6	5	RISC_RAT	Retinoid-inducible serine carboxypeptidase (EC 3.4.16.-) (Serine carboxypeptidase 1)	Scpep1 Risc	Rattus norvegicus (Rat)	452	EL	1
IPI00201276	P20611	7	PPAL_RAT	Lysosomal acid phosphatase (LAP) (EC 3.1.3.2)	Acp2	Rattus norvegicus (Rat)	423	EL	1
IPI00202120	P25286	3	Q2I6B5_RAT	V-H+ATPase subunit a1-I	Atp6v0a1	Rattus norvegicus (Rat)	838	EL	1
IPI00204417	Q9WV57	2	MPEG1_RAT	Macrophage-expressed gene 1 protein (Macrophage gene 1 protein) (Mpg-1)	Mpeg1	Rattus norvegicus (Rat)	714	U	1
IPI00206336	P14562	19	LAMP1_RAT	Lysosome-associated membrane glycoprotein 1 (LAMP-1) (Lysosome-associated membrane protein 1) (120 kDa lysosomal membrane glycoprotein) (LGP-120) (CD107 antigen-like family member A) (CD antigen CD107a)	Lamp1 Lamp-1	Rattus norvegicus (Rat)	407	EL	1
IPI00208938	Q5EBA8	2	PCFT_RAT	Proton-coupled folate transporter (Heme carrier protein 1) (PCFT/HCP1) (Solute carrier family 46 member 1)	Slc46a1 Hcp1 Pcft	Rattus norvegicus (Rat)	459	EL	1
IPI00209291	Q9Z1X1	2	ESYT1_RAT	Extended synaptotagmin-1 (E-Syt1) (Membrane-bound C2 domain-containing protein) (vp115)	Esyt1 Fam62a Mbc2	Rattus norvegicus (Rat)	1088	Misc	1
IPI00212725	Q9QX82	7	MUC24_RAT	Sialomucin core protein 24 (MUC-24) (Endolyn) (Multi-glycosylated core protein 24) (MGC-24) (MGC-24v)	Cd164	Rattus norvegicus (Rat)	195	EL	1
IPI00212730	P17046	16	LAMP2_RAT	Lysosome-associated membrane glycoprotein 2 (LAMP-2) (Lysosome-associated membrane protein 2) (CD107 antigen-like family member B) (LGP-110) (LGP-96) (Lysosomal membrane glycoprotein type B) (LGP-B) (CD antigen CD107b)	Lamp2 Lamp-2	Rattus norvegicus (Rat)	411	EL	1
IPI00213963	P15943	1	APLP2_RAT	Amyloid-like protein 2 (APLP-2) (Sperm membrane protein YWK-II)	Aplp2	Rattus norvegicus (Rat)	765	EL	1
IPI00230858	Q9JHI3	2	SO2B1_RAT	Solute carrier organic anion transporter family member 2B1 (Organic anion transporter moatp1) (Solute carrier family 21 member 9)	Slco2b1 Oatp2b1 Slc21a9	Rattus norvegicus (Rat)	682	U	1
IPI00231478	P27615	8	SCRB2_RAT	Lysosome membrane protein 2 (85 kDa lysosomal membrane sialoglycoprotein) (LGP85) (CD36 antigen-like 2) (Lysosome membrane protein II) (LIMP II) (Scavenger receptor class B member 2) (CD antigen CD36)	Scarb2 Cd36l2 Limpii	Rattus norvegicus (Rat)	478	EL	1
IPI00326242	P51796	1	CLCN5_RAT	H(+)/Cl(-) exchange transporter 5 (Chloride channel protein 5) (ClC-5) (Chloride transporter ClC-5)	Clcn5	Rattus norvegicus (Rat)	746	EL	1
IPI00327398	P50123	11	AMPE_RAT	Glutamyl aminopeptidase (EAP) (EC 3.4.11.7) (Aminopeptidase A) (AP-A) (CD antigen CD249)	Enpep	Rattus norvegicus (Rat)	945	EL	1
IPI00332022	Q63002	16	Q63002_RAT	Mannose 6-phosphate/insulin-like growth factor II receptor	Igf2r M6P/IGF2r	Rattus norvegicus (Rat)	2479	EL	1
IPI00359112	B0BMY1	1	LAAT1_RAT	Lysosomal amino acid transporter 1 homolog (PQ-loop repeat-containing protein 2)	Pqlc2	Rattus norvegicus (Rat)	293	EL	1
IPI00363369	D4A2I3	1	D4A2I3_RAT	Protein Tmem63a	Tmem63a Tmem6	Rattus norvegicus (Rat)	804	EL	1
IPI00364226	D3ZNG3	6	D3ZNG3_RAT	Protein Sppl2a (Similar to RIKEN cDNA 2010106G01 (Predicted))	Sppl2a RGD1563001_predicted rCG_26538	Rattus norvegicus (Rat)	523	EL	1
IPI00365274	D3ZWM3	1	D3ZWM3_RAT	G protein-coupled receptor 155 (Predicted)	isoform CRA_a (Protein Gpr155)	Gpr155 Gpr155_predicted rCG_27344	Rattus norvegicus (Rat)	868	U	1
IPI00365669	Q6AY20	5	MPRD_RAT	Cation-dependent mannose-6-phosphate receptor (CD Man-6-P receptor) (CD-MPR)	M6pr	Rattus norvegicus (Rat)	278	EL	1
IPI00368103	Q5U2T5	1	Q5U2T5_RAT	Protein Stard3 (RCG33556	isoform CRA_b) (StAR-related lipid transfer (START) domain containing 3)	Stard3 LOC363675 rCG_33556	Rattus norvegicus (Rat)	446	EL	1
IPI00369144	D4A8Z3	4	D4A8Z3_RAT	Protein Frrs1	Frrs1	Rattus norvegicus (Rat)	593	EL	1
IPI00369576	D3ZEH5	6	SIDT2_RAT	SID1 transmembrane family member 2	Sidt2	Rattus norvegicus (Rat)	832	EL	1
IPI00369645	Q4FZY1	7	Q4FZY1_RAT	Cd68 molecule (Protein Cd68)	Cd68	Rattus norvegicus (Rat)	330	EL	1
IPI00370178	D3ZFC5	3	D3ZFC5_RAT	Protein Atp11c	Atp11c	Rattus norvegicus (Rat)	1129	U	1
IPI00370827	D3ZRF9	3	D3ZRF9_RAT	Mucolipin 1 (Predicted)	isoform CRA_a (Protein Mcoln1)	Mcoln1 Mcoln1_predicted rCG_58948	Rattus norvegicus (Rat)	580	EL	1
IPI00372350	Q5M7W6	7	ITFG3_RAT	Protein ITFG3	Itfg3	Rattus norvegicus (Rat)	552	U	1
IPI00382098	P16391	2	HA12_RAT	RT1 class I histocompatibility antigen	AA alpha chain		Rattus norvegicus (Rat)	371	EL	1
IPI00382156	Q7TNI8	13	F1LN63_RAT	Protein Tlr3	Tlr3	Rattus norvegicus (Rat)	905	EL	1
IPI00382224	Q7TP49	1	Q7TP49_RAT	Ab2-276	Mfsd8	Rattus norvegicus (Rat)	515	EL	1
IPI00391053	Q5XI89	5	NXPE4_RAT	NXPE family member 4 (Protein FAM55D)	Nxpe4 Fam55d	Rattus norvegicus (Rat)	542	S	1
IPI00394353	Q641X3	5	HEXA_RAT	Beta-hexosaminidase subunit alpha (EC 3.2.1.52) (Beta-N-acetylhexosaminidase subunit alpha) (Hexosaminidase subunit A) (N-acetyl-beta-glucosaminidase subunit alpha)	Hexa	Rattus norvegicus (Rat)	528	EL	1
IPI00421384	P29826	1	Q5UT99_RAT	MHC class II antigen		Rattus norvegicus (Rat)	263	EL	1
IPI00421582	Q6P7C7	9	GPNMB_RAT	Transmembrane glycoprotein NMB	Gpnmb	Rattus norvegicus (Rat)	572	EL	1
IPI00421842	Q31289	2	Q31289_RAT	RT1.DOa protein	RT1.DOa	Rattus norvegicus (Rat)	250	EL	1
IPI00422051	Q95572	2	Q95572_RAT	Integral membrane protein alpha prechain	RT1-Ba	Rattus norvegicus (Rat)	256	EL	1
IPI00464518	Q6AXR4	2	HEXB_RAT	Beta-hexosaminidase subunit beta (EC 3.2.1.52) (Beta-N-acetylhexosaminidase subunit beta) (Hexosaminidase subunit B) (N-acetyl-beta-glucosaminidase subunit beta)	Hexb	Rattus norvegicus (Rat)	537	EL	1
IPI00464658	Q6AYA5	4	T106B_RAT	Transmembrane protein 106B	Tmem106b	Rattus norvegicus (Rat)	275	EL	1
IPI00464819	Q6AZ61	3	LMBD1_RAT	Probable lysosomal cobalamin transporter (LMBR1 domain-containing protein 1)	Lmbrd1	Rattus norvegicus (Rat)	537	EL	1
IPI00470260	Q8CJH4	1	Q8CJH4_RAT	GM2 activator protein	Gm2a rGM2AP	Rattus norvegicus (Rat)	199	EL	1
IPI00475797	P20037	1	HA2B_RAT	Rano class II histocompatibility antigen	B alpha chain (RT1 class II antigen	Ba chain)	RT1-Ba	Rattus norvegicus (Rat)	256	EL	1
IPI00476672	D3ZUY0	1	D3ZUY0_RAT	Protein Rdh14 (Similar to alcohol dehydrogenase PAN2 (Predicted))	Rdh14 RGD1565196_predicted rCG_61369	Rattus norvegicus (Rat)	334	Misc	1
IPI00480601	O46875	2	Q95459_RAT	Mature MHC class I alpha heavy chain (Fragment)	RT1.Cg	Rattus norvegicus (Rat)	346	EL	1
IPI00480764	Q31271	1	O77949_RAT	MHC class I antigen	RT1.EC2	Rattus norvegicus (Rat)	348	EL	1
IPI00551693	Q95565	2	Q95565_RAT	Mature alpha chain of major histocompatibility complex class I antigen (Fragment)	RT1.A1(C)	Rattus norvegicus (Rat)	345	EL	1
IPI00551718	P79602	2	F7ERG5_RAT	Protein RT1-A (Fragment)	RT1-A	Rattus norvegicus (Rat)	367	EL	1
IPI00551774	P79599	2	P79599_RAT	Mature alpha chain of major histocompatibility complex class I antigen (Fragment)	RT1.A1(0)	Rattus norvegicus (Rat)	345	EL	1
IPI00562248	Q6P6Q5	2	Q6P6Q5_RAT	App protein	App	Rattus norvegicus (Rat)	733	EL	1
IPI00564119	Q4QQU9	5	Q4QQU9_RAT	Osteopetrosis associated transmembrane protein 1 (Protein Ostm1)	Ostm1 LOC499474	Rattus norvegicus (Rat)	338	EL	1
IPI00655301	Q70RH9	2	Q5UT80_RAT	MHC class II antigen		Rattus norvegicus (Rat)	256	EL	1
IPI00679185	Q5UT87	1	Q5UT87_RAT	MHC class II antigen		Rattus norvegicus (Rat)	256	EL	1
IPI00734729	Q2I6B0	3	Q2I6B0_RAT	V-H+ATPase subunit a3	Tcirg1	Rattus norvegicus (Rat)	834	EL	1
IPI00764229	F1MAQ3	3	F1MAQ3_RAT	Protein Hgsnat	Hgsnat	Rattus norvegicus (Rat)	658	EL	1
IPI00764324	D3ZP26	1	D3ZP26_RAT	Protein Clec4g	Clec4g	Rattus norvegicus (Rat)	246	U	1
IPI00855220	Q31258	2	Q31257_RAT	RT1.A1(F) protein (Fragment)	RT1.A1(f)	Rattus norvegicus (Rat)	347	EL	1
IPI00855223	Q9QYQ1	2	Q9QYQ1_RAT	A1q (Fragment)	RT1-A1q	Rattus norvegicus (Rat)	345	EL	1
IPI00855224	Q31272	1	Q31254_RAT	MHC class I RT1.Ab heavy chain		Rattus norvegicus (Rat)	367	EL	1
IPI00855230	P70527	2	P70527_RAT	Protein involved in peptide presentation (Fragment)	RT1.Ag	Rattus norvegicus (Rat)	345	EL	1
IPI00855239	Q95571	2	Q95577_RAT	Major histocompatibility complex class I	RT1.Alu	Rattus norvegicus (Rat)	365	EL	1
IPI00896193	B2RYU3	2	B2RYU3_RAT	Protein Atraid (RGD1311605 protein) (Similar to apoptosis related protein APR-3	p18 protein (Predicted)	isoform CRA_b)	Atraid RGD1311605 RGD1311605_predicted rCG_61434	Rattus norvegicus (Rat)	226	N	1
IPI00896766	Q31275	1	Q31275_RAT	Rat MHC class I RT1 (RTA) mRNA (u haplotype)	3' end. (Fragment)		Rattus norvegicus (Rat)	106	EL	1
IPI00903439	Q9QYP7	2	Q9QYP7_RAT	A2b (Fragment)	RT1-A2b	Rattus norvegicus (Rat)	345	EL	1
	Total of sequons	291
	N-glycosylated LMPs	73

## Sheet: Phobius_ratLMPs N-glyc sites
Phobius_ratLMPs N-glyc sites: Identification of probable N-glycosylated sequons. Analysis was first performed on the 151 putative integral lysosomal membrane proteins, using the NetGlyc prediction server (http://www.cbs.dtu.dk/services/NetNGlyc/). Sequons having negative score or containing Pro-X1 or Pro-X2 were excluded. The relative position of sequons with respect to the topology was then anal…
tair_id	name	position	loop_start	loop_end	loop_length	description
IPI00562248	Q6P6Q5	523	18	663	645	Q6P6Q5	Q6P6Q5_RAT	App protein	App
IPI00562248	Q6P6Q5	552	18	663	645	Q6P6Q5	Q6P6Q5_RAT	App protein	App
IPI00896193	B2RYU3	78	31	194	163	B2RYU3	B2RYU3_RAT	Protein Atraid (RGD1311605 protein) (Similar to apoptosis related protein APR-3	p18 protein (Predicted)
IPI00212725	Q9QX82	68	30	160	130	Q9QX82	MUC24_RAT	Sialomucin core protein 24 (MUC-24) (Endolyn) (Multi-glycosylated core protein 24) (MGC-24) (MGC-24v)	Cd164
IPI00212725	Q9QX82	74	30	160	130	Q9QX82	MUC24_RAT	Sialomucin core protein 24 (MUC-24) (Endolyn) (Multi-glycosylated core protein 24) (MGC-24) (MGC-24v)	Cd164
IPI00212725	Q9QX82	86	30	160	130	Q9QX82	MUC24_RAT	Sialomucin core protein 24 (MUC-24) (Endolyn) (Multi-glycosylated core protein 24) (MGC-24) (MGC-24v)	Cd164
IPI00212725	Q9QX82	97	30	160	130	Q9QX82	MUC24_RAT	Sialomucin core protein 24 (MUC-24) (Endolyn) (Multi-glycosylated core protein 24) (MGC-24) (MGC-24v)	Cd164
IPI00212725	Q9QX82	144	30	160	130	Q9QX82	MUC24_RAT	Sialomucin core protein 24 (MUC-24) (Endolyn) (Multi-glycosylated core protein 24) (MGC-24) (MGC-24v)	Cd164
IPI00369645	Q4FZY1	95	20	295	275	Q4FZY1	Q4FZY1_RAT	Cd68 molecule (Protein Cd68)	Cd68
IPI00369645	Q4FZY1	133	20	295	275	Q4FZY1	Q4FZY1_RAT	Cd68 molecule (Protein Cd68)	Cd68
IPI00369645	Q4FZY1	138	20	295	275	Q4FZY1	Q4FZY1_RAT	Cd68 molecule (Protein Cd68)	Cd68
IPI00369645	Q4FZY1	173	20	295	275	Q4FZY1	Q4FZY1_RAT	Cd68 molecule (Protein Cd68)	Cd68
IPI00369645	Q4FZY1	222	20	295	275	Q4FZY1	Q4FZY1_RAT	Cd68 molecule (Protein Cd68)	Cd68
IPI00369645	Q4FZY1	237	20	295	275	Q4FZY1	Q4FZY1_RAT	Cd68 molecule (Protein Cd68)	Cd68
IPI00369645	Q4FZY1	255	20	295	275	Q4FZY1	Q4FZY1_RAT	Cd68 molecule (Protein Cd68)	Cd68
IPI00193212	P10716	87	70	550	480	P10716	CLC4F_RAT	C-type lectin domain family 4 member F (C-type lectin superfamily member 13) (C-type lectin 13) (Kupffer cell receptor)	Clec4f Clecsf13 Kclr
IPI00193212	P10716	93	70	550	480	P10716	CLC4F_RAT	C-type lectin domain family 4 member F (C-type lectin superfamily member 13) (C-type lectin 13) (Kupffer cell receptor)	Clec4f Clecsf13 Kclr
IPI00193212	P10716	115	70	550	480	P10716	CLC4F_RAT	C-type lectin domain family 4 member F (C-type lectin superfamily member 13) (C-type lectin 13) (Kupffer cell receptor)	Clec4f Clecsf13 Kclr
IPI00193212	P10716	132	70	550	480	P10716	CLC4F_RAT	C-type lectin domain family 4 member F (C-type lectin superfamily member 13) (C-type lectin 13) (Kupffer cell receptor)	Clec4f Clecsf13 Kclr
IPI00193212	P10716	209	70	550	480	P10716	CLC4F_RAT	C-type lectin domain family 4 member F (C-type lectin superfamily member 13) (C-type lectin 13) (Kupffer cell receptor)	Clec4f Clecsf13 Kclr
IPI00193212	P10716	255	70	550	480	P10716	CLC4F_RAT	C-type lectin domain family 4 member F (C-type lectin superfamily member 13) (C-type lectin 13) (Kupffer cell receptor)	Clec4f Clecsf13 Kclr
IPI00764324	D3ZP26	73	54	246	192	D3ZP26	D3ZP26_RAT	Protein Clec4g	Clec4g
IPI00327398	P50123	116	40	945	905	P50123	AMPE_RAT	Glutamyl aminopeptidase (EAP) (EC 3.4.11.7) (Aminopeptidase A) (AP-A) (CD antigen CD249)	Enpep
IPI00327398	P50123	189	40	945	905	P50123	AMPE_RAT	Glutamyl aminopeptidase (EAP) (EC 3.4.11.7) (Aminopeptidase A) (AP-A) (CD antigen CD249)	Enpep
IPI00327398	P50123	236	40	945	905	P50123	AMPE_RAT	Glutamyl aminopeptidase (EAP) (EC 3.4.11.7) (Aminopeptidase A) (AP-A) (CD antigen CD249)	Enpep
IPI00327398	P50123	316	40	945	905	P50123	AMPE_RAT	Glutamyl aminopeptidase (EAP) (EC 3.4.11.7) (Aminopeptidase A) (AP-A) (CD antigen CD249)	Enpep
IPI00327398	P50123	546	40	945	905	P50123	AMPE_RAT	Glutamyl aminopeptidase (EAP) (EC 3.4.11.7) (Aminopeptidase A) (AP-A) (CD antigen CD249)	Enpep
IPI00327398	P50123	584	40	945	905	P50123	AMPE_RAT	Glutamyl aminopeptidase (EAP) (EC 3.4.11.7) (Aminopeptidase A) (AP-A) (CD antigen CD249)	Enpep
IPI00327398	P50123	601	40	945	905	P50123	AMPE_RAT	Glutamyl aminopeptidase (EAP) (EC 3.4.11.7) (Aminopeptidase A) (AP-A) (CD antigen CD249)	Enpep
IPI00327398	P50123	669	40	945	905	P50123	AMPE_RAT	Glutamyl aminopeptidase (EAP) (EC 3.4.11.7) (Aminopeptidase A) (AP-A) (CD antigen CD249)	Enpep
IPI00327398	P50123	754	40	945	905	P50123	AMPE_RAT	Glutamyl aminopeptidase (EAP) (EC 3.4.11.7) (Aminopeptidase A) (AP-A) (CD antigen CD249)	Enpep
IPI00327398	P50123	766	40	945	905	P50123	AMPE_RAT	Glutamyl aminopeptidase (EAP) (EC 3.4.11.7) (Aminopeptidase A) (AP-A) (CD antigen CD249)	Enpep
IPI00327398	P50123	792	40	945	905	P50123	AMPE_RAT	Glutamyl aminopeptidase (EAP) (EC 3.4.11.7) (Aminopeptidase A) (AP-A) (CD antigen CD249)	Enpep
IPI00391053	Q5XI89	59	28	542	514	Q5XI89	NXPE4_RAT	NXPE family member 4 (Protein FAM55D)	Nxpe4 Fam55d
IPI00391053	Q5XI89	91	28	542	514	Q5XI89	NXPE4_RAT	NXPE family member 4 (Protein FAM55D)	Nxpe4 Fam55d
IPI00391053	Q5XI89	92	28	542	514	Q5XI89	NXPE4_RAT	NXPE family member 4 (Protein FAM55D)	Nxpe4 Fam55d
IPI00391053	Q5XI89	159	28	542	514	Q5XI89	NXPE4_RAT	NXPE family member 4 (Protein FAM55D)	Nxpe4 Fam55d
IPI00391053	Q5XI89	223	28	542	514	Q5XI89	NXPE4_RAT	NXPE family member 4 (Protein FAM55D)	Nxpe4 Fam55d
IPI00470260	Q8CJH4	157	22	199	177	Q8CJH4	Q8CJH4_RAT	GM2 activator protein	Gm2a rGM2AP
IPI00421582	Q6P7C7	93	22	501	479	Q6P7C7	GPNMB_RAT	Transmembrane glycoprotein NMB	Gpnmb
IPI00421582	Q6P7C7	200	22	501	479	Q6P7C7	GPNMB_RAT	Transmembrane glycoprotein NMB	Gpnmb
IPI00421582	Q6P7C7	275	22	501	479	Q6P7C7	GPNMB_RAT	Transmembrane glycoprotein NMB	Gpnmb
IPI00421582	Q6P7C7	296	22	501	479	Q6P7C7	GPNMB_RAT	Transmembrane glycoprotein NMB	Gpnmb
IPI00421582	Q6P7C7	300	22	501	479	Q6P7C7	GPNMB_RAT	Transmembrane glycoprotein NMB	Gpnmb
IPI00421582	Q6P7C7	306	22	501	479	Q6P7C7	GPNMB_RAT	Transmembrane glycoprotein NMB	Gpnmb
IPI00421582	Q6P7C7	312	22	501	479	Q6P7C7	GPNMB_RAT	Transmembrane glycoprotein NMB	Gpnmb
IPI00421582	Q6P7C7	461	22	501	479	Q6P7C7	GPNMB_RAT	Transmembrane glycoprotein NMB	Gpnmb
IPI00421582	Q6P7C7	469	22	501	479	Q6P7C7	GPNMB_RAT	Transmembrane glycoprotein NMB	Gpnmb
IPI00394353	Q641X3	115	23	528	505	Q641X3	HEXA_RAT	Beta-hexosaminidase subunit alpha (EC 3.2.1.52) (Beta-N-acetylhexosaminidase subunit alpha) (Hexosaminidase subunit A) (N-acetyl-beta-glucosaminidase subunit alpha)	Hexa
IPI00394353	Q641X3	157	23	528	505	Q641X3	HEXA_RAT	Beta-hexosaminidase subunit alpha (EC 3.2.1.52) (Beta-N-acetylhexosaminidase subunit alpha) (Hexosaminidase subunit A) (N-acetyl-beta-glucosaminidase subunit alpha)	Hexa
IPI00394353	Q641X3	291	23	528	505	Q641X3	HEXA_RAT	Beta-hexosaminidase subunit alpha (EC 3.2.1.52) (Beta-N-acetylhexosaminidase subunit alpha) (Hexosaminidase subunit A) (N-acetyl-beta-glucosaminidase subunit alpha)	Hexa
IPI00394353	Q641X3	295	23	528	505	Q641X3	HEXA_RAT	Beta-hexosaminidase subunit alpha (EC 3.2.1.52) (Beta-N-acetylhexosaminidase subunit alpha) (Hexosaminidase subunit A) (N-acetyl-beta-glucosaminidase subunit alpha)	Hexa
IPI00394353	Q641X3	487	23	528	505	Q641X3	HEXA_RAT	Beta-hexosaminidase subunit alpha (EC 3.2.1.52) (Beta-N-acetylhexosaminidase subunit alpha) (Hexosaminidase subunit A) (N-acetyl-beta-glucosaminidase subunit alpha)	Hexa
IPI00464518	Q6AXR4	168	26	537	511	Q6AXR4	HEXB_RAT	Beta-hexosaminidase subunit beta (EC 3.2.1.52) (Beta-N-acetylhexosaminidase subunit beta) (Hexosaminidase subunit B) (N-acetyl-beta-glucosaminidase subunit beta)	Hexb
IPI00464518	Q6AXR4	305	26	537	511	Q6AXR4	HEXB_RAT	Beta-hexosaminidase subunit beta (EC 3.2.1.52) (Beta-N-acetylhexosaminidase subunit beta) (Hexosaminidase subunit B) (N-acetyl-beta-glucosaminidase subunit beta)	Hexb
IPI00332022	Q63002	107	36	2290	2254	Q63002	Q63002_RAT	Mannose 6-phosphate/insulin-like growth factor II receptor	Igf2r M6P/IGF2r
IPI00332022	Q63002	391	36	2290	2254	Q63002	Q63002_RAT	Mannose 6-phosphate/insulin-like growth factor II receptor	Igf2r M6P/IGF2r
IPI00332022	Q63002	426	36	2290	2254	Q63002	Q63002_RAT	Mannose 6-phosphate/insulin-like growth factor II receptor	Igf2r M6P/IGF2r
IPI00332022	Q63002	572	36	2290	2254	Q63002	Q63002_RAT	Mannose 6-phosphate/insulin-like growth factor II receptor	Igf2r M6P/IGF2r
IPI00332022	Q63002	617	36	2290	2254	Q63002	Q63002_RAT	Mannose 6-phosphate/insulin-like growth factor II receptor	Igf2r M6P/IGF2r
IPI00332022	Q63002	701	36	2290	2254	Q63002	Q63002_RAT	Mannose 6-phosphate/insulin-like growth factor II receptor	Igf2r M6P/IGF2r
IPI00332022	Q63002	737	36	2290	2254	Q63002	Q63002_RAT	Mannose 6-phosphate/insulin-like growth factor II receptor	Igf2r M6P/IGF2r
IPI00332022	Q63002	861	36	2290	2254	Q63002	Q63002_RAT	Mannose 6-phosphate/insulin-like growth factor II receptor	Igf2r M6P/IGF2r
IPI00332022	Q63002	941	36	2290	2254	Q63002	Q63002_RAT	Mannose 6-phosphate/insulin-like growth factor II receptor	Igf2r M6P/IGF2r
IPI00332022	Q63002	1153	36	2290	2254	Q63002	Q63002_RAT	Mannose 6-phosphate/insulin-like growth factor II receptor	Igf2r M6P/IGF2r
IPI00332022	Q63002	1235	36	2290	2254	Q63002	Q63002_RAT	Mannose 6-phosphate/insulin-like growth factor II receptor	Igf2r M6P/IGF2r
IPI00332022	Q63002	1301	36	2290	2254	Q63002	Q63002_RAT	Mannose 6-phosphate/insulin-like growth factor II receptor	Igf2r M6P/IGF2r
IPI00332022	Q63002	1354	36	2290	2254	Q63002	Q63002_RAT	Mannose 6-phosphate/insulin-like growth factor II receptor	Igf2r M6P/IGF2r
IPI00332022	Q63002	1746	36	2290	2254	Q63002	Q63002_RAT	Mannose 6-phosphate/insulin-like growth factor II receptor	Igf2r M6P/IGF2r
IPI00332022	Q63002	1805	36	2290	2254	Q63002	Q63002_RAT	Mannose 6-phosphate/insulin-like growth factor II receptor	Igf2r M6P/IGF2r
IPI00332022	Q63002	2125	36	2290	2254	Q63002	Q63002_RAT	Mannose 6-phosphate/insulin-like growth factor II receptor	Igf2r M6P/IGF2r
IPI00372350	Q5M7W6	116	71	552	481	Q5M7W6	ITFG3_RAT	Protein ITFG3	Itfg3
IPI00372350	Q5M7W6	120	71	552	481	Q5M7W6	ITFG3_RAT	Protein ITFG3	Itfg3
IPI00372350	Q5M7W6	144	71	552	481	Q5M7W6	ITFG3_RAT	Protein ITFG3	Itfg3
IPI00372350	Q5M7W6	206	71	552	481	Q5M7W6	ITFG3_RAT	Protein ITFG3	Itfg3
IPI00372350	Q5M7W6	314	71	552	481	Q5M7W6	ITFG3_RAT	Protein ITFG3	Itfg3
IPI00372350	Q5M7W6	389	71	552	481	Q5M7W6	ITFG3_RAT	Protein ITFG3	Itfg3
IPI00372350	Q5M7W6	473	71	552	481	Q5M7W6	ITFG3_RAT	Protein ITFG3	Itfg3
IPI00188541	O35802	81	29	932	903	O35802	O35802_RAT	Inter-alpha-inhibitor H4 heavy chain	ITIH4
IPI00188541	O35802	206	29	932	903	O35802	O35802_RAT	Inter-alpha-inhibitor H4 heavy chain	ITIH4
IPI00188541	O35802	516	29	932	903	O35802	O35802_RAT	Inter-alpha-inhibitor H4 heavy chain	ITIH4
IPI00188541	O35802	870	29	932	903	O35802	O35802_RAT	Inter-alpha-inhibitor H4 heavy chain	ITIH4
IPI00188364	Q5PQL7	171	83	269	186	Q5PQL7	ITM2C_RAT	Integral membrane protein 2C [Cleaved into: CT-BRI3]	Itm2c
IPI00206336	P14562	59	27	371	344	P14562	LAMP1_RAT	Lysosome-associated membrane glycoprotein 1 (LAMP-1) (Lysosome-associated membrane protein 1) (120 kDa lysosomal membrane glycoprotein) (LGP-120) (CD107 antigen-like family member A) (CD antigen CD107a)	Lamp1 Lamp-1
IPI00206336	P14562	79	27	371	344	P14562	LAMP1_RAT	Lysosome-associated membrane glycoprotein 1 (LAMP-1) (Lysosome-associated membrane protein 1) (120 kDa lysosomal membrane glycoprotein) (LGP-120) (CD107 antigen-like family member A) (CD antigen CD107a)	Lamp1 Lamp-1
IPI00206336	P14562	102	27	371	344	P14562	LAMP1_RAT	Lysosome-associated membrane glycoprotein 1 (LAMP-1) (Lysosome-associated membrane protein 1) (120 kDa lysosomal membrane glycoprotein) (LGP-120) (CD107 antigen-like family member A) (CD antigen CD107a)	Lamp1 Lamp-1
IPI00206336	P14562	116	27	371	344	P14562	LAMP1_RAT	Lysosome-associated membrane glycoprotein 1 (LAMP-1) (Lysosome-associated membrane protein 1) (120 kDa lysosomal membrane glycoprotein) (LGP-120) (CD107 antigen-like family member A) (CD antigen CD107a)	Lamp1 Lamp-1
IPI00206336	P14562	125	27	371	344	P14562	LAMP1_RAT	Lysosome-associated membrane glycoprotein 1 (LAMP-1) (Lysosome-associated membrane protein 1) (120 kDa lysosomal membrane glycoprotein) (LGP-120) (CD107 antigen-like family member A) (CD antigen CD107a)	Lamp1 Lamp-1
IPI00206336	P14562	145	27	371	344	P14562	LAMP1_RAT	Lysosome-associated membrane glycoprotein 1 (LAMP-1) (Lysosome-associated membrane protein 1) (120 kDa lysosomal membrane glycoprotein) (LGP-120) (CD107 antigen-like family member A) (CD antigen CD107a)	Lamp1 Lamp-1
IPI00206336	P14562	160	27	371	344	P14562	LAMP1_RAT	Lysosome-associated membrane glycoprotein 1 (LAMP-1) (Lysosome-associated membrane protein 1) (120 kDa lysosomal membrane glycoprotein) (LGP-120) (CD107 antigen-like family member A) (CD antigen CD107a)	Lamp1 Lamp-1
IPI00206336	P14562	178	27	371	344	P14562	LAMP1_RAT	Lysosome-associated membrane glycoprotein 1 (LAMP-1) (Lysosome-associated membrane protein 1) (120 kDa lysosomal membrane glycoprotein) (LGP-120) (CD107 antigen-like family member A) (CD antigen CD107a)	Lamp1 Lamp-1
IPI00206336	P14562	208	27	371	344	P14562	LAMP1_RAT	Lysosome-associated membrane glycoprotein 1 (LAMP-1) (Lysosome-associated membrane protein 1) (120 kDa lysosomal membrane glycoprotein) (LGP-120) (CD107 antigen-like family member A) (CD antigen CD107a)	Lamp1 Lamp-1
IPI00206336	P14562	215	27	371	344	P14562	LAMP1_RAT	Lysosome-associated membrane glycoprotein 1 (LAMP-1) (Lysosome-associated membrane protein 1) (120 kDa lysosomal membrane glycoprotein) (LGP-120) (CD107 antigen-like family member A) (CD antigen CD107a)	Lamp1 Lamp-1
IPI00206336	P14562	220	27	371	344	P14562	LAMP1_RAT	Lysosome-associated membrane glycoprotein 1 (LAMP-1) (Lysosome-associated membrane protein 1) (120 kDa lysosomal membrane glycoprotein) (LGP-120) (CD107 antigen-like family member A) (CD antigen CD107a)	Lamp1 Lamp-1
IPI00206336	P14562	233	27	371	344	P14562	LAMP1_RAT	Lysosome-associated membrane glycoprotein 1 (LAMP-1) (Lysosome-associated membrane protein 1) (120 kDa lysosomal membrane glycoprotein) (LGP-120) (CD107 antigen-like family member A) (CD antigen CD107a)	Lamp1 Lamp-1
IPI00206336	P14562	241	27	371	344	P14562	LAMP1_RAT	Lysosome-associated membrane glycoprotein 1 (LAMP-1) (Lysosome-associated membrane protein 1) (120 kDa lysosomal membrane glycoprotein) (LGP-120) (CD107 antigen-like family member A) (CD antigen CD107a)	Lamp1 Lamp-1
IPI00206336	P14562	251	27	371	344	P14562	LAMP1_RAT	Lysosome-associated membrane glycoprotein 1 (LAMP-1) (Lysosome-associated membrane protein 1) (120 kDa lysosomal membrane glycoprotein) (LGP-120) (CD107 antigen-like family member A) (CD antigen CD107a)	Lamp1 Lamp-1
IPI00206336	P14562	271	27	371	344	P14562	LAMP1_RAT	Lysosome-associated membrane glycoprotein 1 (LAMP-1) (Lysosome-associated membrane protein 1) (120 kDa lysosomal membrane glycoprotein) (LGP-120) (CD107 antigen-like family member A) (CD antigen CD107a)	Lamp1 Lamp-1
IPI00206336	P14562	283	27	371	344	P14562	LAMP1_RAT	Lysosome-associated membrane glycoprotein 1 (LAMP-1) (Lysosome-associated membrane protein 1) (120 kDa lysosomal membrane glycoprotein) (LGP-120) (CD107 antigen-like family member A) (CD antigen CD107a)	Lamp1 Lamp-1
IPI00206336	P14562	297	27	371	344	P14562	LAMP1_RAT	Lysosome-associated membrane glycoprotein 1 (LAMP-1) (Lysosome-associated membrane protein 1) (120 kDa lysosomal membrane glycoprotein) (LGP-120) (CD107 antigen-like family member A) (CD antigen CD107a)	Lamp1 Lamp-1
IPI00206336	P14562	312	27	371	344	P14562	LAMP1_RAT	Lysosome-associated membrane glycoprotein 1 (LAMP-1) (Lysosome-associated membrane protein 1) (120 kDa lysosomal membrane glycoprotein) (LGP-120) (CD107 antigen-like family member A) (CD antigen CD107a)	Lamp1 Lamp-1
IPI00212730	P17046	46	25	375	350	P17046	LAMP2_RAT	Lysosome-associated membrane glycoprotein 2 (LAMP-2) (Lysosome-associated membrane protein 2) (CD107 antigen-like family member B) (LGP-110) (LGP-96) (Lysosomal membrane glycoprotein type B) (LGP-B) (CD antigen CD107b)	Lamp2 Lamp-2
IPI00212730	P17046	57	25	375	350	P17046	LAMP2_RAT	Lysosome-associated membrane glycoprotein 2 (LAMP-2) (Lysosome-associated membrane protein 2) (CD107 antigen-like family member B) (LGP-110) (LGP-96) (Lysosomal membrane glycoprotein type B) (LGP-B) (CD antigen CD107b)	Lamp2 Lamp-2
IPI00212730	P17046	71	25	375	350	P17046	LAMP2_RAT	Lysosome-associated membrane glycoprotein 2 (LAMP-2) (Lysosome-associated membrane protein 2) (CD107 antigen-like family member B) (LGP-110) (LGP-96) (Lysosomal membrane glycoprotein type B) (LGP-B) (CD antigen CD107b)	Lamp2 Lamp-2
IPI00212730	P17046	97	25	375	350	P17046	LAMP2_RAT	Lysosome-associated membrane glycoprotein 2 (LAMP-2) (Lysosome-associated membrane protein 2) (CD107 antigen-like family member B) (LGP-110) (LGP-96) (Lysosomal membrane glycoprotein type B) (LGP-B) (CD antigen CD107b)	Lamp2 Lamp-2
IPI00212730	P17046	109	25	375	350	P17046	LAMP2_RAT	Lysosome-associated membrane glycoprotein 2 (LAMP-2) (Lysosome-associated membrane protein 2) (CD107 antigen-like family member B) (LGP-110) (LGP-96) (Lysosomal membrane glycoprotein type B) (LGP-B) (CD antigen CD107b)	Lamp2 Lamp-2
IPI00212730	P17046	117	25	375	350	P17046	LAMP2_RAT	Lysosome-associated membrane glycoprotein 2 (LAMP-2) (Lysosome-associated membrane protein 2) (CD107 antigen-like family member B) (LGP-110) (LGP-96) (Lysosomal membrane glycoprotein type B) (LGP-B) (CD antigen CD107b)	Lamp2 Lamp-2
IPI00212730	P17046	175	25	375	350	P17046	LAMP2_RAT	Lysosome-associated membrane glycoprotein 2 (LAMP-2) (Lysosome-associated membrane protein 2) (CD107 antigen-like family member B) (LGP-110) (LGP-96) (Lysosomal membrane glycoprotein type B) (LGP-B) (CD antigen CD107b)	Lamp2 Lamp-2
IPI00212730	P17046	223	25	375	350	P17046	LAMP2_RAT	Lysosome-associated membrane glycoprotein 2 (LAMP-2) (Lysosome-associated membrane protein 2) (CD107 antigen-like family member B) (LGP-110) (LGP-96) (Lysosomal membrane glycoprotein type B) (LGP-B) (CD antigen CD107b)	Lamp2 Lamp-2
IPI00212730	P17046	230	25	375	350	P17046	LAMP2_RAT	Lysosome-associated membrane glycoprotein 2 (LAMP-2) (Lysosome-associated membrane protein 2) (CD107 antigen-like family member B) (LGP-110) (LGP-96) (Lysosomal membrane glycoprotein type B) (LGP-B) (CD antigen CD107b)	Lamp2 Lamp-2
IPI00212730	P17046	243	25	375	350	P17046	LAMP2_RAT	Lysosome-associated membrane glycoprotein 2 (LAMP-2) (Lysosome-associated membrane protein 2) (CD107 antigen-like family member B) (LGP-110) (LGP-96) (Lysosomal membrane glycoprotein type B) (LGP-B) (CD antigen CD107b)	Lamp2 Lamp-2
IPI00212730	P17046	261	25	375	350	P17046	LAMP2_RAT	Lysosome-associated membrane glycoprotein 2 (LAMP-2) (Lysosome-associated membrane protein 2) (CD107 antigen-like family member B) (LGP-110) (LGP-96) (Lysosomal membrane glycoprotein type B) (LGP-B) (CD antigen CD107b)	Lamp2 Lamp-2
IPI00212730	P17046	276	25	375	350	P17046	LAMP2_RAT	Lysosome-associated membrane glycoprotein 2 (LAMP-2) (Lysosome-associated membrane protein 2) (CD107 antigen-like family member B) (LGP-110) (LGP-96) (Lysosomal membrane glycoprotein type B) (LGP-B) (CD antigen CD107b)	Lamp2 Lamp-2
IPI00212730	P17046	308	25	375	350	P17046	LAMP2_RAT	Lysosome-associated membrane glycoprotein 2 (LAMP-2) (Lysosome-associated membrane protein 2) (CD107 antigen-like family member B) (LGP-110) (LGP-96) (Lysosomal membrane glycoprotein type B) (LGP-B) (CD antigen CD107b)	Lamp2 Lamp-2
IPI00212730	P17046	318	25	375	350	P17046	LAMP2_RAT	Lysosome-associated membrane glycoprotein 2 (LAMP-2) (Lysosome-associated membrane protein 2) (CD107 antigen-like family member B) (LGP-110) (LGP-96) (Lysosomal membrane glycoprotein type B) (LGP-B) (CD antigen CD107b)	Lamp2 Lamp-2
IPI00212730	P17046	357	25	375	350	P17046	LAMP2_RAT	Lysosome-associated membrane glycoprotein 2 (LAMP-2) (Lysosome-associated membrane protein 2) (CD107 antigen-like family member B) (LGP-110) (LGP-96) (Lysosomal membrane glycoprotein type B) (LGP-B) (CD antigen CD107b)	Lamp2 Lamp-2
IPI00365669	Q6AY20	58	28	186	158	Q6AY20	MPRD_RAT	Cation-dependent mannose-6-phosphate receptor (CD Man-6-P receptor) (CD-MPR)	M6pr
IPI00365669	Q6AY20	84	28	186	158	Q6AY20	MPRD_RAT	Cation-dependent mannose-6-phosphate receptor (CD Man-6-P receptor) (CD-MPR)	M6pr
IPI00365669	Q6AY20	95	28	186	158	Q6AY20	MPRD_RAT	Cation-dependent mannose-6-phosphate receptor (CD Man-6-P receptor) (CD-MPR)	M6pr
IPI00365669	Q6AY20	108	28	186	158	Q6AY20	MPRD_RAT	Cation-dependent mannose-6-phosphate receptor (CD Man-6-P receptor) (CD-MPR)	M6pr
IPI00365669	Q6AY20	114	28	186	158	Q6AY20	MPRD_RAT	Cation-dependent mannose-6-phosphate receptor (CD Man-6-P receptor) (CD-MPR)	M6pr
IPI00204417	Q9WV57	185	20	653	633	Q9WV57	MPEG1_RAT	Macrophage-expressed gene 1 protein (Macrophage gene 1 protein) (Mpg-1)	Mpeg1
IPI00204417	Q9WV57	269	20	653	633	Q9WV57	MPEG1_RAT	Macrophage-expressed gene 1 protein (Macrophage gene 1 protein) (Mpg-1)	Mpeg1
IPI00192495	Q8CGU6	54	33	668	635	B3DM90	B3DM90_RAT	Ncstn protein (Nicastrin	isoform CRA_b)
IPI00192495	Q8CGU6	128	33	668	635	B3DM90	B3DM90_RAT	Ncstn protein (Nicastrin	isoform CRA_b)
IPI00192495	Q8CGU6	186	33	668	635	B3DM90	B3DM90_RAT	Ncstn protein (Nicastrin	isoform CRA_b)
IPI00192495	Q8CGU6	203	33	668	635	B3DM90	B3DM90_RAT	Ncstn protein (Nicastrin	isoform CRA_b)
IPI00192495	Q8CGU6	263	33	668	635	B3DM90	B3DM90_RAT	Ncstn protein (Nicastrin	isoform CRA_b)
IPI00192495	Q8CGU6	434	33	668	635	B3DM90	B3DM90_RAT	Ncstn protein (Nicastrin	isoform CRA_b)
IPI00192495	Q8CGU6	463	33	668	635	B3DM90	B3DM90_RAT	Ncstn protein (Nicastrin	isoform CRA_b)
IPI00192495	Q8CGU6	561	33	668	635	B3DM90	B3DM90_RAT	Ncstn protein (Nicastrin	isoform CRA_b)
IPI00192495	Q8CGU6	572	33	668	635	B3DM90	B3DM90_RAT	Ncstn protein (Nicastrin	isoform CRA_b)
IPI00192495	Q8CGU6	579	33	668	635	B3DM90	B3DM90_RAT	Ncstn protein (Nicastrin	isoform CRA_b)
IPI00192495	Q8CGU6	611	33	668	635	B3DM90	B3DM90_RAT	Ncstn protein (Nicastrin	isoform CRA_b)
IPI00196226	Q68FV6	64	1	366	365	Q68FV6	NCUG1_RAT	Lysosomal protein NCU-G1
IPI00196226	Q68FV6	85	1	366	365	Q68FV6	NCUG1_RAT	Lysosomal protein NCU-G1
IPI00196226	Q68FV6	94	1	366	365	Q68FV6	NCUG1_RAT	Lysosomal protein NCU-G1
IPI00196226	Q68FV6	133	1	366	365	Q68FV6	NCUG1_RAT	Lysosomal protein NCU-G1
IPI00196226	Q68FV6	157	1	366	365	Q68FV6	NCUG1_RAT	Lysosomal protein NCU-G1
IPI00196226	Q68FV6	185	1	366	365	Q68FV6	NCUG1_RAT	Lysosomal protein NCU-G1
IPI00196226	Q68FV6	228	1	366	365	Q68FV6	NCUG1_RAT	Lysosomal protein NCU-G1
IPI00564119	Q4QQU9	132	35	286	251	Q4QQU9	Q4QQU9_RAT	Osteopetrosis associated transmembrane protein 1 (Protein Ostm1)	Ostm1 LOC499474
IPI00564119	Q4QQU9	188	35	286	251	Q4QQU9	Q4QQU9_RAT	Osteopetrosis associated transmembrane protein 1 (Protein Ostm1)	Ostm1 LOC499474
IPI00564119	Q4QQU9	198	35	286	251	Q4QQU9	Q4QQU9_RAT	Osteopetrosis associated transmembrane protein 1 (Protein Ostm1)	Ostm1 LOC499474
IPI00564119	Q4QQU9	220	35	286	251	Q4QQU9	Q4QQU9_RAT	Osteopetrosis associated transmembrane protein 1 (Protein Ostm1)	Ostm1 LOC499474
IPI00564119	Q4QQU9	267	35	286	251	Q4QQU9	Q4QQU9_RAT	Osteopetrosis associated transmembrane protein 1 (Protein Ostm1)	Ostm1 LOC499474
IPI00191869	Q6P767	51	30	93	63	Q6P767	PTTG_RAT	Pituitary tumor-transforming gene 1 protein-interacting protein (Pituitary tumor-transforming gene protein-binding factor) (PBF) (PTTG-binding factor)	Pttg1ip
IPI00476672	D3ZUY0	237	23	334	311	D3ZUY0	D3ZUY0_RAT	Protein Rdh14 (Similar to alcohol dehydrogenase PAN2 (Predicted))	Rdh14 RGD1565196_predicted rCG_61369
IPI00551718	P79602	86	1	287	286	F7ERG5	F7ERG5_RAT	Protein RT1-A (Fragment)	RT1-A
IPI00551718	P79602	256	1	287	286	F7ERG5	F7ERG5_RAT	Protein RT1-A (Fragment)	RT1-A
IPI00655301	Q70RH9	101	20	218	198	Q5UT80	Q5UT80_RAT	MHC class II antigen
IPI00655301	Q70RH9	141	20	218	198	Q5UT80	Q5UT80_RAT	MHC class II antigen
IPI00422051	Q95572	105	24	222	198	Q95572	Q95572_RAT	Integral membrane protein alpha prechain	RT1-Ba
IPI00422051	Q95572	145	24	222	198	Q95572	Q95572_RAT	Integral membrane protein alpha prechain	RT1-Ba
IPI00475797	P20037	145	24	222	198	P20037	HA2B_RAT	Rano class II histocompatibility antigen	B alpha chain (RT1 class II antigen
IPI00679185	Q5UT87	145	24	222	198	Q5UT87	Q5UT87_RAT	MHC class II antigen
IPI00421384	P29826	46	28	224	196	Q5UT99	Q5UT99_RAT	MHC class II antigen
IPI00421842	Q31289	104	26	221	195	Q31289	Q31289_RAT	RT1.DOa protein	RT1.DOa
IPI00421842	Q31289	144	26	221	195	Q31289	Q31289_RAT	RT1.DOa protein	RT1.DOa
IPI00382098	P16391	110	25	311	286	P16391	HA12_RAT	RT1 class I histocompatibility antigen	AA alpha chain
IPI00382098	P16391	280	25	311	286	P16391	HA12_RAT	RT1 class I histocompatibility antigen	AA alpha chain
IPI00480601	O46875	89	1	290	289	Q95459	Q95459_RAT	Mature MHC class I alpha heavy chain (Fragment)	RT1.Cg
IPI00480601	O46875	259	1	290	289	Q95459	Q95459_RAT	Mature MHC class I alpha heavy chain (Fragment)	RT1.Cg
IPI00551693	Q95565	86	1	286	285	Q95565	Q95565_RAT	Mature alpha chain of major histocompatibility complex class I antigen (Fragment)	RT1.A1(C)
IPI00551693	Q95565	256	1	286	285	Q95565	Q95565_RAT	Mature alpha chain of major histocompatibility complex class I antigen (Fragment)	RT1.A1(C)
IPI00551774	P79599	86	1	287	286	P79599	P79599_RAT	Mature alpha chain of major histocompatibility complex class I antigen (Fragment)	RT1.A1(0)
IPI00551774	P79599	256	1	287	286	P79599	P79599_RAT	Mature alpha chain of major histocompatibility complex class I antigen (Fragment)	RT1.A1(0)
IPI00855220	Q31258	113	28	313	285	Q31257	Q31257_RAT	RT1.A1(F) protein (Fragment)	RT1.A1(f)
IPI00855220	Q31258	283	28	313	285	Q31257	Q31257_RAT	RT1.A1(F) protein (Fragment)	RT1.A1(f)
IPI00855223	Q9QYQ1	86	1	287	286	Q9QYQ1	Q9QYQ1_RAT	A1q (Fragment)	RT1-A1q
IPI00855223	Q9QYQ1	256	1	287	286	Q9QYQ1	Q9QYQ1_RAT	A1q (Fragment)	RT1-A1q
IPI00855224	Q31272	105	1	135	134	Q31254	Q31254_RAT	MHC class I RT1.Ab heavy chain
IPI00855230	P70527	86	1	287	286	P70527	P70527_RAT	Protein involved in peptide presentation (Fragment)	RT1.Ag
IPI00855230	P70527	256	1	287	286	P70527	P70527_RAT	Protein involved in peptide presentation (Fragment)	RT1.Ag
IPI00855239	Q95571	86	1	287	286	Q95577	Q95577_RAT	Major histocompatibility complex class I	RT1.Alu
IPI00855239	Q95571	256	1	287	286	Q95577	Q95577_RAT	Major histocompatibility complex class I	RT1.Alu
IPI00896766	Q31275	18	1	49	48	Q31275	Q31275_RAT	Rat MHC class I RT1 (RTA) mRNA (u haplotype)	3' end. (Fragment)
IPI00903439	Q9QYP7	86	1	287	286	Q9QYP7	Q9QYP7_RAT	A2b (Fragment)	RT1-A2b
IPI00903439	Q9QYP7	256	1	287	286	Q9QYP7	Q9QYP7_RAT	A2b (Fragment)	RT1-A2b
IPI00480764	Q31271	110	25	309	284	O77949	O77949_RAT	MHC class I antigen	RT1.EC2
IPI00200344	Q920A6	64	29	452	423	Q920A6	RISC_RAT	Retinoid-inducible serine carboxypeptidase (EC 3.4.16.-) (Serine carboxypeptidase 1)	Scpep1 Risc
IPI00200344	Q920A6	102	29	452	423	Q920A6	RISC_RAT	Retinoid-inducible serine carboxypeptidase (EC 3.4.16.-) (Serine carboxypeptidase 1)	Scpep1 Risc
IPI00200344	Q920A6	126	29	452	423	Q920A6	RISC_RAT	Retinoid-inducible serine carboxypeptidase (EC 3.4.16.-) (Serine carboxypeptidase 1)	Scpep1 Risc
IPI00200344	Q920A6	192	29	452	423	Q920A6	RISC_RAT	Retinoid-inducible serine carboxypeptidase (EC 3.4.16.-) (Serine carboxypeptidase 1)	Scpep1 Risc
IPI00200344	Q920A6	362	29	452	423	Q920A6	RISC_RAT	Retinoid-inducible serine carboxypeptidase (EC 3.4.16.-) (Serine carboxypeptidase 1)	Scpep1 Risc
IPI00189029	Q5XIA6	84	54	627	573	Q5XIA6	Q5XIA6_RAT	Protein Smpd1 (Sphingomyelin phosphodiesterase 1	acid lysosomal) (Sphingomyelin phosphodiesterase 1	1
IPI00189029	Q5XIA6	173	54	627	573	Q5XIA6	Q5XIA6_RAT	Protein Smpd1 (Sphingomyelin phosphodiesterase 1	acid lysosomal) (Sphingomyelin phosphodiesterase 1	1
IPI00189029	Q5XIA6	333	54	627	573	Q5XIA6	Q5XIA6_RAT	Protein Smpd1 (Sphingomyelin phosphodiesterase 1	acid lysosomal) (Sphingomyelin phosphodiesterase 1	1
IPI00189029	Q5XIA6	393	54	627	573	Q5XIA6	Q5XIA6_RAT	Protein Smpd1 (Sphingomyelin phosphodiesterase 1	acid lysosomal) (Sphingomyelin phosphodiesterase 1	1
IPI00189029	Q5XIA6	518	54	627	573	Q5XIA6	Q5XIA6_RAT	Protein Smpd1 (Sphingomyelin phosphodiesterase 1	acid lysosomal) (Sphingomyelin phosphodiesterase 1	1
IPI00189029	Q5XIA6	611	54	627	573	Q5XIA6	Q5XIA6_RAT	Protein Smpd1 (Sphingomyelin phosphodiesterase 1	acid lysosomal) (Sphingomyelin phosphodiesterase 1	1
IPI00464658	Q6AYA5	146	119	275	156	Q6AYA5	T106B_RAT	Transmembrane protein 106B	Tmem106b
IPI00464658	Q6AYA5	152	119	275	156	Q6AYA5	T106B_RAT	Transmembrane protein 106B	Tmem106b
IPI00464658	Q6AYA5	165	119	275	156	Q6AYA5	T106B_RAT	Transmembrane protein 106B	Tmem106b
IPI00464658	Q6AYA5	184	119	275	156	Q6AYA5	T106B_RAT	Transmembrane protein 106B	Tmem106b
IPI00199984	Q9JHW5	120	17	188	171	Q9JHW5	VAMP7_RAT	Vesicle-associated membrane protein 7 (VAMP-7) (Synaptobrevin-like protein 1)	Vamp7 Sybl1
IPI00201276	P20611	92	31	380	349	P20611	PPAL_RAT	Lysosomal acid phosphatase (LAP) (EC 3.1.3.2)	Acp2
IPI00201276	P20611	133	31	380	349	P20611	PPAL_RAT	Lysosomal acid phosphatase (LAP) (EC 3.1.3.2)	Acp2
IPI00201276	P20611	167	31	380	349	P20611	PPAL_RAT	Lysosomal acid phosphatase (LAP) (EC 3.1.3.2)	Acp2
IPI00201276	P20611	177	31	380	349	P20611	PPAL_RAT	Lysosomal acid phosphatase (LAP) (EC 3.1.3.2)	Acp2
IPI00201276	P20611	197	31	380	349	P20611	PPAL_RAT	Lysosomal acid phosphatase (LAP) (EC 3.1.3.2)	Acp2
IPI00201276	P20611	267	31	380	349	P20611	PPAL_RAT	Lysosomal acid phosphatase (LAP) (EC 3.1.3.2)	Acp2
IPI00201276	P20611	322	31	380	349	P20611	PPAL_RAT	Lysosomal acid phosphatase (LAP) (EC 3.1.3.2)	Acp2
IPI00213963	P15943	289	32	695	663	P15943	APLP2_RAT	Amyloid-like protein 2 (APLP-2) (Sperm membrane protein YWK-II)	Aplp2
IPI00197817	O54715	164	36	418	382	O54715	VAS1_RAT	V-type proton ATPase subunit S1 (V-ATPase subunit S1) (C7-1 protein) (V-ATPase Ac45 subunit) (V-ATPase S1 accessory protein) (Vacuolar proton pump subunit S1)	Atp6ap1 Atp6ip1 Atp6s1
IPI00197817	O54715	255	36	418	382	O54715	VAS1_RAT	V-type proton ATPase subunit S1 (V-ATPase subunit S1) (C7-1 protein) (V-ATPase Ac45 subunit) (V-ATPase S1 accessory protein) (Vacuolar proton pump subunit S1)	Atp6ap1 Atp6ip1 Atp6s1
IPI00197817	O54715	267	36	418	382	O54715	VAS1_RAT	V-type proton ATPase subunit S1 (V-ATPase subunit S1) (C7-1 protein) (V-ATPase Ac45 subunit) (V-ATPase S1 accessory protein) (Vacuolar proton pump subunit S1)	Atp6ap1 Atp6ip1 Atp6s1
IPI00197817	O54715	290	36	418	382	O54715	VAS1_RAT	V-type proton ATPase subunit S1 (V-ATPase subunit S1) (C7-1 protein) (V-ATPase Ac45 subunit) (V-ATPase S1 accessory protein) (Vacuolar proton pump subunit S1)	Atp6ap1 Atp6ip1 Atp6s1
IPI00197817	O54715	344	36	418	382	O54715	VAS1_RAT	V-type proton ATPase subunit S1 (V-ATPase subunit S1) (C7-1 protein) (V-ATPase Ac45 subunit) (V-ATPase S1 accessory protein) (Vacuolar proton pump subunit S1)	Atp6ap1 Atp6ip1 Atp6s1
IPI00197817	O54715	351	36	418	382	O54715	VAS1_RAT	V-type proton ATPase subunit S1 (V-ATPase subunit S1) (C7-1 protein) (V-ATPase Ac45 subunit) (V-ATPase S1 accessory protein) (Vacuolar proton pump subunit S1)	Atp6ap1 Atp6ip1 Atp6s1
IPI00197817	O54715	399	36	418	382	O54715	VAS1_RAT	V-type proton ATPase subunit S1 (V-ATPase subunit S1) (C7-1 protein) (V-ATPase Ac45 subunit) (V-ATPase S1 accessory protein) (Vacuolar proton pump subunit S1)	Atp6ap1 Atp6ip1 Atp6s1
IPI00476115	P18211	46	28	226	198	Q9BCZ8	Q9BCZ8_RAT	RT1.D beta class II major histocompatibility antigen (Fragment)
IPI00231478	P27615	45	27	437	410	P27615	SCRB2_RAT	Lysosome membrane protein 2 (85 kDa lysosomal membrane sialoglycoprotein) (LGP85) (CD36 antigen-like 2) (Lysosome membrane protein II) (LIMP II) (Scavenger receptor class B member 2) (CD antigen CD36)	Scarb2 Cd36l2 Limpii
IPI00231478	P27615	68	27	437	410	P27615	SCRB2_RAT	Lysosome membrane protein 2 (85 kDa lysosomal membrane sialoglycoprotein) (LGP85) (CD36 antigen-like 2) (Lysosome membrane protein II) (LIMP II) (Scavenger receptor class B member 2) (CD antigen CD36)	Scarb2 Cd36l2 Limpii
IPI00231478	P27615	105	27	437	410	P27615	SCRB2_RAT	Lysosome membrane protein 2 (85 kDa lysosomal membrane sialoglycoprotein) (LGP85) (CD36 antigen-like 2) (Lysosome membrane protein II) (LIMP II) (Scavenger receptor class B member 2) (CD antigen CD36)	Scarb2 Cd36l2 Limpii
IPI00231478	P27615	206	27	437	410	P27615	SCRB2_RAT	Lysosome membrane protein 2 (85 kDa lysosomal membrane sialoglycoprotein) (LGP85) (CD36 antigen-like 2) (Lysosome membrane protein II) (LIMP II) (Scavenger receptor class B member 2) (CD antigen CD36)	Scarb2 Cd36l2 Limpii
IPI00231478	P27615	224	27	437	410	P27615	SCRB2_RAT	Lysosome membrane protein 2 (85 kDa lysosomal membrane sialoglycoprotein) (LGP85) (CD36 antigen-like 2) (Lysosome membrane protein II) (LIMP II) (Scavenger receptor class B member 2) (CD antigen CD36)	Scarb2 Cd36l2 Limpii
IPI00231478	P27615	249	27	437	410	P27615	SCRB2_RAT	Lysosome membrane protein 2 (85 kDa lysosomal membrane sialoglycoprotein) (LGP85) (CD36 antigen-like 2) (Lysosome membrane protein II) (LIMP II) (Scavenger receptor class B member 2) (CD antigen CD36)	Scarb2 Cd36l2 Limpii
IPI00231478	P27615	304	27	437	410	P27615	SCRB2_RAT	Lysosome membrane protein 2 (85 kDa lysosomal membrane sialoglycoprotein) (LGP85) (CD36 antigen-like 2) (Lysosome membrane protein II) (LIMP II) (Scavenger receptor class B member 2) (CD antigen CD36)	Scarb2 Cd36l2 Limpii
IPI00231478	P27615	325	27	437	410	P27615	SCRB2_RAT	Lysosome membrane protein 2 (85 kDa lysosomal membrane sialoglycoprotein) (LGP85) (CD36 antigen-like 2) (Lysosome membrane protein II) (LIMP II) (Scavenger receptor class B member 2) (CD antigen CD36)	Scarb2 Cd36l2 Limpii
IPI00382156	Q7TNI8	53	25	704	679	F1LN63	F1LN63_RAT	Protein Tlr3	Tlr3
IPI00382156	Q7TNI8	58	25	704	679	F1LN63	F1LN63_RAT	Protein Tlr3	Tlr3
IPI00382156	Q7TNI8	71	25	704	679	F1LN63	F1LN63_RAT	Protein Tlr3	Tlr3
IPI00382156	Q7TNI8	125	25	704	679	F1LN63	F1LN63_RAT	Protein Tlr3	Tlr3
IPI00382156	Q7TNI8	197	25	704	679	F1LN63	F1LN63_RAT	Protein Tlr3	Tlr3
IPI00382156	Q7TNI8	248	25	704	679	F1LN63	F1LN63_RAT	Protein Tlr3	Tlr3
IPI00382156	Q7TNI8	253	25	704	679	F1LN63	F1LN63_RAT	Protein Tlr3	Tlr3
IPI00382156	Q7TNI8	266	25	704	679	F1LN63	F1LN63_RAT	Protein Tlr3	Tlr3
IPI00382156	Q7TNI8	276	25	704	679	F1LN63	F1LN63_RAT	Protein Tlr3	Tlr3
IPI00382156	Q7TNI8	399	25	704	679	F1LN63	F1LN63_RAT	Protein Tlr3	Tlr3
IPI00382156	Q7TNI8	414	25	704	679	F1LN63	F1LN63_RAT	Protein Tlr3	Tlr3
IPI00382156	Q7TNI8	508	25	704	679	F1LN63	F1LN63_RAT	Protein Tlr3	Tlr3
IPI00382156	Q7TNI8	663	25	704	679	F1LN63	F1LN63_RAT	Protein Tlr3	Tlr3
IPI00471762	Q66H18	71	1	116	115	Q66H18	Q66H18_RAT	Protein Sypl1 (Synaptophysin-like 1) (Synaptophysin-like protein	isoform CRA_a)
IPI00368103	Q5U2T5	312	204	446	242	Q5U2T5	Q5U2T5_RAT	Protein Stard3 (RCG33556	isoform CRA_b) (StAR-related lipid transfer (START) domain containing 3)
IPI00369144	D4A8Z3	228	23	374	351	D4A8Z3	D4A8Z3_RAT	Protein Frrs1	Frrs1
IPI00369144	D4A8Z3	308	23	374	351	D4A8Z3	D4A8Z3_RAT	Protein Frrs1	Frrs1
IPI00369144	D4A8Z3	321	23	374	351	D4A8Z3	D4A8Z3_RAT	Protein Frrs1	Frrs1
IPI00369144	D4A8Z3	353	23	374	351	D4A8Z3	D4A8Z3_RAT	Protein Frrs1	Frrs1
IPI00734729	Q2I6B0	41	23	398	375	Q2I6B0	Q2I6B0_RAT	V-H+ATPase subunit a3	Tcirg1
IPI00359112	B0BMY1	16	1	36	35	B0BMY1	LAAT1_RAT	Lysosomal amino acid transporter 1 homolog (PQ-loop repeat-containing protein 2)	Pqlc2
IPI00202688	Q8VDA7	56	38	149	111	Q8VDA7	Q8VDA7_RAT	Putative integral membrane transport protein	UST4r
IPI00202688	Q8VDA7	62	38	149	111	Q8VDA7	Q8VDA7_RAT	Putative integral membrane transport protein	UST4r
IPI00202688	Q8VDA7	102	38	149	111	Q8VDA7	Q8VDA7_RAT	Putative integral membrane transport protein	UST4r
IPI00382224	Q7TP49	283	221	302	81	Q7TP49	Q7TP49_RAT	Ab2-276	Mfsd8
IPI00464819	Q6AZ61	344	323	363	40	Q6AZ61	LMBD1_RAT	Probable lysosomal cobalamin transporter (LMBR1 domain-containing protein 1)	Lmbrd1
IPI00464819	Q6AZ61	445	427	483	56	Q6AZ61	LMBD1_RAT	Probable lysosomal cobalamin transporter (LMBR1 domain-containing protein 1)	Lmbrd1
IPI00464819	Q6AZ61	454	427	483	56	Q6AZ61	LMBD1_RAT	Probable lysosomal cobalamin transporter (LMBR1 domain-containing protein 1)	Lmbrd1
IPI00369576	D3ZEH5	54	22	291	269	D3ZEH5	SIDT2_RAT	SID1 transmembrane family member 2	Sidt2
IPI00369576	D3ZEH5	60	22	291	269	D3ZEH5	SIDT2_RAT	SID1 transmembrane family member 2	Sidt2
IPI00369576	D3ZEH5	123	22	291	269	D3ZEH5	SIDT2_RAT	SID1 transmembrane family member 2	Sidt2
IPI00369576	D3ZEH5	141	22	291	269	D3ZEH5	SIDT2_RAT	SID1 transmembrane family member 2	Sidt2
IPI00369576	D3ZEH5	165	22	291	269	D3ZEH5	SIDT2_RAT	SID1 transmembrane family member 2	Sidt2
IPI00364226	D3ZNG3	51	26	172	146	D3ZNG3	D3ZNG3_RAT	Protein Sppl2a (Similar to RIKEN cDNA 2010106G01 (Predicted))	Sppl2a RGD1563001_predicted rCG_26538
IPI00364226	D3ZNG3	61	26	172	146	D3ZNG3	D3ZNG3_RAT	Protein Sppl2a (Similar to RIKEN cDNA 2010106G01 (Predicted))	Sppl2a RGD1563001_predicted rCG_26538
IPI00364226	D3ZNG3	69	26	172	146	D3ZNG3	D3ZNG3_RAT	Protein Sppl2a (Similar to RIKEN cDNA 2010106G01 (Predicted))	Sppl2a RGD1563001_predicted rCG_26538
IPI00364226	D3ZNG3	119	26	172	146	D3ZNG3	D3ZNG3_RAT	Protein Sppl2a (Similar to RIKEN cDNA 2010106G01 (Predicted))	Sppl2a RGD1563001_predicted rCG_26538
IPI00364226	D3ZNG3	129	26	172	146	D3ZNG3	D3ZNG3_RAT	Protein Sppl2a (Similar to RIKEN cDNA 2010106G01 (Predicted))	Sppl2a RGD1563001_predicted rCG_26538
IPI00364226	D3ZNG3	135	26	172	146	D3ZNG3	D3ZNG3_RAT	Protein Sppl2a (Similar to RIKEN cDNA 2010106G01 (Predicted))	Sppl2a RGD1563001_predicted rCG_26538
IPI00208938	Q5EBA8	58	1	84	83	Q5EBA8	PCFT_RAT	Proton-coupled folate transporter (Heme carrier protein 1) (PCFT/HCP1) (Solute carrier family 46 member 1)	Slc46a1 Hcp1 Pcft
IPI00208938	Q5EBA8	68	1	84	83	Q5EBA8	PCFT_RAT	Proton-coupled folate transporter (Heme carrier protein 1) (PCFT/HCP1) (Solute carrier family 46 member 1)	Slc46a1 Hcp1 Pcft
IPI00767170	B2RYH7	180	161	197	36	B2RYH7	B2RYH7_RAT	Tpcn2 protein	Tpcn2
IPI00366684	Q5Q0U0	95	66	109	43	Q5Q0U0	Q5Q0U0_RAT	Protein Slc17a5 (Sialin) (Solute carrier family 17 (Anion/sugar transporter)	member 5)
IPI00364398	Q5BK75	46	30	71	41	Q5BK75	S46A3_RAT	Solute carrier family 46 member 3	Slc46a3
IPI00364398	Q5BK75	53	30	71	41	Q5BK75	S46A3_RAT	Solute carrier family 46 member 3	Slc46a3
IPI00778760	D3ZU40	193	159	207	48	D3ZU40	D3ZU40_RAT	Protein Tmem104	Tmem104
IPI00363369	D4A2I3	28	1	48	47	D4A2I3	D4A2I3_RAT	Protein Tmem63a	Tmem63a Tmem6
IPI00214811	B2RYH4	108	1	141	140	B2RYH4	B2RYH4_RAT	Cdig2 protein (Fragment)	Cdig2
IPI00326242	P51796	408	373	424	51	P51796	CLCN5_RAT	H(+)/Cl(-) exchange transporter 5 (Chloride channel protein 5) (ClC-5) (Chloride transporter ClC-5)	Clcn5
IPI00764229	F1MAQ3	109	51	188	137	F1MAQ3	F1MAQ3_RAT	Protein Hgsnat	Hgsnat
IPI00764229	F1MAQ3	137	51	188	137	F1MAQ3	F1MAQ3_RAT	Protein Hgsnat	Hgsnat
IPI00764229	F1MAQ3	157	51	188	137	F1MAQ3	F1MAQ3_RAT	Protein Hgsnat	Hgsnat
IPI00230858	Q9JHI3	526	453	547	94	Q9JHI3	SO2B1_RAT	Solute carrier organic anion transporter family member 2B1 (Organic anion transporter moatp1) (Solute carrier family 21 member 9)	Slco2b1 Oatp2b1 Slc21a9
IPI00230858	Q9JHI3	533	453	547	94	Q9JHI3	SO2B1_RAT	Solute carrier organic anion transporter family member 2B1 (Organic anion transporter moatp1) (Solute carrier family 21 member 9)	Slco2b1 Oatp2b1 Slc21a9
IPI00365274	D3ZWM3	17	1	39	38	D3ZWM3	D3ZWM3_RAT	G protein-coupled receptor 155 (Predicted)	isoform CRA_a (Protein Gpr155)
total of sequons		275

## Sheet: Phobius_N-glyc ratLMPs
Phobius_N-glyc_ratLMPs: List of putative N-glycosylated Rattus norvegicus lysosomal membrane proteins
IP_ID	UniProt_ID	sites_number_phobius	Description
IPI00188364	Q5PQL7	1	Integral membrane protein 2C [Cleaved into: CT-BRI3]
IPI00188541	O35802	4	Inter-alpha-inhibitor H4 heavy chain
IPI00189029	Q5XIA6	6	Protein Smpd1 (Sphingomyelin phosphodiesterase 1
IPI00191869	Q6P767	1	Pituitary tumor-transforming gene 1 protein-interacting protein (Pituitary tumor-transforming gene protein-binding factor) (PBF) (PTTG-binding factor)
IPI00192495	Q8CGU6	11	Ncstn protein (Nicastrin isoform CRA_b)
IPI00193212	P10716	6	C-type lectin domain family 4 member F (C-type lectin superfamily member 13) (C-type lectin 13) (Kupffer cell receptor)
IPI00196226	Q68FV6	7	Lysosomal protein NCU-G1
IPI00197817	O54715	7	V-type proton ATPase subunit S1 (V-ATPase subunit S1) (C7-1 protein) (V-ATPase Ac45 subunit) (V-ATPase S1 accessory protein) (Vacuolar proton pump subunit S1)
IPI00199984	Q9JHW5	1	Vesicle-associated membrane protein 7 (VAMP-7) (Synaptobrevin-like protein 1)
IPI00200344	Q920A6	5	Retinoid-inducible serine carboxypeptidase (EC 3.4.16.-) (Serine carboxypeptidase 1)
IPI00201276	P20611	7	Lysosomal acid phosphatase (LAP) (EC 3.1.3.2)
IPI00202688	Q8VDA7	3	Putative integral membrane transport protein
IPI00204417	Q9WV57	2	Macrophage-expressed gene 1 protein (Macrophage gene 1 protein) (Mpg-1)
IPI00206336	P14562	18	Lysosome-associated membrane glycoprotein 1 (LAMP-1) (Lysosome-associated membrane protein 1) (120 kDa lysosomal membrane glycoprotein) (LGP-120) (CD107 antigen-like family member A) (CD antigen CD107a)
IPI00208938	Q5EBA8	2	Proton-coupled folate transporter (Heme carrier protein 1) (PCFT/HCP1) (Solute carrier family 46 member 1)
IPI00212725	Q9QX82	5	Sialomucin core protein 24 (MUC-24) (Endolyn) (Multi-glycosylated core protein 24) (MGC-24) (MGC-24v)
IPI00212730	P17046	15	Lysosome-associated membrane glycoprotein 2 (LAMP-2) (Lysosome-associated membrane protein 2) (CD107 antigen-like family member B) (LGP-110) (LGP-96) (Lysosomal membrane glycoprotein type B) (LGP-B) (CD antigen CD107b)
IPI00213963	P15943	1	Amyloid-like protein 2 (APLP-2) (Sperm membrane protein YWK-II)
IPI00214811	B2RYH4	1	Cdig2 protein (Fragment)
IPI00230858	Q9JHI3	2	Solute carrier organic anion transporter family member 2B1 (Organic anion transporter moatp1) (Solute carrier family 21 member 9)
IPI00231478	P27615	8	Lysosome membrane protein 2 (85 kDa lysosomal membrane sialoglycoprotein) (LGP85) (CD36 antigen-like 2) (Lysosome membrane protein II) (LIMP II) (Scavenger receptor class B member 2) (CD antigen CD36)
IPI00326242	P51796	1	H(+)/Cl(-) exchange transporter 5 (Chloride channel protein 5) (ClC-5) (Chloride transporter ClC-5)
IPI00327398	P50123	11	Glutamyl aminopeptidase (EAP) (EC 3.4.11.7) (Aminopeptidase A) (AP-A) (CD antigen CD249)
IPI00332022	Q63002	16	Mannose 6-phosphate/insulin-like growth factor II receptor
IPI00359112	B0BMY1	1	Lysosomal amino acid transporter 1 homolog (PQ-loop repeat-containing protein 2)
IPI00363369	D4A2I3	1	Protein Tmem63a
IPI00364226	D3ZNG3	6	Protein Sppl2a (Similar to RIKEN cDNA 2010106G01 (Predicted))
IPI00364398	Q5BK75	2	Solute carrier family 46 member 3
IPI00365274	D3ZWM3	1	G protein-coupled receptor 155 (Predicted)
IPI00365669	Q6AY20	5	Cation-dependent mannose-6-phosphate receptor (CD Man-6-P receptor) (CD-MPR)
IPI00366684	Q5Q0U0	1	Protein Slc17a5 (Sialin) (Solute carrier family 17 (Anion/sugar transporter)
IPI00368103	Q5U2T5	1	Protein Stard3 (RCG33556
IPI00369144	D4A8Z3	4	Protein Frrs1
IPI00369576	D3ZEH5	5	SID1 transmembrane family member 2
IPI00369645	Q4FZY1	7	Cd68 molecule (Protein Cd68)
IPI00372350	Q5M7W6	7	Protein ITFG3
IPI00382098	P16391	2	RT1 class I histocompatibility antigen
IPI00382156	Q7TNI8	13	Protein Tlr3
IPI00382224	Q7TP49	1	Ab2-276
IPI00391053	Q5XI89	5	NXPE family member 4 (Protein FAM55D)
IPI00394353	Q641X3	5	Beta-hexosaminidase subunit alpha (EC 3.2.1.52) (Beta-N-acetylhexosaminidase subunit alpha) (Hexosaminidase subunit A) (N-acetyl-beta-glucosaminidase subunit alpha)
IPI00421384	P29826	1	MHC class II antigen
IPI00421582	Q6P7C7	9	Transmembrane glycoprotein NMB
IPI00421842	Q31289	2	RT1.DOa protein
IPI00422051	Q95572	2	Integral membrane protein alpha prechain
IPI00464518	Q6AXR4	2	Beta-hexosaminidase subunit beta (EC 3.2.1.52) (Beta-N-acetylhexosaminidase subunit beta) (Hexosaminidase subunit B) (N-acetyl-beta-glucosaminidase subunit beta)
IPI00464658	Q6AYA5	4	Transmembrane protein 106B
IPI00464819	Q6AZ61	3	Probable lysosomal cobalamin transporter (LMBR1 domain-containing protein 1)
IPI00470260	Q8CJH4	1	GM2 activator protein
IPI00471762	Q66H18	1	Protein Sypl1 (Synaptophysin-like 1) (Synaptophysin-like protein
IPI00475797	P20037	1	Rano class II histocompatibility antigen
IPI00476115	P18211	1	RT1.D beta class II major histocompatibility antigen (Fragment)
IPI00476672	D3ZUY0	1	Protein Rdh14 (Similar to alcohol dehydrogenase PAN2 (Predicted))
IPI00480601	O46875	2	Mature MHC class I alpha heavy chain (Fragment)
IPI00480764	Q31271	1	MHC class I antigen
IPI00551693	Q95565	2	Mature alpha chain of major histocompatibility complex class I antigen (Fragment)
IPI00551718	P79602	2	Protein RT1-A (Fragment)
IPI00551774	P79599	2	Mature alpha chain of major histocompatibility complex class I antigen (Fragment)
IPI00562248	Q6P6Q5	2	App protein
IPI00564119	Q4QQU9	5	Osteopetrosis associated transmembrane protein 1 (Protein Ostm1)
IPI00655301	Q70RH9	2	MHC class II antigen
IPI00679185	Q5UT87	1	MHC class II antigen
IPI00734729	Q2I6B0	1	V-H+ATPase subunit a3
IPI00764229	F1MAQ3	3	Protein Hgsnat
IPI00764324	D3ZP26	1	Protein Clec4g
IPI00767170	B2RYH7	1	Tpcn2 protein
IPI00778760	D3ZU40	1	Protein Tmem104
IPI00855220	Q31258	2	RT1.A1(F) protein (Fragment)
IPI00855223	Q9QYQ1	2	A1q (Fragment)
IPI00855224	Q31272	1	MHC class I RT1.Ab heavy chain
IPI00855230	P70527	2	Protein involved in peptide presentation (Fragment)
IPI00855239	Q95571	2	Major histocompatibility complex class I
IPI00896193	B2RYU3	1	Protein Atraid (RGD1311605 protein) (Similar to apoptosis related protein APR-3
IPI00896766	Q31275	1	Rat MHC class I RT1 (RTA) mRNA (u haplotype)
IPI00903439	Q9QYP7	2	A2b (Fragment)
	Total of sequons	275
	N-glycosylated LMPs	75
