# Supplementary material for: The Arabidopsis tonoplast is almost devoid of glycoproteins with complex N-glycans, unlike the rat lysosomal membrane
Source: J Exp Bot. 2016 Jan 8;67(6):1769–81. doi: 10.1093/jxb/erv567 (PMC4783361; doi:10.1093/jxb/erv567)
Supplement: Supplementary Data [file supp_erv567_supplementary_table_S4.xls]

## Sheet: ratPMPs
ratPMPs: List of Rattus norvegicus integral plasma membrane proteins identified by analysis of published proteomic data (Zhou et al., 2011) and selection of membrane proteins annotated as "plasma membrane" using the PANTHER gene ontology classification system. 137 sequences were assigned to the plasma membrane.
Uniprot ID	IPI ID	protein name	cellular component (GO annotation)
RAT|RGD=619794|UniProtKB=Q9R066	IPI00562756	Coxsackievirus and adenovirus receptor homolog;Cxadr;ortholog	acrosomal vesicle;extracellular space;nucleus;nucleoplasm;cytoplasm;plasma membrane;cell-cell junction;adherens junction;tight junction;intercalated disc;integral component of membrane;basolateral plasma membrane;apicolateral plasma membrane;cell junction;filopodium;growth cone;neuromuscular junction;neuron projection;protein complex;cell body;membrane raft
RAT|RGD=620296|UniProtKB=P97546	IPI00563034	Neuroplastin;Nptn;ortholog	cell surface;integral component of membrane;presynaptic membrane;postsynaptic membrane
RAT|RGD=1308874|UniProtKB=Q7TP48	IPI00567379	Adipocyte plasma membrane-associated protein;Apmap;ortholog	cell surface;membrane;integral component of membrane;extracellular vesicular exosome
RAT|RGD=1309505|UniProtKB=Q5FVC5	IPI00367030	Poliovirus receptor-related 2;Pvrl2;ortholog	cell;plasma membrane;cell-cell junction;zonula adherens;focal adhesion;cell surface;integral component of membrane;extracellular vesicular exosome
RAT|RGD=1359230|UniProtKB=Q66HG5	IPI00471879	Transmembrane 9 superfamily member 2;Tm9sf2;ortholog	cellular_component;endosome membrane;integral component of membrane;extracellular vesicular exosome
RAT|RGD=1306701|UniProtKB=A0JPN2	IPI00366431	Zinc transporter ZIP4;Slc39a4;ortholog	cellular_component;endosome;plasma membrane;integral component of membrane;cytoplasmic membrane-bounded vesicle;apical plasma membrane;recycling endosome membrane;extracellular vesicular exosome
RAT|RGD=69296|UniProtKB=O54699	IPI00197159	Equilibrative nucleoside transporter 2;Slc29a2;ortholog	cellular_component;integral component of membrane;basolateral plasma membrane
RAT|RGD=1307733|UniProtKB=D4AC13	IPI00360187	Leucine rich repeat containing G protein coupled receptor 5;Lgr5;ortholog	cellular_component;integral component of plasma membrane;trans-Golgi network membrane
RAT|RGD=1311690|UniProtKB=Q4V8I7	IPI00372074	Leucine-rich repeat-containing protein 8A;Lrrc8a;ortholog	cellular_component;plasma membrane;cell surface;membrane;ion channel complex
RAT|RGD=1562969|UniProtKB=D4A4P8	IPI00361325	Protein Ttyh2;Ttyh2;ortholog	chloride channel complex
RAT|RGD=708572|UniProtKB=Q9ES40	IPI00191442	PRA1 family protein 3;Arl6ip5;ortholog	cytoplasm;endoplasmic reticulum;endoplasmic reticulum membrane;cytoskeleton;membrane;integral component of membrane;extracellular vesicular exosome
RAT|RGD=61926|UniProtKB=P08033	IPI00207191	Gap junction beta-1 protein;Gjb1;ortholog	cytoplasm;endoplasmic reticulum;plasma membrane;gap junction;connexon complex;integral component of membrane
RAT|RGD=69279|UniProtKB=Q9R0T4	IPI00206662	Cadherin-1;Cdh1;ortholog	cytoplasm;endosome;trans-Golgi network;plasma membrane;cell-cell junction;adherens junction;cell-cell adherens junction;focal adhesion;cytoplasmic side of plasma membrane;cell surface;actin cytoskeleton;integral component of membrane;aggresome;basolateral plasma membrane;lateral plasma membrane;catenin complex;cell junction;axon;node of Ranvier;lateral loop;Schmidt-Lanterman incisure;apical junct…
RAT|RGD=3648|UniProtKB=P26260	IPI00191678	Syndecan-1;Sdc1;ortholog	cytoplasm;focal adhesion;external side of plasma membrane;cell surface;integral component of membrane;protein complex;extracellular vesicular exosome
RAT|RGD=61956|UniProtKB=P21588	IPI00204348	5'-nucleotidase;Nt5e;ortholog	cytoplasm;plasma membrane;cell surface;membrane;integral component of membrane;anchored component of membrane;extracellular vesicular exosome;synaptic membrane
RAT|RGD=619875|UniProtKB=Q9WTW7	IPI00203446	Solute carrier family 23 member 1;Slc23a1;ortholog	cytoplasm;plasma membrane;integral component of plasma membrane;brush border;basal plasma membrane;apical plasma membrane;intracellular organelle;extracellular vesicular exosome
RAT|RGD=3112|UniProtKB=Q8CG09	IPI00331756	Multidrug resistance-associated protein 1;Abcc1;ortholog	cytoplasm;plasma membrane;integral component of plasma membrane;membrane;basolateral plasma membrane;extracellular vesicular exosome
RAT|RGD=2172|UniProtKB=Q63377	IPI00208061	Sodium/potassium-transporting ATPase subunit beta-3;Atp1b3;ortholog	cytoplasm;plasma membrane;sodium:potassium-exchanging ATPase complex;caveola;melanosome;extracellular vesicular exosome
RAT|RGD=620089|UniProtKB=Q6P6T5	IPI00421524	Occludin;Ocln;ortholog	cytosol;plasma membrane;cell-cell junction;tight junction;integral component of membrane;apical plasma membrane;apicolateral plasma membrane;cell junction;endocytic vesicle;cytoplasmic vesicle
RAT|RGD=1308804|UniProtKB=Q5XIU9	IPI00373197	Membrane-associated progesterone receptor component 2;Pgrmc2;ortholog	endomembrane system;membrane;integral component of membrane
RAT|RGD=1309601|UniProtKB=Q5U308	IPI00197391	Leucine-rich repeat-containing protein 8D;Lrrc8d;ortholog	endoplasmic reticulum membrane;plasma membrane;membrane;integral component of membrane
RAT|RGD=1308946|UniProtKB=D3ZP98	IPI00364738	Histocompatibility 13 (Predicted), isoform CRA_a;Hm13;ortholog	endoplasmic reticulum;endoplasmic reticulum membrane;rough endoplasmic reticulum;cell surface;membrane;integral component of cytoplasmic side of endoplasmic reticulum membrane;integral component of lumenal side of endoplasmic reticulum membrane
RAT|RGD=1565962|UniProtKB=D3ZQK8	IPI00197089	Protein Ly75;Ly75;ortholog	external side of plasma membrane;extracellular vesicular exosome
RAT|RGD=727815|UniProtKB=Q7TPB4	IPI00337173	CD276 antigen;Cd276;ortholog	external side of plasma membrane;integral component of membrane;extracellular vesicular exosome
RAT|RGD=2399|UniProtKB=Q63135	IPI00205842	Complement component receptor 1-like protein;Cr1l;ortholog	external side of plasma membrane;integral component of membrane;receptor complex
RAT|RGD=1310959|UniProtKB=B2RYF6	IPI00193869	Cleft lip and palate associated transmembrane protein 1;Clptm1;ortholog	external side of plasma membrane;membrane;integral component of membrane
RAT|RGD=3188|UniProtKB=Q9QW30	IPI00211689	Neurogenic locus notch homolog protein 2;Notch2;ortholog	extracellular region;cell;nucleus;cytosol;plasma membrane;integral component of plasma membrane;cilium;cell surface;membrane;receptor complex
RAT|RGD=70488|UniProtKB=Q99376	IPI00363550	Transferrin receptor protein 1 (Fragment);Tfrc;ortholog	extracellular region;extracellular space;cell;mitochondrion;endosome;plasma membrane;coated pit;external side of plasma membrane;cell surface;integral component of membrane;cytoplasmic membrane-bounded vesicle;vesicle;melanosome;intracellular membrane-bounded organelle;perinuclear region of cytoplasm;recycling endosome;recycling endosome membrane;extracellular vesicular exosome;blood microparticle
RAT|RGD=708547|UniProtKB=P97881	IPI00208856	Mucin-13;Muc13;ortholog	extracellular region;extracellular space;cytosol;integral component of membrane;apical plasma membrane;extracellular vesicular exosome
RAT|RGD=628617|UniProtKB=Q8K3V3	IPI00202637	G-protein coupled receptor 56;Gpr56;ortholog	extracellular region;plasma membrane;integral component of membrane;extracellular vesicular exosome;glial limiting end-foot
RAT|RGD=2318|UniProtKB=P40241	IPI00187902	CD9 antigen;Cd9;ortholog	extracellular space;focal adhesion;external side of plasma membrane;cell surface;integral component of membrane;apical plasma membrane;vesicle;extracellular vesicular exosome
RAT|RGD=2903|UniProtKB=P40190	IPI00565057	Interleukin-6 receptor subunit beta;Il6st;ortholog	extracellular space;interleukin-6 receptor complex;oncostatin-M receptor complex;external side of plasma membrane;membrane;integral component of membrane;dendrite;neuronal cell body membrane;neuronal cell body;cell body;extracellular vesicular exosome;ciliary neurotrophic factor receptor complex
RAT|RGD=621497|UniProtKB=Q9JI92	IPI00200117	Syntenin-1;Sdcbp;ortholog	extracellular space;intracellular;cytoplasm;plasma membrane;interleukin-5 receptor complex;vesicle;melanosome;extracellular vesicular exosome;blood microparticle
RAT|RGD=2252|UniProtKB=Q63474	IPI00209121	Epithelial discoidin domain-containing receptor 1;Ddr1;ortholog	extracellular space;plasma membrane;integral component of plasma membrane;basolateral plasma membrane;receptor complex;extracellular vesicular exosome
RAT|RGD=3704|UniProtKB=P11167	IPI00191391	Solute carrier family 2, facilitated glucose transporter member 1;Slc2a1;ortholog	female pronucleus;intracellular;cytoplasm;cytosol;plasma membrane;integral component of plasma membrane;caveola;cell-cell junction;membrane;integral component of membrane;basolateral plasma membrane;midbody;cortical actin cytoskeleton;vesicle;melanosome;membrane raft;extracellular vesicular exosome;blood microparticle
RAT|RGD=619972|UniProtKB=O35112	IPI00206188	CD166 antigen;Alcam;ortholog	focal adhesion;external side of plasma membrane;integral component of membrane;axon;neuronal cell body;extracellular vesicular exosome
RAT|RGD=621290|UniProtKB=Q9QZA6	IPI00214761	CD151 antigen;Cd151;ortholog	focal adhesion;integral component of membrane
RAT|RGD=3711|UniProtKB=P23347	IPI00210124	Anion exchange protein 2;Slc4a2;ortholog	focal adhesion;membrane;integral component of membrane;basolateral plasma membrane
RAT|RGD=2998|UniProtKB=P35952	IPI00203747	Low-density lipoprotein receptor;Ldlr;ortholog	Golgi apparatus;lysosome;endosome;early endosome;late endosome;plasma membrane;caveola;coated pit;external side of plasma membrane;cell surface;membrane;integral component of membrane;low-density lipoprotein particle;receptor complex;recycling endosome membrane
RAT|RGD=631344|UniProtKB=F1LNL3	IPI00287199	Protein Abca1;Abca1;ortholog	Golgi apparatus;plasma membrane;integral component of plasma membrane;external side of plasma membrane;cell surface;endocytic vesicle;intracellular membrane-bounded organelle;membrane raft;phagocytic vesicle;perinuclear region of cytoplasm;high-density lipoprotein particle
RAT|RGD=621237|UniProtKB=P22934	IPI00212001	Tumor necrosis factor receptor superfamily member 1A;Tnfrsf1a;ortholog	Golgi membrane;extracellular space;intracellular;nucleus;mitochondrion;cytosol;plasma membrane;cell surface;integral component of membrane;axon;protein complex;receptor complex;membrane raft;synapse
RAT|RGD=68351|UniProtKB=E9PTW1	IPI00206037	Protein Scamp3;Scamp3;ortholog	Golgi membrane;integral component of membrane;extracellular vesicular exosome
RAT|RGD=620248|UniProtKB=Q08201	IPI00198519	Multidrug resistance protein 3;Abcb4;ortholog	Golgi membrane;membrane;integral component of membrane;apical plasma membrane;intercellular canaliculus;extracellular vesicular exosome
RAT|RGD=3318|UniProtKB=P43245	IPI00198496	Multidrug resistance protein 1;Abcb1;ortholog	Golgi membrane;mitochondrion;membrane;integral component of membrane;apical plasma membrane;intercellular canaliculus
RAT|RGD=2857|UniProtKB=Q00238	IPI00197164	Intercellular adhesion molecule 1;Icam1;ortholog	immunological synapse;extracellular space;plasma membrane;integral component of plasma membrane;focal adhesion;external side of plasma membrane;cell surface;membrane;extracellular vesicular exosome;membrane raft
RAT|RGD=1306612|UniProtKB=A2IBE2	IPI00366665	Membrane-bound carbonic anhydrase 12;Car12;ortholog	integral component of membrane
RAT|RGD=1306745|UniProtKB=E9PTT1	IPI00886443	Protein Gpr39;Gpr39;ortholog	integral component of membrane
RAT|RGD=621158|UniProtKB=P49301	IPI00193378	C-type lectin domain family 10 member A;Clec10a;ortholog	integral component of membrane
RAT|RGD=1564625|UniProtKB=D3ZUD8	IPI00192796	Protein Tm9sf3;Tm9sf3;ortholog	integral component of membrane
RAT|RGD=620136|UniProtKB=P45380	IPI00207298	Sulfate anion transporter 1;Slc26a1;ortholog	integral component of membrane
RAT|RGD=1561342|UniProtKB=P0C6B1	IPI00476693	Solute carrier family 35 member E1;Slc35e1;ortholog	integral component of membrane
RAT|RGD=1311900|UniProtKB=D3ZD83	IPI00192185	Protein Mfsd10;Mfsd10;ortholog	integral component of membrane
RAT|RGD=1307768|UniProtKB=Q4KLL4	IPI00373155	Transmembrane 9 superfamily member 4;Tm9sf4;ortholog	integral component of membrane
RAT|RGD=1304696|UniProtKB=Q5BJT4	IPI00367013	Thioredoxin domain-containing protein 15;Txndc15;ortholog	integral component of membrane
RAT|RGD=1310870|UniProtKB=Q5FVN2	IPI00215568	Transmembrane protein 41B;Tmem41b;ortholog	integral component of membrane
RAT|RGD=1311800|UniProtKB=Q5FVN1	IPI00363941	Starch-binding domain-containing protein 1;Stbd1;ortholog	integral component of membrane
RAT|RGD=1359456|UniProtKB=Q5XIK2	IPI00188819	Thioredoxin-related transmembrane protein 2;Tmx2;ortholog	integral component of membrane
RAT|RGD=621442|UniProtKB=O35276	IPI00339204	Neuropilin-2;Nrp2;ortholog	integral component of membrane;axon
RAT|RGD=69197|UniProtKB=Q91Y77	IPI00208285	Monocarboxylate transporter 10;Slc16a10;ortholog	integral component of membrane;basolateral plasma membrane
RAT|RGD=1564160|UniProtKB=D3ZS16	IPI00569704	Protein Slc37a2;Slc37a2;ortholog	integral component of membrane;extracellular vesicular exosome
RAT|RGD=1359444|UniProtKB=Q66H06	IPI00212010	Protein Tspan3;Tspan3;ortholog	integral component of membrane;extracellular vesicular exosome
RAT|RGD=621783|UniProtKB=O55158	IPI00195931	D6.1A protein;Tspan8;ortholog	integral component of membrane;extracellular vesicular exosome
RAT|RGD=1560160|UniProtKB=B0BN20	IPI00896187	Protein Tspan6;Tspan6;ortholog	integral component of membrane;extracellular vesicular exosome
RAT|RGD=1306047|UniProtKB=B2RZ37	IPI00360246	Receptor expression-enhancing protein 5;Reep5;ortholog	integral component of membrane;extracellular vesicular exosome
RAT|RGD=708403|UniProtKB=Q925D4	IPI00205530	Transmembrane protein 176B;Tmem176b;ortholog	integral component of membrane;nuclear membrane
RAT|RGD=61912|UniProtKB=P31643	IPI00327953	Sodium- and chloride-dependent taurine transporter;Slc6a6;ortholog	integral component of plasma membrane
RAT|RGD=3224|UniProtKB=Q63089	IPI00205029	Solute carrier family 22 member 1;Slc22a1;ortholog	integral component of plasma membrane;basolateral plasma membrane
RAT|RGD=68936|UniProtKB=Q9JI66	IPI00199985	Electrogenic sodium bicarbonate cotransporter 1;Slc4a4;ortholog	integral component of plasma membrane;basolateral plasma membrane;extracellular vesicular exosome
RAT|RGD=68433|UniProtKB=P56627	IPI00194231	Aquaporin-9;Aqp9;ortholog	integral component of plasma membrane;basolateral plasma membrane;intracellular membrane-bounded organelle
RAT|RGD=2366|UniProtKB=Q63120	IPI00205806	Canalicular multispecific organic anion transporter 1;Abcc2;ortholog	integral component of plasma membrane;cell surface;membrane;apical plasma membrane;intercellular canaliculus
RAT|RGD=71101|UniProtKB=O88563	IPI00231499	Canalicular multispecific organic anion transporter 2;Abcc3;ortholog	integral component of plasma membrane;integral component of membrane;basolateral plasma membrane
RAT|RGD=2180|UniProtKB=Q64535	IPI00324094	Copper-transporting ATPase 2;Atp7b;ortholog	intracellular;cell;late endosome;trans-Golgi network;plasma membrane;tight junction;membrane;integral component of membrane;cytoplasmic membrane-bounded vesicle;basolateral plasma membrane;perinuclear region of cytoplasm
RAT|RGD=727849|UniProtKB=Q811A2	IPI00331770	Bone marrow stromal antigen 2;Bst2;ortholog	intracellular;cytoplasm;late endosome;Golgi apparatus;plasma membrane;cell surface;membrane;integral component of membrane;apical plasma membrane;anchored component of membrane;membrane raft;extracellular vesicular exosome
RAT|RGD=621752|UniProtKB=P97629	IPI00206434	Leucyl-cystinyl aminopeptidase;Lnpep;ortholog	intracellular;cytoplasm;lysosomal membrane;plasma membrane;cell surface;membrane;integral component of membrane;vesicle;insulin-responsive compartment;neuronal cell body;intracellular organelle;intracellular membrane-bounded organelle;perinuclear region of cytoplasm
RAT|RGD=2170|UniProtKB=P07340	IPI00339124	Sodium/potassium-transporting ATPase subunit beta-1;Atp1b1;ortholog	intracellular;plasma membrane;sodium:potassium-exchanging ATPase complex;caveola;intercalated disc;basolateral plasma membrane;apical plasma membrane;vesicle;sarcolemma;myelin sheath;extracellular vesicular exosome
RAT|RGD=620293|UniProtKB=P42893	IPI00200747	Endothelin-converting enzyme 1;Ece1;ortholog	lysosomal membrane;endosome;early endosome;plasma membrane;external side of plasma membrane;membrane;integral component of membrane;secretory granule;cytoplasmic vesicle;vesicle;Weibel-Palade body;perinuclear region of cytoplasm;extracellular vesicular exosome
RAT|RGD=6488546|UniProtKB=D3ZHI1	IPI00365808	Protein LOC100912115;LOC100912115;ortholog	membrane
RAT|RGD=1307321|UniProtKB=D4A517	IPI00366947	Protein Slc39a10;Slc39a10;ortholog	membrane
RAT|RGD=1305862|UniProtKB=D4A105	IPI00366912	Protein Tmem63b;Tmem63b;ortholog	membrane
RAT|RGD=1308460|UniProtKB=D3ZI66	IPI00366942	Protein Rnf149;Rnf149;ortholog	membrane;extracellular vesicular exosome
RAT|RGD=1310471|UniProtKB=Q496Z8	IPI00372663	Low-density lipoprotein receptor-related protein 10;Lrp10;ortholog	membrane;integral component of membrane
RAT|RGD=735221|UniProtKB=Q6P7D4	IPI00400744	Cytochrome P450 20A1;Cyp20a1;ortholog	membrane;integral component of membrane
RAT|RGD=3690|UniProtKB=P53987	IPI00214787	Monocarboxylate transporter 1;Slc16a1;ortholog	mitochondrion;centrosome;plasma membrane;integral component of plasma membrane;membrane;extracellular vesicular exosome
RAT|RGD=1359678|UniProtKB=Q5XIN6	IPI00364777	LETM1 and EF-hand domain-containing protein 1, mitochondrial;Letm1;ortholog	mitochondrion;mitochondrial inner membrane;integral component of membrane
RAT|RGD=1308482|UniProtKB=Q63965	IPI00213735	Sideroflexin-1;Sfxn1;ortholog	mitochondrion;mitochondrial inner membrane;integral component of membrane;mitochondrial membrane
RAT|RGD=1587346|UniProtKB=Q5BJZ3	IPI00555265	Nicotinamide nucleotide transhydrogenase;Nnt;ortholog	mitochondrion;mitochondrial inner membrane;membrane;integral component of membrane
RAT|RGD=1311408|UniProtKB=Q3KRC4	IPI00765791	G-protein coupled receptor family C group 5 member C;Gprc5c;ortholog	mitochondrion;plasma membrane;integral component of membrane;vesicle;receptor complex;extracellular vesicular exosome
RAT|RGD=70890|UniProtKB=P70580	IPI00480820	Membrane-associated progesterone receptor component 1;Pgrmc1;ortholog	nucleolus;endoplasmic reticulum;endoplasmic reticulum membrane;endomembrane system;membrane;integral component of membrane;extracellular vesicular exosome
RAT|RGD=1593280|UniProtKB=Q6MGB4	IPI00215473	H2-K region expressed gene 4, rat orthologue;Slc39a7;ortholog	nucleoplasm;endoplasmic reticulum;membrane
RAT|RGD=2169|UniProtKB=P06687	IPI00231451	Sodium/potassium-transporting ATPase subunit alpha-3;Atp1a3;ortholog	nucleus;cytoplasm;endoplasmic reticulum;Golgi apparatus;plasma membrane;sodium:potassium-exchanging ATPase complex;axon;vesicle;myelin sheath;dendritic spine neck;dendritic spine head;synapse
RAT|RGD=2307|UniProtKB=P26051	IPI00230935	CD44 antigen;Cd44;ortholog	nucleus;cytoplasm;Golgi apparatus;plasma membrane;focal adhesion;external side of plasma membrane;cell surface;membrane;integral component of membrane;basolateral plasma membrane;apical plasma membrane;macrophage migration inhibitory factor receptor complex;protein complex;extracellular vesicular exosome
RAT|RGD=1309508|UniProtKB=Q5XI60	IPI00365960	Receptor expression-enhancing protein 6;Reep6;ortholog	nucleus;endoplasmic reticulum membrane;integral component of membrane;rod spherule;apical part of cell;plasma membrane
RAT|RGD=620639|UniProtKB=Q63016	IPI00204778	Large neutral amino acids transporter small subunit 1;Slc7a5;ortholog	nucleus;nucleolus;cytoplasm;cytosol;plasma membrane;membrane;integral component of membrane;apical plasma membrane;intracellular membrane-bounded organelle;extracellular vesicular exosome
RAT|RGD=620992|UniProtKB=Q9Z1W6	IPI00209277	Protein LYRIC;Mtdh;ortholog	nucleus;nucleolus;cytoplasm;endoplasmic reticulum;endoplasmic reticulum membrane;tight junction;integral component of membrane;apical plasma membrane;nuclear body;nuclear membrane;intercellular canaliculus;perinuclear region of cytoplasm
RAT|RGD=735120|UniProtKB=Q53AQ4	IPI00189030	Transmembrane and ubiquitin-like domain-containing protein 1;Tmub1;ortholog	nucleus;nucleoplasm;cytoplasm;integral component of membrane
RAT|RGD=3073|UniProtKB=Q794F9	IPI00211616	4F2 cell-surface antigen heavy chain;Slc3a2;ortholog	nucleus;nucleoplasm;cytoplasm;plasma membrane;cell surface;membrane;integral component of membrane;apical plasma membrane;cell junction;melanosome;extracellular vesicular exosome
RAT|RGD=621303|UniProtKB=P11505	IPI00194873	Plasma membrane calcium-transporting ATPase 1;Atp2b1;ortholog	nucleus;plasma membrane;cytoplasmic side of plasma membrane;membrane;integral component of membrane;basolateral plasma membrane;apical plasma membrane;dendrite membrane;dendritic spine membrane;neuronal cell body membrane;membrane raft;apical part of cell;extracellular vesicular exosome
RAT|RGD=1305241|UniProtKB=B5DEF5	IPI00373235	Protein Slc39a1;Slc39a1;ortholog	plasma membrane
RAT|RGD=621842|UniProtKB=Q9JHY1	IPI00200067	Junctional adhesion molecule A;F11r;ortholog	plasma membrane;cell-cell junction;tight junction;microtubule cytoskeleton;integral component of membrane;cell junction;cytoplasmic vesicle;slit diaphragm;extracellular vesicular exosome
RAT|RGD=3650|UniProtKB=P34901	IPI00199629	Syndecan-4;Sdc4;ortholog	plasma membrane;focal adhesion;cell surface;integral component of membrane;costamere;membrane raft;extracellular vesicular exosome
RAT|RGD=1308490|UniProtKB=F1M8K1	IPI00367877	Protein Pcdh1 (Fragment);Pcdh1;ortholog	plasma membrane;integral component of membrane
RAT|RGD=1359672|UniProtKB=Q5RK27	IPI00358860	Solute carrier family 12 member 7;Slc12a7;ortholog	plasma membrane;integral component of membrane
RAT|RGD=735098|UniProtKB=P60815	IPI00396877	Feline leukemia virus subgroup C receptor-related protein 2;Flvcr2;ortholog	plasma membrane;integral component of membrane
RAT|RGD=621079|UniProtKB=Q9JJP0	IPI00201852	Sodium-dependent phosphate transporter 1;Slc20a1;ortholog	plasma membrane;integral component of membrane
RAT|RGD=619748|UniProtKB=P55281	IPI00215358	Cadherin-17;Cdh17;ortholog	plasma membrane;integral component of membrane;basolateral plasma membrane
RAT|RGD=1587363|UniProtKB=Q6P742	IPI00358313	Proteolipid protein 2;Plp2;ortholog	plasma membrane;integral component of membrane;extracellular vesicular exosome
RAT|RGD=620835|UniProtKB=O88923	IPI00208267	Latrophilin-2;Lphn2;ortholog	plasma membrane;integral component of membrane;neuron projection
RAT|RGD=3649|UniProtKB=P34900	IPI00231723	Syndecan-2;Sdc2;ortholog	plasma membrane;integral component of membrane;neuronal cell body;synapse
RAT|RGD=69236|UniProtKB=Q9WU74	IPI00203464	Lipolysis-stimulated lipoprotein receptor;Lsr;ortholog	plasma membrane;integral component of membrane;very-low-density lipoprotein particle;low-density lipoprotein particle;chylomicron;extracellular vesicular exosome
RAT|RGD=69420|UniProtKB=Q9JHE5	IPI00325342	Sodium-coupled neutral amino acid transporter 2;Slc38a2;ortholog	plasma membrane;integral component of plasma membrane
RAT|RGD=619711|UniProtKB=P28570	IPI00325655	Sodium- and chloride-dependent creatine transporter 1;Slc6a8;ortholog	plasma membrane;integral component of plasma membrane
RAT|RGD=628620|UniProtKB=Q9JHZ9	IPI00200122	Sodium-coupled neutral amino acid transporter 3;Slc38a3;ortholog	plasma membrane;integral component of plasma membrane;membrane
RAT|RGD=620394|UniProtKB=Q9JM80	IPI00204190	Phosphoprotein associated with glycosphingolipid-enriched microdomains 1;Pag1;ortholog	plasma membrane;integral component of plasma membrane;membrane raft
RAT|RGD=3053|UniProtKB=Q9Z1X1	IPI00209291	Extended synaptotagmin-1;Esyt1;ortholog	plasma membrane;membrane;integral component of endoplasmic reticulum membrane;intrinsic component of endoplasmic reticulum membrane;organelle membrane contact site
RAT|RGD=3716|UniProtKB=P30823	IPI00327717	High affinity cationic amino acid transporter 1;Slc7a1;ortholog	plasma membrane;membrane;integral component of membrane
RAT|RGD=61899|UniProtKB=O54698	IPI00231450	Equilibrative nucleoside transporter 1;Slc29a1;ortholog	plasma membrane;membrane;integral component of membrane;basolateral plasma membrane;apical plasma membrane
RAT|RGD=1589737|UniProtKB=Q2THW7	IPI00193933	Palmitoyltransferase ZDHHC5;Zdhhc5;ortholog	plasma membrane;membrane;integral component of membrane;dendrite
RAT|RGD=620747|UniProtKB=Q66HR0	IPI00198772	Solute carrier family 12 member 9;Slc12a9;ortholog	plasma membrane;membrane;integral component of membrane;extracellular vesicular exosome
RAT|RGD=621365|UniProtKB=O55159	IPI00324820	Epithelial cell adhesion molecule;Epcam;ortholog	plasma membrane;tight junction;cell surface;integral component of membrane;basolateral plasma membrane;apical plasma membrane;lateral plasma membrane;extracellular vesicular exosome
RAT|RGD=620053|UniProtKB=Q925B3	IPI00766929	Transient receptor potential cation channel subfamily M member 7;Trpm7;ortholog	ruffle;cytoplasm;plasma membrane;integral component of membrane;synaptic vesicle membrane;neuron projection;neuronal cell body;varicosity
RAT|RGD=621878|UniProtKB=Q9WTQ2	IPI00325860	Podocalyxin;Podxl;ortholog	ruffle;extracellular space;cytoplasm;plasma membrane;integral component of membrane;apical plasma membrane;lamellipodium;filopodium;microvillus membrane;slit diaphragm;cell body;membrane raft;extracellular vesicular exosome
RAT|RGD=727835|UniProtKB=Q6VBQ5	IPI00339007	Myeloid-associated differentiation marker;Myadm;ortholog	ruffle;plasma membrane;cell-cell junction;integral component of membrane;cortical actin cytoskeleton;membrane raft;extracellular vesicular exosome
RAT|RGD=1307140|UniProtKB=D4A2H2	IPI00211438	Protein Sptlc1;Sptlc1;ortholog	serine C-palmitoyltransferase complex;SPOTS complex
RAT|RGD=1309125|UniProtKB=D3ZFK5	IPI00362438	Protein Spcs1;Spcs1;ortholog	signal peptidase complex;integral component of endoplasmic reticulum membrane
RAT|RGD=1308697|UniProtKB=Q66H15	IPI00471759	Regulator of microtubule dynamics protein 3;Rmdn3;ortholog	spindle pole;nucleus;mitochondrion;mitochondrial outer membrane;microtubule;integral component of membrane
RAT|RGD=2139|UniProtKB=P08592	IPI00212319	Amyloid beta A4 protein;App;ortholog	terminal bouton;extracellular space;intracellular;cell;nuclear envelope lumen;cytoplasm;endosome;smooth endoplasmic reticulum;Golgi apparatus;plasma membrane;coated pit;cell-cell junction;cell surface;membrane;integral component of membrane;ER to Golgi transport vesicle;axon;cytoplasmic vesicle;neuromuscular junction;ciliary rootlet;neuron projection;dendritic spine;dendritic shaft;intracellular …
RAT|RGD=68425|UniProtKB=Q63400	IPI00208940	Claudin-3;Cldn3;ortholog	tight junction;integral component of membrane;lateral plasma membrane;extracellular vesicular exosome
RAT|RGD=68405|UniProtKB=P25286	IPI00202120	V-type proton ATPase 116 kDa subunit a isoform 1;Atp6v0a1;ortholog	vacuolar proton-transporting V-type ATPase, V0 domain;cellular_component;nucleus;nucleoplasm;cytoplasm;Golgi apparatus;plasma membrane;integral component of membrane;vacuolar proton-transporting V-type ATPase complex;cytoplasmic vesicle membrane;melanosome;terminal bouton;intracellular membrane-bounded organelle;extracellular vesicular exosome
RAT|Ensembl=ENSRNOG00000004604|UniProtKB=E9PT23	IPI00361601	Protein Slc38a10;Slc38a10;ortholog
RAT|RGD=1599277|UniProtKB=A2IBE0	IPI00373245	Membrane-bound carbonic anhydrase 14;Car14;ortholog
RAT|RGD=2320010|UniProtKB=F7FP91	IPI00389885	Protein RT1-CE5;RT1-CE5;ortholog
RAT|RGD=1306337|UniProtKB=D3ZHG0	IPI00370702	Protein Ptplb;Ptplb;ortholog
RAT|RGD=2300153|UniProtKB=D4A2I3	IPI00363369	Protein Tmem6;Tmem6;ortholog
RAT|RGD=1591692|UniProtKB=B1WC43	IPI00382313	LOC681708 protein;Tmem41a;ortholog
RAT|RGD=1565452|UniProtKB=D4AE69	IPI00197321	Protein Tmem51;Tmem51;ortholog
RAT|RGD=1306883|UniProtKB=D4A8Z3	IPI00369144	Protein Frrs1;Frrs1;ortholog
RAT|Ensembl=ENSRNOG00000012255|UniProtKB=D4A4Z9	IPI00563574	Protein Ktn1;Ktn1;ortholog
Total: 137 R. norvegicus integral plasma membrane proteins (ratPMPs)

## Sheet: TMHMM_ratPMPs_N-glyc sites
TMHMM_ratPMPs N-glyc sites: Identification of probable N-glycosylated sequons. Analysis was first performed on the 137 putative integral plasma membrane proteins, using the NetGlyc prediction server (http://www.cbs.dtu.dk/services/NetNGlyc/). Sequons having negative score or containing Pro-X1 or Pro-X2 were excluded. The relative position of sequons with respect to the topology was then analyzed …
name	position	loop_start	loop_end	loop_length	description	num_sites_tmhmm	num_sites_tmhmm_in_this_loop	uniprot_link
Q9R066	106	1	235	234	RGD=619794;IPI00562756;Coxsackievirus and adenovirus receptor homolog;Cxadr;ortholog	1	1	www.uniprot.org/uniprot/Q9R066
P97546	130	1	336	335	RGD=620296;IPI00563034;Neuroplastin;Nptn;ortholog	5	5	www.uniprot.org/uniprot/P97546
P97546	170	1	336	335	RGD=620296;IPI00563034;Neuroplastin;Nptn;ortholog	5	5	www.uniprot.org/uniprot/P97546
P97546	228	1	336	335	RGD=620296;IPI00563034;Neuroplastin;Nptn;ortholog	5	5	www.uniprot.org/uniprot/P97546
P97546	283	1	336	335	RGD=620296;IPI00563034;Neuroplastin;Nptn;ortholog	5	5	www.uniprot.org/uniprot/P97546
P97546	316	1	336	335	RGD=620296;IPI00563034;Neuroplastin;Nptn;ortholog	5	5	www.uniprot.org/uniprot/P97546
Q7TP48	120	1	376	375	RGD=1308874;IPI00567379;Adipocyte plasma membrane-associated protein;Apmap;ortholog	1	1	www.uniprot.org/uniprot/Q7TP48
Q5FVC5	128	1	350	349	RGD=1309505;IPI00367030;Poliovirus receptor-related 2;Pvrl2;ortholog	3	3	www.uniprot.org/uniprot/Q5FVC5
Q5FVC5	138	1	350	349	RGD=1309505;IPI00367030;Poliovirus receptor-related 2;Pvrl2;ortholog	3	3	www.uniprot.org/uniprot/Q5FVC5
Q5FVC5	315	1	350	349	RGD=1309505;IPI00367030;Poliovirus receptor-related 2;Pvrl2;ortholog	3	3	www.uniprot.org/uniprot/Q5FVC5
A0JPN2	192	1	335	334	RGD=1306701;IPI00366431;Zinc transporter ZIP4;Slc39a4;ortholog	3	3	www.uniprot.org/uniprot/A0JPN2
A0JPN2	219	1	335	334	RGD=1306701;IPI00366431;Zinc transporter ZIP4;Slc39a4;ortholog	3	3	www.uniprot.org/uniprot/A0JPN2
A0JPN2	267	1	335	334	RGD=1306701;IPI00366431;Zinc transporter ZIP4;Slc39a4;ortholog	3	3	www.uniprot.org/uniprot/A0JPN2
O54699	56	36	68	32	RGD=69296;IPI00197159;Equilibrative nucleoside transporter 2;Slc29a2;ortholog	1	1	www.uniprot.org/uniprot/O54699
D4AC13	63	1	557	556	RGD=1307733;IPI00360187;Leucine rich repeat containing G protein coupled receptor 5;Lgr5;ortholog	4	4	www.uniprot.org/uniprot/D4AC13
D4AC13	77	1	557	556	RGD=1307733;IPI00360187;Leucine rich repeat containing G protein coupled receptor 5;Lgr5;ortholog	4	4	www.uniprot.org/uniprot/D4AC13
D4AC13	208	1	557	556	RGD=1307733;IPI00360187;Leucine rich repeat containing G protein coupled receptor 5;Lgr5;ortholog	4	4	www.uniprot.org/uniprot/D4AC13
D4AC13	280	1	557	556	RGD=1307733;IPI00360187;Leucine rich repeat containing G protein coupled receptor 5;Lgr5;ortholog	4	4	www.uniprot.org/uniprot/D4AC13
Q4V8I7	83	49	123	74	RGD=1311690;IPI00372074;Leucine-rich repeat-containing protein 8A;Lrrc8a;ortholog	1	1	www.uniprot.org/uniprot/Q4V8I7
D4A4P8	283	263	387	124	RGD=1562969;IPI00361325;Protein Ttyh2;Ttyh2;ortholog	2	2	www.uniprot.org/uniprot/D4A4P8
D4A4P8	352	263	387	124	RGD=1562969;IPI00361325;Protein Ttyh2;Ttyh2;ortholog	2	2	www.uniprot.org/uniprot/D4A4P8
P26260	43	1	256	255	RGD=3648;IPI00191678;Syndecan-1;Sdc1;ortholog	1	1	www.uniprot.org/uniprot/P26260
P21588	55	1	552	551	RGD=61956;IPI00204348;5'-nucleotidase;Nt5e;ortholog	5	5	www.uniprot.org/uniprot/P21588
P21588	313	1	552	551	RGD=61956;IPI00204348;5'-nucleotidase;Nt5e;ortholog	5	5	www.uniprot.org/uniprot/P21588
P21588	335	1	552	551	RGD=61956;IPI00204348;5'-nucleotidase;Nt5e;ortholog	5	5	www.uniprot.org/uniprot/P21588
P21588	349	1	552	551	RGD=61956;IPI00204348;5'-nucleotidase;Nt5e;ortholog	5	5	www.uniprot.org/uniprot/P21588
P21588	405	1	552	551	RGD=61956;IPI00204348;5'-nucleotidase;Nt5e;ortholog	5	5	www.uniprot.org/uniprot/P21588
Q8CG09	19	1	35	34	RGD=3112;IPI00331756;Multidrug resistance-associated protein 1;Abcc1;ortholog	5	1	www.uniprot.org/uniprot/Q8CG09
Q8CG09	1007	992	1022	30	RGD=3112;IPI00331756;Multidrug resistance-associated protein 1;Abcc1;ortholog	5	1	www.uniprot.org/uniprot/Q8CG09
Q8CG09	1157	1121	1198	77	RGD=3112;IPI00331756;Multidrug resistance-associated protein 1;Abcc1;ortholog	5	1	www.uniprot.org/uniprot/Q8CG09
Q8CG09	1315	1249	1532	283	RGD=3112;IPI00331756;Multidrug resistance-associated protein 1;Abcc1;ortholog	5	2	www.uniprot.org/uniprot/Q8CG09
Q8CG09	1430	1249	1532	283	RGD=3112;IPI00331756;Multidrug resistance-associated protein 1;Abcc1;ortholog	5	2	www.uniprot.org/uniprot/Q8CG09
Q63377	124	61	279	218	RGD=2172;IPI00208061;Sodium/potassium-transporting ATPase subunit beta-3;Atp1b3;ortholog	2	2	www.uniprot.org/uniprot/Q63377
Q63377	158	61	279	218	RGD=2172;IPI00208061;Sodium/potassium-transporting ATPase subunit beta-3;Atp1b3;ortholog	2	2	www.uniprot.org/uniprot/Q63377
Q5U308	598	388	858	470	RGD=1309601;IPI00197391;Leucine-rich repeat-containing protein 8D;Lrrc8d;ortholog	2	2	www.uniprot.org/uniprot/Q5U308
Q5U308	605	388	858	470	RGD=1309601;IPI00197391;Leucine-rich repeat-containing protein 8D;Lrrc8d;ortholog	2	2	www.uniprot.org/uniprot/Q5U308
D3ZP98	20	1	31	30	RGD=1308946;IPI00364738;Histocompatibility 13 (Predicted), isoform CRA_a;Hm13;ortholog	1	1	www.uniprot.org/uniprot/D3ZP98
D3ZQK8	135	1	1668	1667	RGD=1565962;IPI00197089;Protein Ly75;Ly75;ortholog	13	13	www.uniprot.org/uniprot/D3ZQK8
D3ZQK8	345	1	1668	1667	RGD=1565962;IPI00197089;Protein Ly75;Ly75;ortholog	13	13	www.uniprot.org/uniprot/D3ZQK8
D3ZQK8	377	1	1668	1667	RGD=1565962;IPI00197089;Protein Ly75;Ly75;ortholog	13	13	www.uniprot.org/uniprot/D3ZQK8
D3ZQK8	529	1	1668	1667	RGD=1565962;IPI00197089;Protein Ly75;Ly75;ortholog	13	13	www.uniprot.org/uniprot/D3ZQK8
D3ZQK8	865	1	1668	1667	RGD=1565962;IPI00197089;Protein Ly75;Ly75;ortholog	13	13	www.uniprot.org/uniprot/D3ZQK8
D3ZQK8	934	1	1668	1667	RGD=1565962;IPI00197089;Protein Ly75;Ly75;ortholog	13	13	www.uniprot.org/uniprot/D3ZQK8
D3ZQK8	1076	1	1668	1667	RGD=1565962;IPI00197089;Protein Ly75;Ly75;ortholog	13	13	www.uniprot.org/uniprot/D3ZQK8
D3ZQK8	1103	1	1668	1667	RGD=1565962;IPI00197089;Protein Ly75;Ly75;ortholog	13	13	www.uniprot.org/uniprot/D3ZQK8
D3ZQK8	1225	1	1668	1667	RGD=1565962;IPI00197089;Protein Ly75;Ly75;ortholog	13	13	www.uniprot.org/uniprot/D3ZQK8
D3ZQK8	1392	1	1668	1667	RGD=1565962;IPI00197089;Protein Ly75;Ly75;ortholog	13	13	www.uniprot.org/uniprot/D3ZQK8
D3ZQK8	1593	1	1668	1667	RGD=1565962;IPI00197089;Protein Ly75;Ly75;ortholog	13	13	www.uniprot.org/uniprot/D3ZQK8
D3ZQK8	1626	1	1668	1667	RGD=1565962;IPI00197089;Protein Ly75;Ly75;ortholog	13	13	www.uniprot.org/uniprot/D3ZQK8
D3ZQK8	1642	1	1668	1667	RGD=1565962;IPI00197089;Protein Ly75;Ly75;ortholog	13	13	www.uniprot.org/uniprot/D3ZQK8
Q7TPB4	91	1	247	246	RGD=727815;IPI00337173;CD276 antigen;Cd276;ortholog	4	4	www.uniprot.org/uniprot/Q7TPB4
Q7TPB4	104	1	247	246	RGD=727815;IPI00337173;CD276 antigen;Cd276;ortholog	4	4	www.uniprot.org/uniprot/Q7TPB4
Q7TPB4	189	1	247	246	RGD=727815;IPI00337173;CD276 antigen;Cd276;ortholog	4	4	www.uniprot.org/uniprot/Q7TPB4
Q7TPB4	215	1	247	246	RGD=727815;IPI00337173;CD276 antigen;Cd276;ortholog	4	4	www.uniprot.org/uniprot/Q7TPB4
Q63135	51	1	482	481	RGD=2399;IPI00205842;Complement component receptor 1-like protein;Cr1l;ortholog	3	3	www.uniprot.org/uniprot/Q63135
Q63135	331	1	482	481	RGD=2399;IPI00205842;Complement component receptor 1-like protein;Cr1l;ortholog	3	3	www.uniprot.org/uniprot/Q63135
Q63135	346	1	482	481	RGD=2399;IPI00205842;Complement component receptor 1-like protein;Cr1l;ortholog	3	3	www.uniprot.org/uniprot/Q63135
B2RYF6	28	1	354	353	RGD=1310959;IPI00193869;Cleft lip and palate associated transmembrane protein 1;Clptm1;ortholog	5	5	www.uniprot.org/uniprot/B2RYF6
B2RYF6	119	1	354	353	RGD=1310959;IPI00193869;Cleft lip and palate associated transmembrane protein 1;Clptm1;ortholog	5	5	www.uniprot.org/uniprot/B2RYF6
B2RYF6	161	1	354	353	RGD=1310959;IPI00193869;Cleft lip and palate associated transmembrane protein 1;Clptm1;ortholog	5	5	www.uniprot.org/uniprot/B2RYF6
B2RYF6	241	1	354	353	RGD=1310959;IPI00193869;Cleft lip and palate associated transmembrane protein 1;Clptm1;ortholog	5	5	www.uniprot.org/uniprot/B2RYF6
B2RYF6	295	1	354	353	RGD=1310959;IPI00193869;Cleft lip and palate associated transmembrane protein 1;Clptm1;ortholog	5	5	www.uniprot.org/uniprot/B2RYF6
Q9QW30	46	1	1644	1643	RGD=3188;IPI00211689;Neurogenic locus notch homolog protein 2;Notch2;ortholog	6	5	www.uniprot.org/uniprot/Q9QW30
Q9QW30	155	1	1644	1643	RGD=3188;IPI00211689;Neurogenic locus notch homolog protein 2;Notch2;ortholog	6	5	www.uniprot.org/uniprot/Q9QW30
Q9QW30	733	1	1644	1643	RGD=3188;IPI00211689;Neurogenic locus notch homolog protein 2;Notch2;ortholog	6	5	www.uniprot.org/uniprot/Q9QW30
Q9QW30	1102	1	1644	1643	RGD=3188;IPI00211689;Neurogenic locus notch homolog protein 2;Notch2;ortholog	6	5	www.uniprot.org/uniprot/Q9QW30
Q9QW30	1465	1	1644	1643	RGD=3188;IPI00211689;Neurogenic locus notch homolog protein 2;Notch2;ortholog	6	5	www.uniprot.org/uniprot/Q9QW30
Q9QW30	1739	1701	2471	770	RGD=3188;IPI00211689;Neurogenic locus notch homolog protein 2;Notch2;ortholog	6	1	www.uniprot.org/uniprot/Q9QW30
Q99376	109	1	622	621	RGD=70488;IPI00363550;Transferrin receptor protein 1 (Fragment);Tfrc;ortholog	5	5	www.uniprot.org/uniprot/Q99376
Q99376	113	1	622	621	RGD=70488;IPI00363550;Transferrin receptor protein 1 (Fragment);Tfrc;ortholog	5	5	www.uniprot.org/uniprot/Q99376
Q99376	179	1	622	621	RGD=70488;IPI00363550;Transferrin receptor protein 1 (Fragment);Tfrc;ortholog	5	5	www.uniprot.org/uniprot/Q99376
Q99376	584	1	622	621	RGD=70488;IPI00363550;Transferrin receptor protein 1 (Fragment);Tfrc;ortholog	5	5	www.uniprot.org/uniprot/Q99376
Q99376	589	1	622	621	RGD=70488;IPI00363550;Transferrin receptor protein 1 (Fragment);Tfrc;ortholog	5	5	www.uniprot.org/uniprot/Q99376
P97881	243	1	457	456	RGD=708547;IPI00208856;Mucin-13;Muc13;ortholog	2	2	www.uniprot.org/uniprot/P97881
P97881	244	1	457	456	RGD=708547;IPI00208856;Mucin-13;Muc13;ortholog	2	2	www.uniprot.org/uniprot/P97881
Q8K3V3	148	28	405	377	RGD=628617;IPI00202637;G-protein coupled receptor 56;Gpr56;ortholog	5	5	www.uniprot.org/uniprot/Q8K3V3
Q8K3V3	171	28	405	377	RGD=628617;IPI00202637;G-protein coupled receptor 56;Gpr56;ortholog	5	5	www.uniprot.org/uniprot/Q8K3V3
Q8K3V3	234	28	405	377	RGD=628617;IPI00202637;G-protein coupled receptor 56;Gpr56;ortholog	5	5	www.uniprot.org/uniprot/Q8K3V3
Q8K3V3	324	28	405	377	RGD=628617;IPI00202637;G-protein coupled receptor 56;Gpr56;ortholog	5	5	www.uniprot.org/uniprot/Q8K3V3
Q8K3V3	341	28	405	377	RGD=628617;IPI00202637;G-protein coupled receptor 56;Gpr56;ortholog	5	5	www.uniprot.org/uniprot/Q8K3V3
P40241	50	36	57	21	RGD=2318;IPI00187902;CD9 antigen;Cd9;ortholog	1	1	www.uniprot.org/uniprot/P40241
P40190	43	1	618	617	RGD=2903;IPI00565057;Interleukin-6 receptor subunit beta;Il6st;ortholog	10	10	www.uniprot.org/uniprot/P40190
P40190	61	1	618	617	RGD=2903;IPI00565057;Interleukin-6 receptor subunit beta;Il6st;ortholog	10	10	www.uniprot.org/uniprot/P40190
P40190	131	1	618	617	RGD=2903;IPI00565057;Interleukin-6 receptor subunit beta;Il6st;ortholog	10	10	www.uniprot.org/uniprot/P40190
P40190	157	1	618	617	RGD=2903;IPI00565057;Interleukin-6 receptor subunit beta;Il6st;ortholog	10	10	www.uniprot.org/uniprot/P40190
P40190	205	1	618	617	RGD=2903;IPI00565057;Interleukin-6 receptor subunit beta;Il6st;ortholog	10	10	www.uniprot.org/uniprot/P40190
P40190	226	1	618	617	RGD=2903;IPI00565057;Interleukin-6 receptor subunit beta;Il6st;ortholog	10	10	www.uniprot.org/uniprot/P40190
P40190	382	1	618	617	RGD=2903;IPI00565057;Interleukin-6 receptor subunit beta;Il6st;ortholog	10	10	www.uniprot.org/uniprot/P40190
P40190	389	1	618	617	RGD=2903;IPI00565057;Interleukin-6 receptor subunit beta;Il6st;ortholog	10	10	www.uniprot.org/uniprot/P40190
P40190	477	1	618	617	RGD=2903;IPI00565057;Interleukin-6 receptor subunit beta;Il6st;ortholog	10	10	www.uniprot.org/uniprot/P40190
P40190	552	1	618	617	RGD=2903;IPI00565057;Interleukin-6 receptor subunit beta;Il6st;ortholog	10	10	www.uniprot.org/uniprot/P40190
Q63474	212	1	413	412	RGD=2252;IPI00209121;Epithelial discoidin domain-containing receptor 1;Ddr1;ortholog	2	2	www.uniprot.org/uniprot/Q63474
Q63474	391	1	413	412	RGD=2252;IPI00209121;Epithelial discoidin domain-containing receptor 1;Ddr1;ortholog	2	2	www.uniprot.org/uniprot/Q63474
O35112	95	1	527	526	RGD=619972;IPI00206188;CD166 antigen;Alcam;ortholog	6	6	www.uniprot.org/uniprot/O35112
O35112	167	1	527	526	RGD=619972;IPI00206188;CD166 antigen;Alcam;ortholog	6	6	www.uniprot.org/uniprot/O35112
O35112	265	1	527	526	RGD=619972;IPI00206188;CD166 antigen;Alcam;ortholog	6	6	www.uniprot.org/uniprot/O35112
O35112	337	1	527	526	RGD=619972;IPI00206188;CD166 antigen;Alcam;ortholog	6	6	www.uniprot.org/uniprot/O35112
O35112	480	1	527	526	RGD=619972;IPI00206188;CD166 antigen;Alcam;ortholog	6	6	www.uniprot.org/uniprot/O35112
O35112	499	1	527	526	RGD=619972;IPI00206188;CD166 antigen;Alcam;ortholog	6	6	www.uniprot.org/uniprot/O35112
P35952	97	1	805	804	RGD=2998;IPI00203747;Low-density lipoprotein receptor;Ldlr;ortholog	4	4	www.uniprot.org/uniprot/P35952
P35952	156	1	805	804	RGD=2998;IPI00203747;Low-density lipoprotein receptor;Ldlr;ortholog	4	4	www.uniprot.org/uniprot/P35952
P35952	273	1	805	804	RGD=2998;IPI00203747;Low-density lipoprotein receptor;Ldlr;ortholog	4	4	www.uniprot.org/uniprot/P35952
P35952	657	1	805	804	RGD=2998;IPI00203747;Low-density lipoprotein receptor;Ldlr;ortholog	4	4	www.uniprot.org/uniprot/P35952
F1LNL3	38	1	578	577	RGD=631344;IPI00287199;Protein Abca1;Abca1;ortholog	12	11	www.uniprot.org/uniprot/F1LNL3
F1LNL3	91	1	578	577	RGD=631344;IPI00287199;Protein Abca1;Abca1;ortholog	12	11	www.uniprot.org/uniprot/F1LNL3
F1LNL3	136	1	578	577	RGD=631344;IPI00287199;Protein Abca1;Abca1;ortholog	12	11	www.uniprot.org/uniprot/F1LNL3
F1LNL3	184	1	578	577	RGD=631344;IPI00287199;Protein Abca1;Abca1;ortholog	12	11	www.uniprot.org/uniprot/F1LNL3
F1LNL3	232	1	578	577	RGD=631344;IPI00287199;Protein Abca1;Abca1;ortholog	12	11	www.uniprot.org/uniprot/F1LNL3
F1LNL3	277	1	578	577	RGD=631344;IPI00287199;Protein Abca1;Abca1;ortholog	12	11	www.uniprot.org/uniprot/F1LNL3
F1LNL3	289	1	578	577	RGD=631344;IPI00287199;Protein Abca1;Abca1;ortholog	12	11	www.uniprot.org/uniprot/F1LNL3
F1LNL3	340	1	578	577	RGD=631344;IPI00287199;Protein Abca1;Abca1;ortholog	12	11	www.uniprot.org/uniprot/F1LNL3
F1LNL3	418	1	578	577	RGD=631344;IPI00287199;Protein Abca1;Abca1;ortholog	12	11	www.uniprot.org/uniprot/F1LNL3
F1LNL3	429	1	578	577	RGD=631344;IPI00287199;Protein Abca1;Abca1;ortholog	12	11	www.uniprot.org/uniprot/F1LNL3
F1LNL3	461	1	578	577	RGD=631344;IPI00287199;Protein Abca1;Abca1;ortholog	12	11	www.uniprot.org/uniprot/F1LNL3
F1LNL3	1084	781	1285	504	RGD=631344;IPI00287199;Protein Abca1;Abca1;ortholog	12	1	www.uniprot.org/uniprot/F1LNL3
P22934	151	28	210	182	RGD=621237;IPI00212001;Tumor necrosis factor receptor superfamily member 1A;Tnfrsf1a;ortholog	2	2	www.uniprot.org/uniprot/P22934
P22934	201	28	210	182	RGD=621237;IPI00212001;Tumor necrosis factor receptor superfamily member 1A;Tnfrsf1a;ortholog	2	2	www.uniprot.org/uniprot/P22934
Q08201	94	75	114	39	RGD=620248;IPI00198519;Multidrug resistance protein 3;Abcb4;ortholog	1	1	www.uniprot.org/uniprot/Q08201
P43245	91	70	114	44	RGD=3318;IPI00198496;Multidrug resistance protein 1;Abcb1;ortholog	2	2	www.uniprot.org/uniprot/P43245
P43245	96	70	114	44	RGD=3318;IPI00198496;Multidrug resistance protein 1;Abcb1;ortholog	2	2	www.uniprot.org/uniprot/P43245
Q00238	47	32	492	460	RGD=2857;IPI00197164;Intercellular adhesion molecule 1;Icam1;ortholog	8	8	www.uniprot.org/uniprot/Q00238
Q00238	154	32	492	460	RGD=2857;IPI00197164;Intercellular adhesion molecule 1;Icam1;ortholog	8	8	www.uniprot.org/uniprot/Q00238
Q00238	183	32	492	460	RGD=2857;IPI00197164;Intercellular adhesion molecule 1;Icam1;ortholog	8	8	www.uniprot.org/uniprot/Q00238
Q00238	202	32	492	460	RGD=2857;IPI00197164;Intercellular adhesion molecule 1;Icam1;ortholog	8	8	www.uniprot.org/uniprot/Q00238
Q00238	309	32	492	460	RGD=2857;IPI00197164;Intercellular adhesion molecule 1;Icam1;ortholog	8	8	www.uniprot.org/uniprot/Q00238
Q00238	344	32	492	460	RGD=2857;IPI00197164;Intercellular adhesion molecule 1;Icam1;ortholog	8	8	www.uniprot.org/uniprot/Q00238
Q00238	439	32	492	460	RGD=2857;IPI00197164;Intercellular adhesion molecule 1;Icam1;ortholog	8	8	www.uniprot.org/uniprot/Q00238
Q00238	464	32	492	460	RGD=2857;IPI00197164;Intercellular adhesion molecule 1;Icam1;ortholog	8	8	www.uniprot.org/uniprot/Q00238
A2IBE2	28	1	304	303	RGD=1306612;IPI00366665;Membrane-bound carbonic anhydrase 12;Car12;ortholog	5	5	www.uniprot.org/uniprot/A2IBE2
A2IBE2	42	1	304	303	RGD=1306612;IPI00366665;Membrane-bound carbonic anhydrase 12;Car12;ortholog	5	5	www.uniprot.org/uniprot/A2IBE2
A2IBE2	80	1	304	303	RGD=1306612;IPI00366665;Membrane-bound carbonic anhydrase 12;Car12;ortholog	5	5	www.uniprot.org/uniprot/A2IBE2
A2IBE2	88	1	304	303	RGD=1306612;IPI00366665;Membrane-bound carbonic anhydrase 12;Car12;ortholog	5	5	www.uniprot.org/uniprot/A2IBE2
A2IBE2	181	1	304	303	RGD=1306612;IPI00366665;Membrane-bound carbonic anhydrase 12;Car12;ortholog	5	5	www.uniprot.org/uniprot/A2IBE2
E9PTT1	192	177	223	46	RGD=1306745;IPI00886443;Protein Gpr39;Gpr39;ortholog	3	3	www.uniprot.org/uniprot/E9PTT1
E9PTT1	206	177	223	46	RGD=1306745;IPI00886443;Protein Gpr39;Gpr39;ortholog	3	3	www.uniprot.org/uniprot/E9PTT1
E9PTT1	212	177	223	46	RGD=1306745;IPI00886443;Protein Gpr39;Gpr39;ortholog	3	3	www.uniprot.org/uniprot/E9PTT1
D3ZUD8	172	1	220	219	RGD=1564625;IPI00192796;Protein Tm9sf3;Tm9sf3;ortholog	1	1	www.uniprot.org/uniprot/D3ZUD8
P45380	587	499	703	204	RGD=620136;IPI00207298;Sulfate anion transporter 1;Slc26a1;ortholog	1	1	www.uniprot.org/uniprot/P45380
D3ZD83	159	137	176	39	RGD=1311900;IPI00192185;Protein Mfsd10;Mfsd10;ortholog	1	1	www.uniprot.org/uniprot/D3ZD83
Q5BJT4	148	1	303	302	RGD=1304696;IPI00367013;Thioredoxin domain-containing protein 15;Txndc15;ortholog	6	6	www.uniprot.org/uniprot/Q5BJT4
Q5BJT4	164	1	303	302	RGD=1304696;IPI00367013;Thioredoxin domain-containing protein 15;Txndc15;ortholog	6	6	www.uniprot.org/uniprot/Q5BJT4
Q5BJT4	170	1	303	302	RGD=1304696;IPI00367013;Thioredoxin domain-containing protein 15;Txndc15;ortholog	6	6	www.uniprot.org/uniprot/Q5BJT4
Q5BJT4	177	1	303	302	RGD=1304696;IPI00367013;Thioredoxin domain-containing protein 15;Txndc15;ortholog	6	6	www.uniprot.org/uniprot/Q5BJT4
Q5BJT4	189	1	303	302	RGD=1304696;IPI00367013;Thioredoxin domain-containing protein 15;Txndc15;ortholog	6	6	www.uniprot.org/uniprot/Q5BJT4
Q5BJT4	261	1	303	302	RGD=1304696;IPI00367013;Thioredoxin domain-containing protein 15;Txndc15;ortholog	6	6	www.uniprot.org/uniprot/Q5BJT4
Q5FVN1	94	25	333	308	RGD=1311800;IPI00363941;Starch-binding domain-containing protein 1;Stbd1;ortholog	1	1	www.uniprot.org/uniprot/Q5FVN1
Q5XIK2	185	126	295	169	RGD=1359456;IPI00188819;Thioredoxin-related transmembrane protein 2;Tmx2;ortholog	1	1	www.uniprot.org/uniprot/Q5XIK2
O35276	152	1	861	860	RGD=621442;IPI00339204;Neuropilin-2;Nrp2;ortholog	3	3	www.uniprot.org/uniprot/O35276
O35276	157	1	861	860	RGD=621442;IPI00339204;Neuropilin-2;Nrp2;ortholog	3	3	www.uniprot.org/uniprot/O35276
O35276	833	1	861	860	RGD=621442;IPI00339204;Neuropilin-2;Nrp2;ortholog	3	3	www.uniprot.org/uniprot/O35276
Q66H06	127	108	211	103	RGD=1359444;IPI00212010;Protein Tspan3;Tspan3;ortholog	3	3	www.uniprot.org/uniprot/Q66H06
Q66H06	152	108	211	103	RGD=1359444;IPI00212010;Protein Tspan3;Tspan3;ortholog	3	3	www.uniprot.org/uniprot/Q66H06
Q66H06	183	108	211	103	RGD=1359444;IPI00212010;Protein Tspan3;Tspan3;ortholog	3	3	www.uniprot.org/uniprot/Q66H06
B0BN20	134	115	210	95	RGD=1560160;IPI00896187;Protein Tspan6;Tspan6;ortholog	1	1	www.uniprot.org/uniprot/B0BN20
P31643	179	145	217	72	RGD=61912;IPI00327953;Sodium- and chloride-dependent taurine transporter;Slc6a6;ortholog	2	2	www.uniprot.org/uniprot/P31643
P31643	190	145	217	72	RGD=61912;IPI00327953;Sodium- and chloride-dependent taurine transporter;Slc6a6;ortholog	2	2	www.uniprot.org/uniprot/P31643
Q63089	71	44	148	104	RGD=3224;IPI00205029;Solute carrier family 22 member 1;Slc22a1;ortholog	2	2	www.uniprot.org/uniprot/Q63089
Q63089	113	44	148	104	RGD=3224;IPI00205029;Solute carrier family 22 member 1;Slc22a1;ortholog	2	2	www.uniprot.org/uniprot/Q63089
Q9JI66	63	1	468	467	RGD=68936;IPI00199985;Electrogenic sodium bicarbonate cotransporter 1;Slc4a4;ortholog	3	2	www.uniprot.org/uniprot/Q9JI66
Q9JI66	252	1	468	467	RGD=68936;IPI00199985;Electrogenic sodium bicarbonate cotransporter 1;Slc4a4;ortholog	3	2	www.uniprot.org/uniprot/Q9JI66
Q9JI66	541	527	554	27	RGD=68936;IPI00199985;Electrogenic sodium bicarbonate cotransporter 1;Slc4a4;ortholog	3	1	www.uniprot.org/uniprot/Q9JI66
P56627	142	125	160	35	RGD=68433;IPI00194231;Aquaporin-9;Aqp9;ortholog	1	1	www.uniprot.org/uniprot/P56627
Q63120	1007	992	1019	27	RGD=2366;IPI00205806;Canalicular multispecific organic anion transporter 1;Abcc2;ortholog	4	2	www.uniprot.org/uniprot/Q63120
Q63120	1011	992	1019	27	RGD=2366;IPI00205806;Canalicular multispecific organic anion transporter 1;Abcc2;ortholog	4	2	www.uniprot.org/uniprot/Q63120
Q63120	1243	1125	1541	416	RGD=2366;IPI00205806;Canalicular multispecific organic anion transporter 1;Abcc2;ortholog	4	2	www.uniprot.org/uniprot/Q63120
Q63120	1432	1125	1541	416	RGD=2366;IPI00205806;Canalicular multispecific organic anion transporter 1;Abcc2;ortholog	4	2	www.uniprot.org/uniprot/Q63120
O88563	18	1	36	35	RGD=71101;IPI00231499;Canalicular multispecific organic anion transporter 2;Abcc3;ortholog	3	1	www.uniprot.org/uniprot/O88563
O88563	1303	1212	1522	310	RGD=71101;IPI00231499;Canalicular multispecific organic anion transporter 2;Abcc3;ortholog	3	2	www.uniprot.org/uniprot/O88563
O88563	1420	1212	1522	310	RGD=71101;IPI00231499;Canalicular multispecific organic anion transporter 2;Abcc3;ortholog	3	2	www.uniprot.org/uniprot/O88563
P97629	184	133	1025	892	RGD=621752;IPI00206434;Leucyl-cystinyl aminopeptidase;Lnpep;ortholog	13	13	www.uniprot.org/uniprot/P97629
P97629	215	133	1025	892	RGD=621752;IPI00206434;Leucyl-cystinyl aminopeptidase;Lnpep;ortholog	13	13	www.uniprot.org/uniprot/P97629
P97629	256	133	1025	892	RGD=621752;IPI00206434;Leucyl-cystinyl aminopeptidase;Lnpep;ortholog	13	13	www.uniprot.org/uniprot/P97629
P97629	266	133	1025	892	RGD=621752;IPI00206434;Leucyl-cystinyl aminopeptidase;Lnpep;ortholog	13	13	www.uniprot.org/uniprot/P97629
P97629	368	133	1025	892	RGD=621752;IPI00206434;Leucyl-cystinyl aminopeptidase;Lnpep;ortholog	13	13	www.uniprot.org/uniprot/P97629
P97629	374	133	1025	892	RGD=621752;IPI00206434;Leucyl-cystinyl aminopeptidase;Lnpep;ortholog	13	13	www.uniprot.org/uniprot/P97629
P97629	447	133	1025	892	RGD=621752;IPI00206434;Leucyl-cystinyl aminopeptidase;Lnpep;ortholog	13	13	www.uniprot.org/uniprot/P97629
P97629	525	133	1025	892	RGD=621752;IPI00206434;Leucyl-cystinyl aminopeptidase;Lnpep;ortholog	13	13	www.uniprot.org/uniprot/P97629
P97629	664	133	1025	892	RGD=621752;IPI00206434;Leucyl-cystinyl aminopeptidase;Lnpep;ortholog	13	13	www.uniprot.org/uniprot/P97629
P97629	682	133	1025	892	RGD=621752;IPI00206434;Leucyl-cystinyl aminopeptidase;Lnpep;ortholog	13	13	www.uniprot.org/uniprot/P97629
P97629	695	133	1025	892	RGD=621752;IPI00206434;Leucyl-cystinyl aminopeptidase;Lnpep;ortholog	13	13	www.uniprot.org/uniprot/P97629
P97629	834	133	1025	892	RGD=621752;IPI00206434;Leucyl-cystinyl aminopeptidase;Lnpep;ortholog	13	13	www.uniprot.org/uniprot/P97629
P97629	850	133	1025	892	RGD=621752;IPI00206434;Leucyl-cystinyl aminopeptidase;Lnpep;ortholog	13	13	www.uniprot.org/uniprot/P97629
P07340	158	58	304	246	RGD=2170;IPI00339124;Sodium/potassium-transporting ATPase subunit beta-1;Atp1b1;ortholog	2	2	www.uniprot.org/uniprot/P07340
P07340	266	58	304	246	RGD=2170;IPI00339124;Sodium/potassium-transporting ATPase subunit beta-1;Atp1b1;ortholog	2	2	www.uniprot.org/uniprot/P07340
P42893	158	84	762	678	RGD=620293;IPI00200747;Endothelin-converting enzyme 1;Ece1;ortholog	7	7	www.uniprot.org/uniprot/P42893
P42893	179	84	762	678	RGD=620293;IPI00200747;Endothelin-converting enzyme 1;Ece1;ortholog	7	7	www.uniprot.org/uniprot/P42893
P42893	202	84	762	678	RGD=620293;IPI00200747;Endothelin-converting enzyme 1;Ece1;ortholog	7	7	www.uniprot.org/uniprot/P42893
P42893	262	84	762	678	RGD=620293;IPI00200747;Endothelin-converting enzyme 1;Ece1;ortholog	7	7	www.uniprot.org/uniprot/P42893
P42893	308	84	762	678	RGD=620293;IPI00200747;Endothelin-converting enzyme 1;Ece1;ortholog	7	7	www.uniprot.org/uniprot/P42893
P42893	354	84	762	678	RGD=620293;IPI00200747;Endothelin-converting enzyme 1;Ece1;ortholog	7	7	www.uniprot.org/uniprot/P42893
P42893	643	84	762	678	RGD=620293;IPI00200747;Endothelin-converting enzyme 1;Ece1;ortholog	7	7	www.uniprot.org/uniprot/P42893
D3ZHI1	318	49	796	747	RGD=6488546;IPI00365808;Protein LOC100912115;LOC100912115;ortholog	2	2	www.uniprot.org/uniprot/D3ZHI1
D3ZHI1	657	49	796	747	RGD=6488546;IPI00365808;Protein LOC100912115;LOC100912115;ortholog	2	2	www.uniprot.org/uniprot/D3ZHI1
D4A517	139	1	405	404	RGD=1307321;IPI00366947;Protein Slc39a10;Slc39a10;ortholog	5	5	www.uniprot.org/uniprot/D4A517
D4A517	191	1	405	404	RGD=1307321;IPI00366947;Protein Slc39a10;Slc39a10;ortholog	5	5	www.uniprot.org/uniprot/D4A517
D4A517	198	1	405	404	RGD=1307321;IPI00366947;Protein Slc39a10;Slc39a10;ortholog	5	5	www.uniprot.org/uniprot/D4A517
D4A517	218	1	405	404	RGD=1307321;IPI00366947;Protein Slc39a10;Slc39a10;ortholog	5	5	www.uniprot.org/uniprot/D4A517
D4A517	341	1	405	404	RGD=1307321;IPI00366947;Protein Slc39a10;Slc39a10;ortholog	5	5	www.uniprot.org/uniprot/D4A517
D4A105	15	1	39	38	RGD=1305862;IPI00366912;Protein Tmem63b;Tmem63b;ortholog	1	1	www.uniprot.org/uniprot/D4A105
D3ZI66	339	219	394	175	RGD=1308460;IPI00366942;Protein Rnf149;Rnf149;ortholog	1	1	www.uniprot.org/uniprot/D3ZI66
Q496Z8	57	1	439	438	RGD=1310471;IPI00372663;Low-density lipoprotein receptor-related protein 10;Lrp10;ortholog	4	4	www.uniprot.org/uniprot/Q496Z8
Q496Z8	112	1	439	438	RGD=1310471;IPI00372663;Low-density lipoprotein receptor-related protein 10;Lrp10;ortholog	4	4	www.uniprot.org/uniprot/Q496Z8
Q496Z8	192	1	439	438	RGD=1310471;IPI00372663;Low-density lipoprotein receptor-related protein 10;Lrp10;ortholog	4	4	www.uniprot.org/uniprot/Q496Z8
Q496Z8	298	1	439	438	RGD=1310471;IPI00372663;Low-density lipoprotein receptor-related protein 10;Lrp10;ortholog	4	4	www.uniprot.org/uniprot/Q496Z8
Q6P7D4	94	25	462	437	RGD=735221;IPI00400744;Cytochrome P450 20A1;Cyp20a1;ortholog	1	1	www.uniprot.org/uniprot/Q6P7D4
Q5XIN6	280	228	739	511	RGD=1359678;IPI00364777;LETM1 and EF-hand domain-containing protein 1, mitochondrial;Letm1;ortholog	2	2	www.uniprot.org/uniprot/Q5XIN6
Q5XIN6	319	228	739	511	RGD=1359678;IPI00364777;LETM1 and EF-hand domain-containing protein 1, mitochondrial;Letm1;ortholog	2	2	www.uniprot.org/uniprot/Q5XIN6
Q5BJZ3	134	1	475	474	RGD=1587346;IPI00555265;Nicotinamide nucleotide transhydrogenase;Nnt;ortholog	3	3	www.uniprot.org/uniprot/Q5BJZ3
Q5BJZ3	197	1	475	474	RGD=1587346;IPI00555265;Nicotinamide nucleotide transhydrogenase;Nnt;ortholog	3	3	www.uniprot.org/uniprot/Q5BJZ3
Q5BJZ3	391	1	475	474	RGD=1587346;IPI00555265;Nicotinamide nucleotide transhydrogenase;Nnt;ortholog	3	3	www.uniprot.org/uniprot/Q5BJZ3
P26051	28	1	410	409	RGD=2307;IPI00230935;CD44 antigen;Cd44;ortholog	6	6	www.uniprot.org/uniprot/P26051
P26051	60	1	410	409	RGD=2307;IPI00230935;CD44 antigen;Cd44;ortholog	6	6	www.uniprot.org/uniprot/P26051
P26051	114	1	410	409	RGD=2307;IPI00230935;CD44 antigen;Cd44;ortholog	6	6	www.uniprot.org/uniprot/P26051
P26051	124	1	410	409	RGD=2307;IPI00230935;CD44 antigen;Cd44;ortholog	6	6	www.uniprot.org/uniprot/P26051
P26051	266	1	410	409	RGD=2307;IPI00230935;CD44 antigen;Cd44;ortholog	6	6	www.uniprot.org/uniprot/P26051
P26051	274	1	410	409	RGD=2307;IPI00230935;CD44 antigen;Cd44;ortholog	6	6	www.uniprot.org/uniprot/P26051
Q9Z1W6	177	73	581	508	RGD=620992;IPI00209277;Protein LYRIC;Mtdh;ortholog	3	3	www.uniprot.org/uniprot/Q9Z1W6
Q9Z1W6	277	73	581	508	RGD=620992;IPI00209277;Protein LYRIC;Mtdh;ortholog	3	3	www.uniprot.org/uniprot/Q9Z1W6
Q9Z1W6	475	73	581	508	RGD=620992;IPI00209277;Protein LYRIC;Mtdh;ortholog	3	3	www.uniprot.org/uniprot/Q9Z1W6
Q53AQ4	110	33	189	156	RGD=735120;IPI00189030;Transmembrane and ubiquitin-like domain-containing protein 1;Tmub1;ortholog	1	1	www.uniprot.org/uniprot/Q53AQ4
Q794F9	166	99	527	428	RGD=3073;IPI00211616;4F2 cell-surface antigen heavy chain;Slc3a2;ortholog	8	8	www.uniprot.org/uniprot/Q794F9
Q794F9	249	99	527	428	RGD=3073;IPI00211616;4F2 cell-surface antigen heavy chain;Slc3a2;ortholog	8	8	www.uniprot.org/uniprot/Q794F9
Q794F9	259	99	527	428	RGD=3073;IPI00211616;4F2 cell-surface antigen heavy chain;Slc3a2;ortholog	8	8	www.uniprot.org/uniprot/Q794F9
Q794F9	263	99	527	428	RGD=3073;IPI00211616;4F2 cell-surface antigen heavy chain;Slc3a2;ortholog	8	8	www.uniprot.org/uniprot/Q794F9
Q794F9	318	99	527	428	RGD=3073;IPI00211616;4F2 cell-surface antigen heavy chain;Slc3a2;ortholog	8	8	www.uniprot.org/uniprot/Q794F9
Q794F9	386	99	527	428	RGD=3073;IPI00211616;4F2 cell-surface antigen heavy chain;Slc3a2;ortholog	8	8	www.uniprot.org/uniprot/Q794F9
Q794F9	400	99	527	428	RGD=3073;IPI00211616;4F2 cell-surface antigen heavy chain;Slc3a2;ortholog	8	8	www.uniprot.org/uniprot/Q794F9
Q794F9	510	99	527	428	RGD=3073;IPI00211616;4F2 cell-surface antigen heavy chain;Slc3a2;ortholog	8	8	www.uniprot.org/uniprot/Q794F9
P11505	468	442	854	412	RGD=621303;IPI00194873;Plasma membrane calcium-transporting ATPase 1;Atp2b1;ortholog	3	3	www.uniprot.org/uniprot/P11505
P11505	543	442	854	412	RGD=621303;IPI00194873;Plasma membrane calcium-transporting ATPase 1;Atp2b1;ortholog	3	3	www.uniprot.org/uniprot/P11505
P11505	834	442	854	412	RGD=621303;IPI00194873;Plasma membrane calcium-transporting ATPase 1;Atp2b1;ortholog	3	3	www.uniprot.org/uniprot/P11505
Q9JHY1	42	1	238	237	RGD=621842;IPI00200067;Junctional adhesion molecule A;F11r;ortholog	2	2	www.uniprot.org/uniprot/Q9JHY1
Q9JHY1	185	1	238	237	RGD=621842;IPI00200067;Junctional adhesion molecule A;F11r;ortholog	2	2	www.uniprot.org/uniprot/Q9JHY1
F1M8K1	360	1	808	807	RGD=1308490;IPI00367877;Protein Pcdh1 (Fragment);Pcdh1;ortholog	5	5	www.uniprot.org/uniprot/F1M8K1
F1M8K1	575	1	808	807	RGD=1308490;IPI00367877;Protein Pcdh1 (Fragment);Pcdh1;ortholog	5	5	www.uniprot.org/uniprot/F1M8K1
F1M8K1	619	1	808	807	RGD=1308490;IPI00367877;Protein Pcdh1 (Fragment);Pcdh1;ortholog	5	5	www.uniprot.org/uniprot/F1M8K1
F1M8K1	770	1	808	807	RGD=1308490;IPI00367877;Protein Pcdh1 (Fragment);Pcdh1;ortholog	5	5	www.uniprot.org/uniprot/F1M8K1
F1M8K1	775	1	808	807	RGD=1308490;IPI00367877;Protein Pcdh1 (Fragment);Pcdh1;ortholog	5	5	www.uniprot.org/uniprot/F1M8K1
Q5RK27	312	297	415	118	RGD=1359672;IPI00358860;Solute carrier family 12 member 7;Slc12a7;ortholog	4	4	www.uniprot.org/uniprot/Q5RK27
Q5RK27	331	297	415	118	RGD=1359672;IPI00358860;Solute carrier family 12 member 7;Slc12a7;ortholog	4	4	www.uniprot.org/uniprot/Q5RK27
Q5RK27	344	297	415	118	RGD=1359672;IPI00358860;Solute carrier family 12 member 7;Slc12a7;ortholog	4	4	www.uniprot.org/uniprot/Q5RK27
Q5RK27	360	297	415	118	RGD=1359672;IPI00358860;Solute carrier family 12 member 7;Slc12a7;ortholog	4	4	www.uniprot.org/uniprot/Q5RK27
P55281	148	1	783	782	RGD=619748;IPI00215358;Cadherin-17;Cdh17;ortholog	7	7	www.uniprot.org/uniprot/P55281
P55281	183	1	783	782	RGD=619748;IPI00215358;Cadherin-17;Cdh17;ortholog	7	7	www.uniprot.org/uniprot/P55281
P55281	249	1	783	782	RGD=619748;IPI00215358;Cadherin-17;Cdh17;ortholog	7	7	www.uniprot.org/uniprot/P55281
P55281	418	1	783	782	RGD=619748;IPI00215358;Cadherin-17;Cdh17;ortholog	7	7	www.uniprot.org/uniprot/P55281
P55281	545	1	783	782	RGD=619748;IPI00215358;Cadherin-17;Cdh17;ortholog	7	7	www.uniprot.org/uniprot/P55281
P55281	573	1	783	782	RGD=619748;IPI00215358;Cadherin-17;Cdh17;ortholog	7	7	www.uniprot.org/uniprot/P55281
P55281	721	1	783	782	RGD=619748;IPI00215358;Cadherin-17;Cdh17;ortholog	7	7	www.uniprot.org/uniprot/P55281
O88923	99	1	853	852	RGD=620835;IPI00208267;Latrophilin-2;Lphn2;ortholog	8	8	www.uniprot.org/uniprot/O88923
O88923	524	1	853	852	RGD=620835;IPI00208267;Latrophilin-2;Lphn2;ortholog	8	8	www.uniprot.org/uniprot/O88923
O88923	633	1	853	852	RGD=620835;IPI00208267;Latrophilin-2;Lphn2;ortholog	8	8	www.uniprot.org/uniprot/O88923
O88923	735	1	853	852	RGD=620835;IPI00208267;Latrophilin-2;Lphn2;ortholog	8	8	www.uniprot.org/uniprot/O88923
O88923	748	1	853	852	RGD=620835;IPI00208267;Latrophilin-2;Lphn2;ortholog	8	8	www.uniprot.org/uniprot/O88923
O88923	791	1	853	852	RGD=620835;IPI00208267;Latrophilin-2;Lphn2;ortholog	8	8	www.uniprot.org/uniprot/O88923
O88923	796	1	853	852	RGD=620835;IPI00208267;Latrophilin-2;Lphn2;ortholog	8	8	www.uniprot.org/uniprot/O88923
O88923	817	1	853	852	RGD=620835;IPI00208267;Latrophilin-2;Lphn2;ortholog	8	8	www.uniprot.org/uniprot/O88923
P28570	192	156	228	72	RGD=619711;IPI00325655;Sodium- and chloride-dependent creatine transporter 1;Slc6a8;ortholog	2	2	www.uniprot.org/uniprot/P28570
P28570	197	156	228	72	RGD=619711;IPI00325655;Sodium- and chloride-dependent creatine transporter 1;Slc6a8;ortholog	2	2	www.uniprot.org/uniprot/P28570
Q9JHZ9	247	233	285	52	RGD=628620;IPI00200122;Sodium-coupled neutral amino acid transporter 3;Slc38a3;ortholog	2	2	www.uniprot.org/uniprot/Q9JHZ9
Q9JHZ9	251	233	285	52	RGD=628620;IPI00200122;Sodium-coupled neutral amino acid transporter 3;Slc38a3;ortholog	2	2	www.uniprot.org/uniprot/Q9JHZ9
Q9Z1X1	204	77	1088	1011	RGD=3053;IPI00209291;Extended synaptotagmin-1;Esyt1;ortholog	2	2	www.uniprot.org/uniprot/Q9Z1X1
Q9Z1X1	265	77	1088	1011	RGD=3053;IPI00209291;Extended synaptotagmin-1;Esyt1;ortholog	2	2	www.uniprot.org/uniprot/Q9Z1X1
P30823	231	211	241	30	RGD=3716;IPI00327717;High affinity cationic amino acid transporter 1;Slc7a1;ortholog	1	1	www.uniprot.org/uniprot/P30823
O55159	111	1	266	265	RGD=621365;IPI00324820;Epithelial cell adhesion molecule;Epcam;ortholog	1	1	www.uniprot.org/uniprot/O55159
Q925B3	404	1	756	755	RGD=620053;IPI00766929;Transient receptor potential cation channel subfamily M member 7;Trpm7;ortholog	4	2	www.uniprot.org/uniprot/Q925B3
Q925B3	550	1	756	755	RGD=620053;IPI00766929;Transient receptor potential cation channel subfamily M member 7;Trpm7;ortholog	4	2	www.uniprot.org/uniprot/Q925B3
Q925B3	1771	1102	1862	760	RGD=620053;IPI00766929;Transient receptor potential cation channel subfamily M member 7;Trpm7;ortholog	4	2	www.uniprot.org/uniprot/Q925B3
Q925B3	1847	1102	1862	760	RGD=620053;IPI00766929;Transient receptor potential cation channel subfamily M member 7;Trpm7;ortholog	4	2	www.uniprot.org/uniprot/Q925B3
Q9WTQ2	29	1	386	385	RGD=621878;IPI00325860;Podocalyxin;Podxl;ortholog	6	6	www.uniprot.org/uniprot/Q9WTQ2
Q9WTQ2	82	1	386	385	RGD=621878;IPI00325860;Podocalyxin;Podxl;ortholog	6	6	www.uniprot.org/uniprot/Q9WTQ2
Q9WTQ2	135	1	386	385	RGD=621878;IPI00325860;Podocalyxin;Podxl;ortholog	6	6	www.uniprot.org/uniprot/Q9WTQ2
Q9WTQ2	156	1	386	385	RGD=621878;IPI00325860;Podocalyxin;Podxl;ortholog	6	6	www.uniprot.org/uniprot/Q9WTQ2
Q9WTQ2	187	1	386	385	RGD=621878;IPI00325860;Podocalyxin;Podxl;ortholog	6	6	www.uniprot.org/uniprot/Q9WTQ2
Q9WTQ2	287	1	386	385	RGD=621878;IPI00325860;Podocalyxin;Podxl;ortholog	6	6	www.uniprot.org/uniprot/Q9WTQ2
Q66H15	450	36	471	435	RGD=1308697;IPI00471759;Regulator of microtubule dynamics protein 3;Rmdn3;ortholog	1	1	www.uniprot.org/uniprot/Q66H15
P08592	542	1	700	699	RGD=2139;IPI00212319;Amyloid beta A4 protein;App;ortholog	2	2	www.uniprot.org/uniprot/P08592
P08592	571	1	700	699	RGD=2139;IPI00212319;Amyloid beta A4 protein;App;ortholog	2	2	www.uniprot.org/uniprot/P08592
P25286	273	1	399	398	RGD=68405;IPI00202120;V-type proton ATPase 116 kDa subunit a isoform 1;Atp6v0a1;ortholog	3	2	www.uniprot.org/uniprot/P25286
P25286	365	1	399	398	RGD=68405;IPI00202120;V-type proton ATPase 116 kDa subunit a isoform 1;Atp6v0a1;ortholog	3	2	www.uniprot.org/uniprot/P25286
P25286	489	466	540	74	RGD=68405;IPI00202120;V-type proton ATPase 116 kDa subunit a isoform 1;Atp6v0a1;ortholog	3	1	www.uniprot.org/uniprot/P25286
E9PT23	764	398	1084	686	Ensembl=ENSRNOG00000004604;IPI00361601;Protein Slc38a10;Slc38a10;ortholog	1	1	www.uniprot.org/uniprot/E9PT23
A2IBE0	213	1	289	288	RGD=1599277;IPI00373245;Membrane-bound carbonic anhydrase 14;Car14;ortholog	1	1	www.uniprot.org/uniprot/A2IBE0
F7FP91	110	1	307	306	RGD=2320010;IPI00389885;Protein RT1-CE5;RT1-CE5;ortholog	2	2	www.uniprot.org/uniprot/F7FP91
F7FP91	280	1	307	306	RGD=2320010;IPI00389885;Protein RT1-CE5;RT1-CE5;ortholog	2	2	www.uniprot.org/uniprot/F7FP91
D4A2I3	28	1	48	47	RGD=2300153;IPI00363369;Protein Tmem6;Tmem6;ortholog	2	2	www.uniprot.org/uniprot/D4A2I3
D4A2I3	38	1	48	47	RGD=2300153;IPI00363369;Protein Tmem6;Tmem6;ortholog	2	2	www.uniprot.org/uniprot/D4A2I3
D4A8Z3	228	1	373	372	RGD=1306883;IPI00369144;Protein Frrs1;Frrs1;ortholog	4	4	www.uniprot.org/uniprot/D4A8Z3
D4A8Z3	308	1	373	372	RGD=1306883;IPI00369144;Protein Frrs1;Frrs1;ortholog	4	4	www.uniprot.org/uniprot/D4A8Z3
D4A8Z3	321	1	373	372	RGD=1306883;IPI00369144;Protein Frrs1;Frrs1;ortholog	4	4	www.uniprot.org/uniprot/D4A8Z3
D4A8Z3	353	1	373	372	RGD=1306883;IPI00369144;Protein Frrs1;Frrs1;ortholog	4	4	www.uniprot.org/uniprot/D4A8Z3
D4A4Z9	69	30	1325	1295	Ensembl=ENSRNOG00000012255;IPI00563574;Protein Ktn1;Ktn1;ortholog	5	5	www.uniprot.org/uniprot/D4A4Z9
D4A4Z9	172	30	1325	1295	Ensembl=ENSRNOG00000012255;IPI00563574;Protein Ktn1;Ktn1;ortholog	5	5	www.uniprot.org/uniprot/D4A4Z9
D4A4Z9	437	30	1325	1295	Ensembl=ENSRNOG00000012255;IPI00563574;Protein Ktn1;Ktn1;ortholog	5	5	www.uniprot.org/uniprot/D4A4Z9
D4A4Z9	1029	30	1325	1295	Ensembl=ENSRNOG00000012255;IPI00563574;Protein Ktn1;Ktn1;ortholog	5	5	www.uniprot.org/uniprot/D4A4Z9
D4A4Z9	1064	30	1325	1295	Ensembl=ENSRNOG00000012255;IPI00563574;Protein Ktn1;Ktn1;ortholog	5	5	www.uniprot.org/uniprot/D4A4Z9
Total of sequons	296
N-glycosylated rat PMPs	87

## Sheet: TMHMM_N-glyc ratPMPs
TMHMM_N-glyc_ratPMPs: List of putative N-glycosylated Rattus norvegicus plasma membrane proteins
name	num_sites_tmhmm	description	uniprot_link
Q9R066	1	RGD=619794;IPI00562756;Coxsackievirus and adenovirus receptor homolog;Cxadr;ortholog	www.uniprot.org/uniprot/Q9R066
P97546	5	RGD=620296;IPI00563034;Neuroplastin;Nptn;ortholog	www.uniprot.org/uniprot/P97546
Q7TP48	1	RGD=1308874;IPI00567379;Adipocyte plasma membrane-associated protein;Apmap;ortholog	www.uniprot.org/uniprot/Q7TP48
Q5FVC5	3	RGD=1309505;IPI00367030;Poliovirus receptor-related 2;Pvrl2;ortholog	www.uniprot.org/uniprot/Q5FVC5
A0JPN2	3	RGD=1306701;IPI00366431;Zinc transporter ZIP4;Slc39a4;ortholog	www.uniprot.org/uniprot/A0JPN2
O54699	1	RGD=69296;IPI00197159;Equilibrative nucleoside transporter 2;Slc29a2;ortholog	www.uniprot.org/uniprot/O54699
D4AC13	4	RGD=1307733;IPI00360187;Leucine rich repeat containing G protein coupled receptor 5;Lgr5;ortholog	www.uniprot.org/uniprot/D4AC13
Q4V8I7	1	RGD=1311690;IPI00372074;Leucine-rich repeat-containing protein 8A;Lrrc8a;ortholog	www.uniprot.org/uniprot/Q4V8I7
D4A4P8	2	RGD=1562969;IPI00361325;Protein Ttyh2;Ttyh2;ortholog	www.uniprot.org/uniprot/D4A4P8
P26260	1	RGD=3648;IPI00191678;Syndecan-1;Sdc1;ortholog	www.uniprot.org/uniprot/P26260
P21588	5	RGD=61956;IPI00204348;5'-nucleotidase;Nt5e;ortholog	www.uniprot.org/uniprot/P21588
Q8CG09	5	RGD=3112;IPI00331756;Multidrug resistance-associated protein 1;Abcc1;ortholog	www.uniprot.org/uniprot/Q8CG09
Q63377	2	RGD=2172;IPI00208061;Sodium/potassium-transporting ATPase subunit beta-3;Atp1b3;ortholog	www.uniprot.org/uniprot/Q63377
Q5U308	2	RGD=1309601;IPI00197391;Leucine-rich repeat-containing protein 8D;Lrrc8d;ortholog	www.uniprot.org/uniprot/Q5U308
D3ZP98	1	RGD=1308946;IPI00364738;Histocompatibility 13 (Predicted), isoform CRA_a;Hm13;ortholog	www.uniprot.org/uniprot/D3ZP98
D3ZQK8	13	RGD=1565962;IPI00197089;Protein Ly75;Ly75;ortholog	www.uniprot.org/uniprot/D3ZQK8
Q7TPB4	4	RGD=727815;IPI00337173;CD276 antigen;Cd276;ortholog	www.uniprot.org/uniprot/Q7TPB4
Q63135	3	RGD=2399;IPI00205842;Complement component receptor 1-like protein;Cr1l;ortholog	www.uniprot.org/uniprot/Q63135
B2RYF6	5	RGD=1310959;IPI00193869;Cleft lip and palate associated transmembrane protein 1;Clptm1;ortholog	www.uniprot.org/uniprot/B2RYF6
Q9QW30	6	RGD=3188;IPI00211689;Neurogenic locus notch homolog protein 2;Notch2;ortholog	www.uniprot.org/uniprot/Q9QW30
Q99376	5	RGD=70488;IPI00363550;Transferrin receptor protein 1 (Fragment);Tfrc;ortholog	www.uniprot.org/uniprot/Q99376
P97881	2	RGD=708547;IPI00208856;Mucin-13;Muc13;ortholog	www.uniprot.org/uniprot/P97881
Q8K3V3	5	RGD=628617;IPI00202637;G-protein coupled receptor 56;Gpr56;ortholog	www.uniprot.org/uniprot/Q8K3V3
P40241	1	RGD=2318;IPI00187902;CD9 antigen;Cd9;ortholog	www.uniprot.org/uniprot/P40241
P40190	10	RGD=2903;IPI00565057;Interleukin-6 receptor subunit beta;Il6st;ortholog	www.uniprot.org/uniprot/P40190
Q63474	2	RGD=2252;IPI00209121;Epithelial discoidin domain-containing receptor 1;Ddr1;ortholog	www.uniprot.org/uniprot/Q63474
O35112	6	RGD=619972;IPI00206188;CD166 antigen;Alcam;ortholog	www.uniprot.org/uniprot/O35112
P35952	4	RGD=2998;IPI00203747;Low-density lipoprotein receptor;Ldlr;ortholog	www.uniprot.org/uniprot/P35952
F1LNL3	12	RGD=631344;IPI00287199;Protein Abca1;Abca1;ortholog	www.uniprot.org/uniprot/F1LNL3
P22934	2	RGD=621237;IPI00212001;Tumor necrosis factor receptor superfamily member 1A;Tnfrsf1a;ortholog	www.uniprot.org/uniprot/P22934
Q08201	1	RGD=620248;IPI00198519;Multidrug resistance protein 3;Abcb4;ortholog	www.uniprot.org/uniprot/Q08201
P43245	2	RGD=3318;IPI00198496;Multidrug resistance protein 1;Abcb1;ortholog	www.uniprot.org/uniprot/P43245
Q00238	8	RGD=2857;IPI00197164;Intercellular adhesion molecule 1;Icam1;ortholog	www.uniprot.org/uniprot/Q00238
A2IBE2	5	RGD=1306612;IPI00366665;Membrane-bound carbonic anhydrase 12;Car12;ortholog	www.uniprot.org/uniprot/A2IBE2
E9PTT1	3	RGD=1306745;IPI00886443;Protein Gpr39;Gpr39;ortholog	www.uniprot.org/uniprot/E9PTT1
D3ZUD8	1	RGD=1564625;IPI00192796;Protein Tm9sf3;Tm9sf3;ortholog	www.uniprot.org/uniprot/D3ZUD8
P45380	1	RGD=620136;IPI00207298;Sulfate anion transporter 1;Slc26a1;ortholog	www.uniprot.org/uniprot/P45380
D3ZD83	1	RGD=1311900;IPI00192185;Protein Mfsd10;Mfsd10;ortholog	www.uniprot.org/uniprot/D3ZD83
Q5BJT4	6	RGD=1304696;IPI00367013;Thioredoxin domain-containing protein 15;Txndc15;ortholog	www.uniprot.org/uniprot/Q5BJT4
Q5FVN1	1	RGD=1311800;IPI00363941;Starch-binding domain-containing protein 1;Stbd1;ortholog	www.uniprot.org/uniprot/Q5FVN1
Q5XIK2	1	RGD=1359456;IPI00188819;Thioredoxin-related transmembrane protein 2;Tmx2;ortholog	www.uniprot.org/uniprot/Q5XIK2
O35276	3	RGD=621442;IPI00339204;Neuropilin-2;Nrp2;ortholog	www.uniprot.org/uniprot/O35276
Q66H06	3	RGD=1359444;IPI00212010;Protein Tspan3;Tspan3;ortholog	www.uniprot.org/uniprot/Q66H06
B0BN20	1	RGD=1560160;IPI00896187;Protein Tspan6;Tspan6;ortholog	www.uniprot.org/uniprot/B0BN20
Q63089	2	RGD=3224;IPI00205029;Solute carrier family 22 member 1;Slc22a1;ortholog	www.uniprot.org/uniprot/Q63089
P31643	2	RGD=61912;IPI00327953;Sodium- and chloride-dependent taurine transporter;Slc6a6;ortholog	www.uniprot.org/uniprot/P31643
Q9JI66	3	RGD=68936;IPI00199985;Electrogenic sodium bicarbonate cotransporter 1;Slc4a4;ortholog	www.uniprot.org/uniprot/Q9JI66
P56627	1	RGD=68433;IPI00194231;Aquaporin-9;Aqp9;ortholog	www.uniprot.org/uniprot/P56627
Q63120	4	RGD=2366;IPI00205806;Canalicular multispecific organic anion transporter 1;Abcc2;ortholog	www.uniprot.org/uniprot/Q63120
O88563	3	RGD=71101;IPI00231499;Canalicular multispecific organic anion transporter 2;Abcc3;ortholog	www.uniprot.org/uniprot/O88563
P97629	13	RGD=621752;IPI00206434;Leucyl-cystinyl aminopeptidase;Lnpep;ortholog	www.uniprot.org/uniprot/P97629
P07340	2	RGD=2170;IPI00339124;Sodium/potassium-transporting ATPase subunit beta-1;Atp1b1;ortholog	www.uniprot.org/uniprot/P07340
P42893	7	RGD=620293;IPI00200747;Endothelin-converting enzyme 1;Ece1;ortholog	www.uniprot.org/uniprot/P42893
D3ZHI1	2	RGD=6488546;IPI00365808;Protein LOC100912115;LOC100912115;ortholog	www.uniprot.org/uniprot/D3ZHI1
D4A517	5	RGD=1307321;IPI00366947;Protein Slc39a10;Slc39a10;ortholog	www.uniprot.org/uniprot/D4A517
D4A105	1	RGD=1305862;IPI00366912;Protein Tmem63b;Tmem63b;ortholog	www.uniprot.org/uniprot/D4A105
D3ZI66	1	RGD=1308460;IPI00366942;Protein Rnf149;Rnf149;ortholog	www.uniprot.org/uniprot/D3ZI66
Q496Z8	4	RGD=1310471;IPI00372663;Low-density lipoprotein receptor-related protein 10;Lrp10;ortholog	www.uniprot.org/uniprot/Q496Z8
Q6P7D4	1	RGD=735221;IPI00400744;Cytochrome P450 20A1;Cyp20a1;ortholog	www.uniprot.org/uniprot/Q6P7D4
Q5XIN6	2	RGD=1359678;IPI00364777;LETM1 and EF-hand domain-containing protein 1, mitochondrial;Letm1;ortholog	www.uniprot.org/uniprot/Q5XIN6
Q5BJZ3	3	RGD=1587346;IPI00555265;Nicotinamide nucleotide transhydrogenase;Nnt;ortholog	www.uniprot.org/uniprot/Q5BJZ3
P26051	6	RGD=2307;IPI00230935;CD44 antigen;Cd44;ortholog	www.uniprot.org/uniprot/P26051
Q9Z1W6	3	RGD=620992;IPI00209277;Protein LYRIC;Mtdh;ortholog	www.uniprot.org/uniprot/Q9Z1W6
Q53AQ4	1	RGD=735120;IPI00189030;Transmembrane and ubiquitin-like domain-containing protein 1;Tmub1;ortholog	www.uniprot.org/uniprot/Q53AQ4
Q794F9	8	RGD=3073;IPI00211616;4F2 cell-surface antigen heavy chain;Slc3a2;ortholog	www.uniprot.org/uniprot/Q794F9
P11505	3	RGD=621303;IPI00194873;Plasma membrane calcium-transporting ATPase 1;Atp2b1;ortholog	www.uniprot.org/uniprot/P11505
Q9JHY1	2	RGD=621842;IPI00200067;Junctional adhesion molecule A;F11r;ortholog	www.uniprot.org/uniprot/Q9JHY1
F1M8K1	5	RGD=1308490;IPI00367877;Protein Pcdh1 (Fragment);Pcdh1;ortholog	www.uniprot.org/uniprot/F1M8K1
Q5RK27	4	RGD=1359672;IPI00358860;Solute carrier family 12 member 7;Slc12a7;ortholog	www.uniprot.org/uniprot/Q5RK27
P55281	7	RGD=619748;IPI00215358;Cadherin-17;Cdh17;ortholog	www.uniprot.org/uniprot/P55281
O88923	8	RGD=620835;IPI00208267;Latrophilin-2;Lphn2;ortholog	www.uniprot.org/uniprot/O88923
P28570	2	RGD=619711;IPI00325655;Sodium- and chloride-dependent creatine transporter 1;Slc6a8;ortholog	www.uniprot.org/uniprot/P28570
Q9JHZ9	2	RGD=628620;IPI00200122;Sodium-coupled neutral amino acid transporter 3;Slc38a3;ortholog	www.uniprot.org/uniprot/Q9JHZ9
Q9Z1X1	2	RGD=3053;IPI00209291;Extended synaptotagmin-1;Esyt1;ortholog	www.uniprot.org/uniprot/Q9Z1X1
P30823	1	RGD=3716;IPI00327717;High affinity cationic amino acid transporter 1;Slc7a1;ortholog	www.uniprot.org/uniprot/P30823
O55159	1	RGD=621365;IPI00324820;Epithelial cell adhesion molecule;Epcam;ortholog	www.uniprot.org/uniprot/O55159
Q925B3	4	RGD=620053;IPI00766929;Transient receptor potential cation channel subfamily M member 7;Trpm7;ortholog	www.uniprot.org/uniprot/Q925B3
Q9WTQ2	6	RGD=621878;IPI00325860;Podocalyxin;Podxl;ortholog	www.uniprot.org/uniprot/Q9WTQ2
Q66H15	1	RGD=1308697;IPI00471759;Regulator of microtubule dynamics protein 3;Rmdn3;ortholog	www.uniprot.org/uniprot/Q66H15
P08592	2	RGD=2139;IPI00212319;Amyloid beta A4 protein;App;ortholog	www.uniprot.org/uniprot/P08592
P25286	3	RGD=68405;IPI00202120;V-type proton ATPase 116 kDa subunit a isoform 1;Atp6v0a1;ortholog	www.uniprot.org/uniprot/P25286
E9PT23	1	Ensembl=ENSRNOG00000004604;IPI00361601;Protein Slc38a10;Slc38a10;ortholog	www.uniprot.org/uniprot/E9PT23
A2IBE0	1	RGD=1599277;IPI00373245;Membrane-bound carbonic anhydrase 14;Car14;ortholog	www.uniprot.org/uniprot/A2IBE0
F7FP91	2	RGD=2320010;IPI00389885;Protein RT1-CE5;RT1-CE5;ortholog	www.uniprot.org/uniprot/F7FP91
D4A2I3	2	RGD=2300153;IPI00363369;Protein Tmem6;Tmem6;ortholog	www.uniprot.org/uniprot/D4A2I3
D4A8Z3	4	RGD=1306883;IPI00369144;Protein Frrs1;Frrs1;ortholog	www.uniprot.org/uniprot/D4A8Z3
D4A4Z9	5	Ensembl=ENSRNOG00000012255;IPI00563574;Protein Ktn1;Ktn1;ortholog	www.uniprot.org/uniprot/D4A4Z9
Total of sequons	296
N-glycosylated rat PMPs	87

## Sheet: Phobius_ratPMPs_N-glyc sites
Phobius_ratPMPs N-glyc sites: Identification of probable N-glycosylated sequons. Analysis was first performed on the 137 putative integral plasma membrane proteins, using the NetGlyc prediction server (http://www.cbs.dtu.dk/services/NetNGlyc/). Sequons having negative score or containing Pro-X1 or Pro-X2 were excluded. The relative position of sequons with respect to the topology was then analyze…
name	position	loop_start	loop_end	loop_length	description	num_sites_phobius	num_sites_phobius_in_this_loop	uniprot_link
Q9R066	106	22	238	216	RGD=619794;IPI00562756;Coxsackievirus and adenovirus receptor homolog;Cxadr;ortholog	1	1	www.uniprot.org/uniprot/Q9R066
P97546	130	29	338	309	RGD=620296;IPI00563034;Neuroplastin;Nptn;ortholog	5	5	www.uniprot.org/uniprot/P97546
P97546	170	29	338	309	RGD=620296;IPI00563034;Neuroplastin;Nptn;ortholog	5	5	www.uniprot.org/uniprot/P97546
P97546	228	29	338	309	RGD=620296;IPI00563034;Neuroplastin;Nptn;ortholog	5	5	www.uniprot.org/uniprot/P97546
P97546	283	29	338	309	RGD=620296;IPI00563034;Neuroplastin;Nptn;ortholog	5	5	www.uniprot.org/uniprot/P97546
P97546	316	29	338	309	RGD=620296;IPI00563034;Neuroplastin;Nptn;ortholog	5	5	www.uniprot.org/uniprot/P97546
Q7TP48	120	28	376	348	RGD=1308874;IPI00567379;Adipocyte plasma membrane-associated protein;Apmap;ortholog	1	1	www.uniprot.org/uniprot/Q7TP48
Q5FVC5	128	32	351	319	RGD=1309505;IPI00367030;Poliovirus receptor-related 2;Pvrl2;ortholog	3	3	www.uniprot.org/uniprot/Q5FVC5
Q5FVC5	138	32	351	319	RGD=1309505;IPI00367030;Poliovirus receptor-related 2;Pvrl2;ortholog	3	3	www.uniprot.org/uniprot/Q5FVC5
Q5FVC5	315	32	351	319	RGD=1309505;IPI00367030;Poliovirus receptor-related 2;Pvrl2;ortholog	3	3	www.uniprot.org/uniprot/Q5FVC5
A0JPN2	192	25	333	308	RGD=1306701;IPI00366431;Zinc transporter ZIP4;Slc39a4;ortholog	3	3	www.uniprot.org/uniprot/A0JPN2
A0JPN2	219	25	333	308	RGD=1306701;IPI00366431;Zinc transporter ZIP4;Slc39a4;ortholog	3	3	www.uniprot.org/uniprot/A0JPN2
A0JPN2	267	25	333	308	RGD=1306701;IPI00366431;Zinc transporter ZIP4;Slc39a4;ortholog	3	3	www.uniprot.org/uniprot/A0JPN2
O54699	56	40	68	28	RGD=69296;IPI00197159;Equilibrative nucleoside transporter 2;Slc29a2;ortholog	1	1	www.uniprot.org/uniprot/O54699
D4AC13	63	22	557	535	RGD=1307733;IPI00360187;Leucine rich repeat containing G protein coupled receptor 5;Lgr5;ortholog	4	4	www.uniprot.org/uniprot/D4AC13
D4AC13	77	22	557	535	RGD=1307733;IPI00360187;Leucine rich repeat containing G protein coupled receptor 5;Lgr5;ortholog	4	4	www.uniprot.org/uniprot/D4AC13
D4AC13	208	22	557	535	RGD=1307733;IPI00360187;Leucine rich repeat containing G protein coupled receptor 5;Lgr5;ortholog	4	4	www.uniprot.org/uniprot/D4AC13
D4AC13	280	22	557	535	RGD=1307733;IPI00360187;Leucine rich repeat containing G protein coupled receptor 5;Lgr5;ortholog	4	4	www.uniprot.org/uniprot/D4AC13
Q4V8I7	83	46	123	77	RGD=1311690;IPI00372074;Leucine-rich repeat-containing protein 8A;Lrrc8a;ortholog	1	1	www.uniprot.org/uniprot/Q4V8I7
D4A4P8	283	261	388	127	RGD=1562969;IPI00361325;Protein Ttyh2;Ttyh2;ortholog	2	2	www.uniprot.org/uniprot/D4A4P8
D4A4P8	352	261	388	127	RGD=1562969;IPI00361325;Protein Ttyh2;Ttyh2;ortholog	2	2	www.uniprot.org/uniprot/D4A4P8
P26260	43	28	254	226	RGD=3648;IPI00191678;Syndecan-1;Sdc1;ortholog	1	1	www.uniprot.org/uniprot/P26260
P21588	55	29	557	528	RGD=61956;IPI00204348;5'-nucleotidase;Nt5e;ortholog	5	5	www.uniprot.org/uniprot/P21588
P21588	313	29	557	528	RGD=61956;IPI00204348;5'-nucleotidase;Nt5e;ortholog	5	5	www.uniprot.org/uniprot/P21588
P21588	335	29	557	528	RGD=61956;IPI00204348;5'-nucleotidase;Nt5e;ortholog	5	5	www.uniprot.org/uniprot/P21588
P21588	349	29	557	528	RGD=61956;IPI00204348;5'-nucleotidase;Nt5e;ortholog	5	5	www.uniprot.org/uniprot/P21588
P21588	405	29	557	528	RGD=61956;IPI00204348;5'-nucleotidase;Nt5e;ortholog	5	5	www.uniprot.org/uniprot/P21588
Q8CG09	19	1	36	35	RGD=3112;IPI00331756;Multidrug resistance-associated protein 1;Abcc1;ortholog	1	1	www.uniprot.org/uniprot/Q8CG09
Q63377	124	63	279	216	RGD=2172;IPI00208061;Sodium/potassium-transporting ATPase subunit beta-3;Atp1b3;ortholog	2	2	www.uniprot.org/uniprot/Q63377
Q63377	158	63	279	216	RGD=2172;IPI00208061;Sodium/potassium-transporting ATPase subunit beta-3;Atp1b3;ortholog	2	2	www.uniprot.org/uniprot/Q63377
Q5U308	598	389	858	469	RGD=1309601;IPI00197391;Leucine-rich repeat-containing protein 8D;Lrrc8d;ortholog	2	2	www.uniprot.org/uniprot/Q5U308
Q5U308	605	389	858	469	RGD=1309601;IPI00197391;Leucine-rich repeat-containing protein 8D;Lrrc8d;ortholog	2	2	www.uniprot.org/uniprot/Q5U308
D3ZP98	20	1	32	31	RGD=1308946;IPI00364738;Histocompatibility 13 (Predicted), isoform CRA_a;Hm13;ortholog	1	1	www.uniprot.org/uniprot/D3ZP98
D3ZQK8	135	28	1668	1640	RGD=1565962;IPI00197089;Protein Ly75;Ly75;ortholog	13	13	www.uniprot.org/uniprot/D3ZQK8
D3ZQK8	345	28	1668	1640	RGD=1565962;IPI00197089;Protein Ly75;Ly75;ortholog	13	13	www.uniprot.org/uniprot/D3ZQK8
D3ZQK8	377	28	1668	1640	RGD=1565962;IPI00197089;Protein Ly75;Ly75;ortholog	13	13	www.uniprot.org/uniprot/D3ZQK8
D3ZQK8	529	28	1668	1640	RGD=1565962;IPI00197089;Protein Ly75;Ly75;ortholog	13	13	www.uniprot.org/uniprot/D3ZQK8
D3ZQK8	865	28	1668	1640	RGD=1565962;IPI00197089;Protein Ly75;Ly75;ortholog	13	13	www.uniprot.org/uniprot/D3ZQK8
D3ZQK8	934	28	1668	1640	RGD=1565962;IPI00197089;Protein Ly75;Ly75;ortholog	13	13	www.uniprot.org/uniprot/D3ZQK8
D3ZQK8	1076	28	1668	1640	RGD=1565962;IPI00197089;Protein Ly75;Ly75;ortholog	13	13	www.uniprot.org/uniprot/D3ZQK8
D3ZQK8	1103	28	1668	1640	RGD=1565962;IPI00197089;Protein Ly75;Ly75;ortholog	13	13	www.uniprot.org/uniprot/D3ZQK8
D3ZQK8	1225	28	1668	1640	RGD=1565962;IPI00197089;Protein Ly75;Ly75;ortholog	13	13	www.uniprot.org/uniprot/D3ZQK8
D3ZQK8	1392	28	1668	1640	RGD=1565962;IPI00197089;Protein Ly75;Ly75;ortholog	13	13	www.uniprot.org/uniprot/D3ZQK8
D3ZQK8	1593	28	1668	1640	RGD=1565962;IPI00197089;Protein Ly75;Ly75;ortholog	13	13	www.uniprot.org/uniprot/D3ZQK8
D3ZQK8	1626	28	1668	1640	RGD=1565962;IPI00197089;Protein Ly75;Ly75;ortholog	13	13	www.uniprot.org/uniprot/D3ZQK8
D3ZQK8	1642	28	1668	1640	RGD=1565962;IPI00197089;Protein Ly75;Ly75;ortholog	13	13	www.uniprot.org/uniprot/D3ZQK8
Q7TPB4	91	1	247	246	RGD=727815;IPI00337173;CD276 antigen;Cd276;ortholog	4	4	www.uniprot.org/uniprot/Q7TPB4
Q7TPB4	104	1	247	246	RGD=727815;IPI00337173;CD276 antigen;Cd276;ortholog	4	4	www.uniprot.org/uniprot/Q7TPB4
Q7TPB4	189	1	247	246	RGD=727815;IPI00337173;CD276 antigen;Cd276;ortholog	4	4	www.uniprot.org/uniprot/Q7TPB4
Q7TPB4	215	1	247	246	RGD=727815;IPI00337173;CD276 antigen;Cd276;ortholog	4	4	www.uniprot.org/uniprot/Q7TPB4
Q63135	51	1	482	481	RGD=2399;IPI00205842;Complement component receptor 1-like protein;Cr1l;ortholog	3	3	www.uniprot.org/uniprot/Q63135
Q63135	331	1	482	481	RGD=2399;IPI00205842;Complement component receptor 1-like protein;Cr1l;ortholog	3	3	www.uniprot.org/uniprot/Q63135
Q63135	346	1	482	481	RGD=2399;IPI00205842;Complement component receptor 1-like protein;Cr1l;ortholog	3	3	www.uniprot.org/uniprot/Q63135
B2RYF6	28	1	354	353	RGD=1310959;IPI00193869;Cleft lip and palate associated transmembrane protein 1;Clptm1;ortholog	5	5	www.uniprot.org/uniprot/B2RYF6
B2RYF6	119	1	354	353	RGD=1310959;IPI00193869;Cleft lip and palate associated transmembrane protein 1;Clptm1;ortholog	5	5	www.uniprot.org/uniprot/B2RYF6
B2RYF6	161	1	354	353	RGD=1310959;IPI00193869;Cleft lip and palate associated transmembrane protein 1;Clptm1;ortholog	5	5	www.uniprot.org/uniprot/B2RYF6
B2RYF6	241	1	354	353	RGD=1310959;IPI00193869;Cleft lip and palate associated transmembrane protein 1;Clptm1;ortholog	5	5	www.uniprot.org/uniprot/B2RYF6
B2RYF6	295	1	354	353	RGD=1310959;IPI00193869;Cleft lip and palate associated transmembrane protein 1;Clptm1;ortholog	5	5	www.uniprot.org/uniprot/B2RYF6
Q9QW30	46	26	1677	1651	RGD=3188;IPI00211689;Neurogenic locus notch homolog protein 2;Notch2;ortholog	5	5	www.uniprot.org/uniprot/Q9QW30
Q9QW30	155	26	1677	1651	RGD=3188;IPI00211689;Neurogenic locus notch homolog protein 2;Notch2;ortholog	5	5	www.uniprot.org/uniprot/Q9QW30
Q9QW30	733	26	1677	1651	RGD=3188;IPI00211689;Neurogenic locus notch homolog protein 2;Notch2;ortholog	5	5	www.uniprot.org/uniprot/Q9QW30
Q9QW30	1102	26	1677	1651	RGD=3188;IPI00211689;Neurogenic locus notch homolog protein 2;Notch2;ortholog	5	5	www.uniprot.org/uniprot/Q9QW30
Q9QW30	1465	26	1677	1651	RGD=3188;IPI00211689;Neurogenic locus notch homolog protein 2;Notch2;ortholog	5	5	www.uniprot.org/uniprot/Q9QW30
Q99376	109	1	622	621	RGD=70488;IPI00363550;Transferrin receptor protein 1 (Fragment);Tfrc;ortholog	5	5	www.uniprot.org/uniprot/Q99376
Q99376	113	1	622	621	RGD=70488;IPI00363550;Transferrin receptor protein 1 (Fragment);Tfrc;ortholog	5	5	www.uniprot.org/uniprot/Q99376
Q99376	179	1	622	621	RGD=70488;IPI00363550;Transferrin receptor protein 1 (Fragment);Tfrc;ortholog	5	5	www.uniprot.org/uniprot/Q99376
Q99376	584	1	622	621	RGD=70488;IPI00363550;Transferrin receptor protein 1 (Fragment);Tfrc;ortholog	5	5	www.uniprot.org/uniprot/Q99376
Q99376	589	1	622	621	RGD=70488;IPI00363550;Transferrin receptor protein 1 (Fragment);Tfrc;ortholog	5	5	www.uniprot.org/uniprot/Q99376
P97881	243	1	457	456	RGD=708547;IPI00208856;Mucin-13;Muc13;ortholog	2	2	www.uniprot.org/uniprot/P97881
P97881	244	1	457	456	RGD=708547;IPI00208856;Mucin-13;Muc13;ortholog	2	2	www.uniprot.org/uniprot/P97881
Q8K3V3	148	26	404	378	RGD=628617;IPI00202637;G-protein coupled receptor 56;Gpr56;ortholog	5	5	www.uniprot.org/uniprot/Q8K3V3
Q8K3V3	171	26	404	378	RGD=628617;IPI00202637;G-protein coupled receptor 56;Gpr56;ortholog	5	5	www.uniprot.org/uniprot/Q8K3V3
Q8K3V3	234	26	404	378	RGD=628617;IPI00202637;G-protein coupled receptor 56;Gpr56;ortholog	5	5	www.uniprot.org/uniprot/Q8K3V3
Q8K3V3	324	26	404	378	RGD=628617;IPI00202637;G-protein coupled receptor 56;Gpr56;ortholog	5	5	www.uniprot.org/uniprot/Q8K3V3
Q8K3V3	341	26	404	378	RGD=628617;IPI00202637;G-protein coupled receptor 56;Gpr56;ortholog	5	5	www.uniprot.org/uniprot/Q8K3V3
P40190	43	23	619	596	RGD=2903;IPI00565057;Interleukin-6 receptor subunit beta;Il6st;ortholog	10	10	www.uniprot.org/uniprot/P40190
P40190	61	23	619	596	RGD=2903;IPI00565057;Interleukin-6 receptor subunit beta;Il6st;ortholog	10	10	www.uniprot.org/uniprot/P40190
P40190	131	23	619	596	RGD=2903;IPI00565057;Interleukin-6 receptor subunit beta;Il6st;ortholog	10	10	www.uniprot.org/uniprot/P40190
P40190	157	23	619	596	RGD=2903;IPI00565057;Interleukin-6 receptor subunit beta;Il6st;ortholog	10	10	www.uniprot.org/uniprot/P40190
P40190	205	23	619	596	RGD=2903;IPI00565057;Interleukin-6 receptor subunit beta;Il6st;ortholog	10	10	www.uniprot.org/uniprot/P40190
P40190	226	23	619	596	RGD=2903;IPI00565057;Interleukin-6 receptor subunit beta;Il6st;ortholog	10	10	www.uniprot.org/uniprot/P40190
P40190	382	23	619	596	RGD=2903;IPI00565057;Interleukin-6 receptor subunit beta;Il6st;ortholog	10	10	www.uniprot.org/uniprot/P40190
P40190	389	23	619	596	RGD=2903;IPI00565057;Interleukin-6 receptor subunit beta;Il6st;ortholog	10	10	www.uniprot.org/uniprot/P40190
P40190	477	23	619	596	RGD=2903;IPI00565057;Interleukin-6 receptor subunit beta;Il6st;ortholog	10	10	www.uniprot.org/uniprot/P40190
P40190	552	23	619	596	RGD=2903;IPI00565057;Interleukin-6 receptor subunit beta;Il6st;ortholog	10	10	www.uniprot.org/uniprot/P40190
Q63474	212	22	413	391	RGD=2252;IPI00209121;Epithelial discoidin domain-containing receptor 1;Ddr1;ortholog	2	2	www.uniprot.org/uniprot/Q63474
Q63474	391	22	413	391	RGD=2252;IPI00209121;Epithelial discoidin domain-containing receptor 1;Ddr1;ortholog	2	2	www.uniprot.org/uniprot/Q63474
P11167	45	29	63	34	RGD=3704;IPI00191391;Solute carrier family 2, facilitated glucose transporter member 1;Slc2a1;ortholog	1	1	www.uniprot.org/uniprot/P11167
O35112	95	28	527	499	RGD=619972;IPI00206188;CD166 antigen;Alcam;ortholog	6	6	www.uniprot.org/uniprot/O35112
O35112	167	28	527	499	RGD=619972;IPI00206188;CD166 antigen;Alcam;ortholog	6	6	www.uniprot.org/uniprot/O35112
O35112	265	28	527	499	RGD=619972;IPI00206188;CD166 antigen;Alcam;ortholog	6	6	www.uniprot.org/uniprot/O35112
O35112	337	28	527	499	RGD=619972;IPI00206188;CD166 antigen;Alcam;ortholog	6	6	www.uniprot.org/uniprot/O35112
O35112	480	28	527	499	RGD=619972;IPI00206188;CD166 antigen;Alcam;ortholog	6	6	www.uniprot.org/uniprot/O35112
O35112	499	28	527	499	RGD=619972;IPI00206188;CD166 antigen;Alcam;ortholog	6	6	www.uniprot.org/uniprot/O35112
P35952	97	24	805	781	RGD=2998;IPI00203747;Low-density lipoprotein receptor;Ldlr;ortholog	4	4	www.uniprot.org/uniprot/P35952
P35952	156	24	805	781	RGD=2998;IPI00203747;Low-density lipoprotein receptor;Ldlr;ortholog	4	4	www.uniprot.org/uniprot/P35952
P35952	273	24	805	781	RGD=2998;IPI00203747;Low-density lipoprotein receptor;Ldlr;ortholog	4	4	www.uniprot.org/uniprot/P35952
P35952	657	24	805	781	RGD=2998;IPI00203747;Low-density lipoprotein receptor;Ldlr;ortholog	4	4	www.uniprot.org/uniprot/P35952
F1LNL3	38	1	579	578	RGD=631344;IPI00287199;Protein Abca1;Abca1;ortholog	12	11	www.uniprot.org/uniprot/F1LNL3
F1LNL3	91	1	579	578	RGD=631344;IPI00287199;Protein Abca1;Abca1;ortholog	12	11	www.uniprot.org/uniprot/F1LNL3
F1LNL3	136	1	579	578	RGD=631344;IPI00287199;Protein Abca1;Abca1;ortholog	12	11	www.uniprot.org/uniprot/F1LNL3
F1LNL3	184	1	579	578	RGD=631344;IPI00287199;Protein Abca1;Abca1;ortholog	12	11	www.uniprot.org/uniprot/F1LNL3
F1LNL3	232	1	579	578	RGD=631344;IPI00287199;Protein Abca1;Abca1;ortholog	12	11	www.uniprot.org/uniprot/F1LNL3
F1LNL3	277	1	579	578	RGD=631344;IPI00287199;Protein Abca1;Abca1;ortholog	12	11	www.uniprot.org/uniprot/F1LNL3
F1LNL3	289	1	579	578	RGD=631344;IPI00287199;Protein Abca1;Abca1;ortholog	12	11	www.uniprot.org/uniprot/F1LNL3
F1LNL3	340	1	579	578	RGD=631344;IPI00287199;Protein Abca1;Abca1;ortholog	12	11	www.uniprot.org/uniprot/F1LNL3
F1LNL3	418	1	579	578	RGD=631344;IPI00287199;Protein Abca1;Abca1;ortholog	12	11	www.uniprot.org/uniprot/F1LNL3
F1LNL3	429	1	579	578	RGD=631344;IPI00287199;Protein Abca1;Abca1;ortholog	12	11	www.uniprot.org/uniprot/F1LNL3
F1LNL3	461	1	579	578	RGD=631344;IPI00287199;Protein Abca1;Abca1;ortholog	12	11	www.uniprot.org/uniprot/F1LNL3
F1LNL3	1084	783	1286	503	RGD=631344;IPI00287199;Protein Abca1;Abca1;ortholog	12	1	www.uniprot.org/uniprot/F1LNL3
P22934	151	30	211	181	RGD=621237;IPI00212001;Tumor necrosis factor receptor superfamily member 1A;Tnfrsf1a;ortholog	2	2	www.uniprot.org/uniprot/P22934
P22934	201	30	211	181	RGD=621237;IPI00212001;Tumor necrosis factor receptor superfamily member 1A;Tnfrsf1a;ortholog	2	2	www.uniprot.org/uniprot/P22934
Q08201	94	76	113	37	RGD=620248;IPI00198519;Multidrug resistance protein 3;Abcb4;ortholog	1	1	www.uniprot.org/uniprot/Q08201
P43245	91	74	113	39	RGD=3318;IPI00198496;Multidrug resistance protein 1;Abcb1;ortholog	2	2	www.uniprot.org/uniprot/P43245
P43245	96	74	113	39	RGD=3318;IPI00198496;Multidrug resistance protein 1;Abcb1;ortholog	2	2	www.uniprot.org/uniprot/P43245
Q00238	47	28	493	465	RGD=2857;IPI00197164;Intercellular adhesion molecule 1;Icam1;ortholog	8	8	www.uniprot.org/uniprot/Q00238
Q00238	154	28	493	465	RGD=2857;IPI00197164;Intercellular adhesion molecule 1;Icam1;ortholog	8	8	www.uniprot.org/uniprot/Q00238
Q00238	183	28	493	465	RGD=2857;IPI00197164;Intercellular adhesion molecule 1;Icam1;ortholog	8	8	www.uniprot.org/uniprot/Q00238
Q00238	202	28	493	465	RGD=2857;IPI00197164;Intercellular adhesion molecule 1;Icam1;ortholog	8	8	www.uniprot.org/uniprot/Q00238
Q00238	309	28	493	465	RGD=2857;IPI00197164;Intercellular adhesion molecule 1;Icam1;ortholog	8	8	www.uniprot.org/uniprot/Q00238
Q00238	344	28	493	465	RGD=2857;IPI00197164;Intercellular adhesion molecule 1;Icam1;ortholog	8	8	www.uniprot.org/uniprot/Q00238
Q00238	439	28	493	465	RGD=2857;IPI00197164;Intercellular adhesion molecule 1;Icam1;ortholog	8	8	www.uniprot.org/uniprot/Q00238
Q00238	464	28	493	465	RGD=2857;IPI00197164;Intercellular adhesion molecule 1;Icam1;ortholog	8	8	www.uniprot.org/uniprot/Q00238
A2IBE2	42	25	299	274	RGD=1306612;IPI00366665;Membrane-bound carbonic anhydrase 12;Car12;ortholog	4	4	www.uniprot.org/uniprot/A2IBE2
A2IBE2	80	25	299	274	RGD=1306612;IPI00366665;Membrane-bound carbonic anhydrase 12;Car12;ortholog	4	4	www.uniprot.org/uniprot/A2IBE2
A2IBE2	88	25	299	274	RGD=1306612;IPI00366665;Membrane-bound carbonic anhydrase 12;Car12;ortholog	4	4	www.uniprot.org/uniprot/A2IBE2
A2IBE2	181	25	299	274	RGD=1306612;IPI00366665;Membrane-bound carbonic anhydrase 12;Car12;ortholog	4	4	www.uniprot.org/uniprot/A2IBE2
E9PTT1	192	177	223	46	RGD=1306745;IPI00886443;Protein Gpr39;Gpr39;ortholog	3	3	www.uniprot.org/uniprot/E9PTT1
E9PTT1	206	177	223	46	RGD=1306745;IPI00886443;Protein Gpr39;Gpr39;ortholog	3	3	www.uniprot.org/uniprot/E9PTT1
E9PTT1	212	177	223	46	RGD=1306745;IPI00886443;Protein Gpr39;Gpr39;ortholog	3	3	www.uniprot.org/uniprot/E9PTT1
D3ZUD8	172	27	220	193	RGD=1564625;IPI00192796;Protein Tm9sf3;Tm9sf3;ortholog	1	1	www.uniprot.org/uniprot/D3ZUD8
D3ZD83	159	139	177	38	RGD=1311900;IPI00192185;Protein Mfsd10;Mfsd10;ortholog	1	1	www.uniprot.org/uniprot/D3ZD83
Q5BJT4	148	21	306	285	RGD=1304696;IPI00367013;Thioredoxin domain-containing protein 15;Txndc15;ortholog	6	6	www.uniprot.org/uniprot/Q5BJT4
Q5BJT4	164	21	306	285	RGD=1304696;IPI00367013;Thioredoxin domain-containing protein 15;Txndc15;ortholog	6	6	www.uniprot.org/uniprot/Q5BJT4
Q5BJT4	170	21	306	285	RGD=1304696;IPI00367013;Thioredoxin domain-containing protein 15;Txndc15;ortholog	6	6	www.uniprot.org/uniprot/Q5BJT4
Q5BJT4	177	21	306	285	RGD=1304696;IPI00367013;Thioredoxin domain-containing protein 15;Txndc15;ortholog	6	6	www.uniprot.org/uniprot/Q5BJT4
Q5BJT4	189	21	306	285	RGD=1304696;IPI00367013;Thioredoxin domain-containing protein 15;Txndc15;ortholog	6	6	www.uniprot.org/uniprot/Q5BJT4
Q5BJT4	261	21	306	285	RGD=1304696;IPI00367013;Thioredoxin domain-containing protein 15;Txndc15;ortholog	6	6	www.uniprot.org/uniprot/Q5BJT4
Q5FVN1	94	29	333	304	RGD=1311800;IPI00363941;Starch-binding domain-containing protein 1;Stbd1;ortholog	1	1	www.uniprot.org/uniprot/Q5FVN1
O35276	152	23	858	835	RGD=621442;IPI00339204;Neuropilin-2;Nrp2;ortholog	3	3	www.uniprot.org/uniprot/O35276
O35276	157	23	858	835	RGD=621442;IPI00339204;Neuropilin-2;Nrp2;ortholog	3	3	www.uniprot.org/uniprot/O35276
O35276	833	23	858	835	RGD=621442;IPI00339204;Neuropilin-2;Nrp2;ortholog	3	3	www.uniprot.org/uniprot/O35276
D3ZS16	62	40	85	45	RGD=1564160;IPI00569704;Protein Slc37a2;Slc37a2;ortholog	2	2	www.uniprot.org/uniprot/D3ZS16
D3ZS16	68	40	85	45	RGD=1564160;IPI00569704;Protein Slc37a2;Slc37a2;ortholog	2	2	www.uniprot.org/uniprot/D3ZS16
Q66H06	127	108	211	103	RGD=1359444;IPI00212010;Protein Tspan3;Tspan3;ortholog	3	3	www.uniprot.org/uniprot/Q66H06
Q66H06	152	108	211	103	RGD=1359444;IPI00212010;Protein Tspan3;Tspan3;ortholog	3	3	www.uniprot.org/uniprot/Q66H06
Q66H06	183	108	211	103	RGD=1359444;IPI00212010;Protein Tspan3;Tspan3;ortholog	3	3	www.uniprot.org/uniprot/Q66H06
O55158	48	34	52	18	RGD=621783;IPI00195931;D6.1A protein;Tspan8;ortholog	1	1	www.uniprot.org/uniprot/O55158
B0BN20	134	115	210	95	RGD=1560160;IPI00896187;Protein Tspan6;Tspan6;ortholog	1	1	www.uniprot.org/uniprot/B0BN20
P31643	179	151	217	66	RGD=61912;IPI00327953;Sodium- and chloride-dependent taurine transporter;Slc6a6;ortholog	2	2	www.uniprot.org/uniprot/P31643
P31643	190	151	217	66	RGD=61912;IPI00327953;Sodium- and chloride-dependent taurine transporter;Slc6a6;ortholog	2	2	www.uniprot.org/uniprot/P31643
Q63089	71	45	150	105	RGD=3224;IPI00205029;Solute carrier family 22 member 1;Slc22a1;ortholog	2	2	www.uniprot.org/uniprot/Q63089
Q63089	113	45	150	105	RGD=3224;IPI00205029;Solute carrier family 22 member 1;Slc22a1;ortholog	2	2	www.uniprot.org/uniprot/Q63089
Q9JI66	63	1	468	467	RGD=68936;IPI00199985;Electrogenic sodium bicarbonate cotransporter 1;Slc4a4;ortholog	4	2	www.uniprot.org/uniprot/Q9JI66
Q9JI66	252	1	468	467	RGD=68936;IPI00199985;Electrogenic sodium bicarbonate cotransporter 1;Slc4a4;ortholog	4	2	www.uniprot.org/uniprot/Q9JI66
Q9JI66	636	602	687	85	RGD=68936;IPI00199985;Electrogenic sodium bicarbonate cotransporter 1;Slc4a4;ortholog	4	2	www.uniprot.org/uniprot/Q9JI66
Q9JI66	661	602	687	85	RGD=68936;IPI00199985;Electrogenic sodium bicarbonate cotransporter 1;Slc4a4;ortholog	4	2	www.uniprot.org/uniprot/Q9JI66
Q63120	1007	985	1019	34	RGD=2366;IPI00205806;Canalicular multispecific organic anion transporter 1;Abcc2;ortholog	4	2	www.uniprot.org/uniprot/Q63120
Q63120	1011	985	1019	34	RGD=2366;IPI00205806;Canalicular multispecific organic anion transporter 1;Abcc2;ortholog	4	2	www.uniprot.org/uniprot/Q63120
Q63120	1243	1226	1541	315	RGD=2366;IPI00205806;Canalicular multispecific organic anion transporter 1;Abcc2;ortholog	4	2	www.uniprot.org/uniprot/Q63120
Q63120	1432	1226	1541	315	RGD=2366;IPI00205806;Canalicular multispecific organic anion transporter 1;Abcc2;ortholog	4	2	www.uniprot.org/uniprot/Q63120
O88563	18	1	35	34	RGD=71101;IPI00231499;Canalicular multispecific organic anion transporter 2;Abcc3;ortholog	1	1	www.uniprot.org/uniprot/O88563
P97629	184	132	1025	893	RGD=621752;IPI00206434;Leucyl-cystinyl aminopeptidase;Lnpep;ortholog	13	13	www.uniprot.org/uniprot/P97629
P97629	215	132	1025	893	RGD=621752;IPI00206434;Leucyl-cystinyl aminopeptidase;Lnpep;ortholog	13	13	www.uniprot.org/uniprot/P97629
P97629	256	132	1025	893	RGD=621752;IPI00206434;Leucyl-cystinyl aminopeptidase;Lnpep;ortholog	13	13	www.uniprot.org/uniprot/P97629
P97629	266	132	1025	893	RGD=621752;IPI00206434;Leucyl-cystinyl aminopeptidase;Lnpep;ortholog	13	13	www.uniprot.org/uniprot/P97629
P97629	368	132	1025	893	RGD=621752;IPI00206434;Leucyl-cystinyl aminopeptidase;Lnpep;ortholog	13	13	www.uniprot.org/uniprot/P97629
P97629	374	132	1025	893	RGD=621752;IPI00206434;Leucyl-cystinyl aminopeptidase;Lnpep;ortholog	13	13	www.uniprot.org/uniprot/P97629
P97629	447	132	1025	893	RGD=621752;IPI00206434;Leucyl-cystinyl aminopeptidase;Lnpep;ortholog	13	13	www.uniprot.org/uniprot/P97629
P97629	525	132	1025	893	RGD=621752;IPI00206434;Leucyl-cystinyl aminopeptidase;Lnpep;ortholog	13	13	www.uniprot.org/uniprot/P97629
P97629	664	132	1025	893	RGD=621752;IPI00206434;Leucyl-cystinyl aminopeptidase;Lnpep;ortholog	13	13	www.uniprot.org/uniprot/P97629
P97629	682	132	1025	893	RGD=621752;IPI00206434;Leucyl-cystinyl aminopeptidase;Lnpep;ortholog	13	13	www.uniprot.org/uniprot/P97629
P97629	695	132	1025	893	RGD=621752;IPI00206434;Leucyl-cystinyl aminopeptidase;Lnpep;ortholog	13	13	www.uniprot.org/uniprot/P97629
P97629	834	132	1025	893	RGD=621752;IPI00206434;Leucyl-cystinyl aminopeptidase;Lnpep;ortholog	13	13	www.uniprot.org/uniprot/P97629
P97629	850	132	1025	893	RGD=621752;IPI00206434;Leucyl-cystinyl aminopeptidase;Lnpep;ortholog	13	13	www.uniprot.org/uniprot/P97629
P42893	158	84	762	678	RGD=620293;IPI00200747;Endothelin-converting enzyme 1;Ece1;ortholog	7	7	www.uniprot.org/uniprot/P42893
P42893	179	84	762	678	RGD=620293;IPI00200747;Endothelin-converting enzyme 1;Ece1;ortholog	7	7	www.uniprot.org/uniprot/P42893
P42893	202	84	762	678	RGD=620293;IPI00200747;Endothelin-converting enzyme 1;Ece1;ortholog	7	7	www.uniprot.org/uniprot/P42893
P42893	262	84	762	678	RGD=620293;IPI00200747;Endothelin-converting enzyme 1;Ece1;ortholog	7	7	www.uniprot.org/uniprot/P42893
P42893	308	84	762	678	RGD=620293;IPI00200747;Endothelin-converting enzyme 1;Ece1;ortholog	7	7	www.uniprot.org/uniprot/P42893
P42893	354	84	762	678	RGD=620293;IPI00200747;Endothelin-converting enzyme 1;Ece1;ortholog	7	7	www.uniprot.org/uniprot/P42893
P42893	643	84	762	678	RGD=620293;IPI00200747;Endothelin-converting enzyme 1;Ece1;ortholog	7	7	www.uniprot.org/uniprot/P42893
D4A517	139	26	405	379	RGD=1307321;IPI00366947;Protein Slc39a10;Slc39a10;ortholog	5	5	www.uniprot.org/uniprot/D4A517
D4A517	191	26	405	379	RGD=1307321;IPI00366947;Protein Slc39a10;Slc39a10;ortholog	5	5	www.uniprot.org/uniprot/D4A517
D4A517	198	26	405	379	RGD=1307321;IPI00366947;Protein Slc39a10;Slc39a10;ortholog	5	5	www.uniprot.org/uniprot/D4A517
D4A517	218	26	405	379	RGD=1307321;IPI00366947;Protein Slc39a10;Slc39a10;ortholog	5	5	www.uniprot.org/uniprot/D4A517
D4A517	341	26	405	379	RGD=1307321;IPI00366947;Protein Slc39a10;Slc39a10;ortholog	5	5	www.uniprot.org/uniprot/D4A517
D3ZI66	51	32	196	164	RGD=1308460;IPI00366942;Protein Rnf149;Rnf149;ortholog	3	3	www.uniprot.org/uniprot/D3ZI66
D3ZI66	127	32	196	164	RGD=1308460;IPI00366942;Protein Rnf149;Rnf149;ortholog	3	3	www.uniprot.org/uniprot/D3ZI66
D3ZI66	141	32	196	164	RGD=1308460;IPI00366942;Protein Rnf149;Rnf149;ortholog	3	3	www.uniprot.org/uniprot/D3ZI66
Q496Z8	57	18	439	421	RGD=1310471;IPI00372663;Low-density lipoprotein receptor-related protein 10;Lrp10;ortholog	4	4	www.uniprot.org/uniprot/Q496Z8
Q496Z8	112	18	439	421	RGD=1310471;IPI00372663;Low-density lipoprotein receptor-related protein 10;Lrp10;ortholog	4	4	www.uniprot.org/uniprot/Q496Z8
Q496Z8	192	18	439	421	RGD=1310471;IPI00372663;Low-density lipoprotein receptor-related protein 10;Lrp10;ortholog	4	4	www.uniprot.org/uniprot/Q496Z8
Q496Z8	298	18	439	421	RGD=1310471;IPI00372663;Low-density lipoprotein receptor-related protein 10;Lrp10;ortholog	4	4	www.uniprot.org/uniprot/Q496Z8
Q6P7D4	94	28	462	434	RGD=735221;IPI00400744;Cytochrome P450 20A1;Cyp20a1;ortholog	1	1	www.uniprot.org/uniprot/Q6P7D4
Q5XIN6	280	229	739	510	RGD=1359678;IPI00364777;LETM1 and EF-hand domain-containing protein 1, mitochondrial;Letm1;ortholog	2	2	www.uniprot.org/uniprot/Q5XIN6
Q5XIN6	319	229	739	510	RGD=1359678;IPI00364777;LETM1 and EF-hand domain-containing protein 1, mitochondrial;Letm1;ortholog	2	2	www.uniprot.org/uniprot/Q5XIN6
Q63965	100	1	174	173	RGD=1308482;IPI00213735;Sideroflexin-1;Sfxn1;ortholog	3	3	www.uniprot.org/uniprot/Q63965
Q63965	132	1	174	173	RGD=1308482;IPI00213735;Sideroflexin-1;Sfxn1;ortholog	3	3	www.uniprot.org/uniprot/Q63965
Q63965	135	1	174	173	RGD=1308482;IPI00213735;Sideroflexin-1;Sfxn1;ortholog	3	3	www.uniprot.org/uniprot/Q63965
P26051	60	22	410	388	RGD=2307;IPI00230935;CD44 antigen;Cd44;ortholog	5	5	www.uniprot.org/uniprot/P26051
P26051	114	22	410	388	RGD=2307;IPI00230935;CD44 antigen;Cd44;ortholog	5	5	www.uniprot.org/uniprot/P26051
P26051	124	22	410	388	RGD=2307;IPI00230935;CD44 antigen;Cd44;ortholog	5	5	www.uniprot.org/uniprot/P26051
P26051	266	22	410	388	RGD=2307;IPI00230935;CD44 antigen;Cd44;ortholog	5	5	www.uniprot.org/uniprot/P26051
P26051	274	22	410	388	RGD=2307;IPI00230935;CD44 antigen;Cd44;ortholog	5	5	www.uniprot.org/uniprot/P26051
Q53AQ4	110	32	193	161	RGD=735120;IPI00189030;Transmembrane and ubiquitin-like domain-containing protein 1;Tmub1;ortholog	1	1	www.uniprot.org/uniprot/Q53AQ4
Q794F9	166	99	527	428	RGD=3073;IPI00211616;4F2 cell-surface antigen heavy chain;Slc3a2;ortholog	8	8	www.uniprot.org/uniprot/Q794F9
Q794F9	249	99	527	428	RGD=3073;IPI00211616;4F2 cell-surface antigen heavy chain;Slc3a2;ortholog	8	8	www.uniprot.org/uniprot/Q794F9
Q794F9	259	99	527	428	RGD=3073;IPI00211616;4F2 cell-surface antigen heavy chain;Slc3a2;ortholog	8	8	www.uniprot.org/uniprot/Q794F9
Q794F9	263	99	527	428	RGD=3073;IPI00211616;4F2 cell-surface antigen heavy chain;Slc3a2;ortholog	8	8	www.uniprot.org/uniprot/Q794F9
Q794F9	318	99	527	428	RGD=3073;IPI00211616;4F2 cell-surface antigen heavy chain;Slc3a2;ortholog	8	8	www.uniprot.org/uniprot/Q794F9
Q794F9	386	99	527	428	RGD=3073;IPI00211616;4F2 cell-surface antigen heavy chain;Slc3a2;ortholog	8	8	www.uniprot.org/uniprot/Q794F9
Q794F9	400	99	527	428	RGD=3073;IPI00211616;4F2 cell-surface antigen heavy chain;Slc3a2;ortholog	8	8	www.uniprot.org/uniprot/Q794F9
Q794F9	510	99	527	428	RGD=3073;IPI00211616;4F2 cell-surface antigen heavy chain;Slc3a2;ortholog	8	8	www.uniprot.org/uniprot/Q794F9
Q9JHY1	42	27	235	208	RGD=621842;IPI00200067;Junctional adhesion molecule A;F11r;ortholog	2	2	www.uniprot.org/uniprot/Q9JHY1
Q9JHY1	185	27	235	208	RGD=621842;IPI00200067;Junctional adhesion molecule A;F11r;ortholog	2	2	www.uniprot.org/uniprot/Q9JHY1
F1M8K1	360	1	809	808	RGD=1308490;IPI00367877;Protein Pcdh1 (Fragment);Pcdh1;ortholog	5	5	www.uniprot.org/uniprot/F1M8K1
F1M8K1	575	1	809	808	RGD=1308490;IPI00367877;Protein Pcdh1 (Fragment);Pcdh1;ortholog	5	5	www.uniprot.org/uniprot/F1M8K1
F1M8K1	619	1	809	808	RGD=1308490;IPI00367877;Protein Pcdh1 (Fragment);Pcdh1;ortholog	5	5	www.uniprot.org/uniprot/F1M8K1
F1M8K1	770	1	809	808	RGD=1308490;IPI00367877;Protein Pcdh1 (Fragment);Pcdh1;ortholog	5	5	www.uniprot.org/uniprot/F1M8K1
F1M8K1	775	1	809	808	RGD=1308490;IPI00367877;Protein Pcdh1 (Fragment);Pcdh1;ortholog	5	5	www.uniprot.org/uniprot/F1M8K1
Q5RK27	312	297	415	118	RGD=1359672;IPI00358860;Solute carrier family 12 member 7;Slc12a7;ortholog	4	4	www.uniprot.org/uniprot/Q5RK27
Q5RK27	331	297	415	118	RGD=1359672;IPI00358860;Solute carrier family 12 member 7;Slc12a7;ortholog	4	4	www.uniprot.org/uniprot/Q5RK27
Q5RK27	344	297	415	118	RGD=1359672;IPI00358860;Solute carrier family 12 member 7;Slc12a7;ortholog	4	4	www.uniprot.org/uniprot/Q5RK27
Q5RK27	360	297	415	118	RGD=1359672;IPI00358860;Solute carrier family 12 member 7;Slc12a7;ortholog	4	4	www.uniprot.org/uniprot/Q5RK27
Q9JJP0	417	255	563	308	RGD=621079;IPI00201852;Sodium-dependent phosphate transporter 1;Slc20a1;ortholog	1	1	www.uniprot.org/uniprot/Q9JJP0
P55281	148	22	783	761	RGD=619748;IPI00215358;Cadherin-17;Cdh17;ortholog	7	7	www.uniprot.org/uniprot/P55281
P55281	183	22	783	761	RGD=619748;IPI00215358;Cadherin-17;Cdh17;ortholog	7	7	www.uniprot.org/uniprot/P55281
P55281	249	22	783	761	RGD=619748;IPI00215358;Cadherin-17;Cdh17;ortholog	7	7	www.uniprot.org/uniprot/P55281
P55281	418	22	783	761	RGD=619748;IPI00215358;Cadherin-17;Cdh17;ortholog	7	7	www.uniprot.org/uniprot/P55281
P55281	545	22	783	761	RGD=619748;IPI00215358;Cadherin-17;Cdh17;ortholog	7	7	www.uniprot.org/uniprot/P55281
P55281	573	22	783	761	RGD=619748;IPI00215358;Cadherin-17;Cdh17;ortholog	7	7	www.uniprot.org/uniprot/P55281
P55281	721	22	783	761	RGD=619748;IPI00215358;Cadherin-17;Cdh17;ortholog	7	7	www.uniprot.org/uniprot/P55281
O88923	99	30	848	818	RGD=620835;IPI00208267;Latrophilin-2;Lphn2;ortholog	8	8	www.uniprot.org/uniprot/O88923
O88923	524	30	848	818	RGD=620835;IPI00208267;Latrophilin-2;Lphn2;ortholog	8	8	www.uniprot.org/uniprot/O88923
O88923	633	30	848	818	RGD=620835;IPI00208267;Latrophilin-2;Lphn2;ortholog	8	8	www.uniprot.org/uniprot/O88923
O88923	735	30	848	818	RGD=620835;IPI00208267;Latrophilin-2;Lphn2;ortholog	8	8	www.uniprot.org/uniprot/O88923
O88923	748	30	848	818	RGD=620835;IPI00208267;Latrophilin-2;Lphn2;ortholog	8	8	www.uniprot.org/uniprot/O88923
O88923	791	30	848	818	RGD=620835;IPI00208267;Latrophilin-2;Lphn2;ortholog	8	8	www.uniprot.org/uniprot/O88923
O88923	796	30	848	818	RGD=620835;IPI00208267;Latrophilin-2;Lphn2;ortholog	8	8	www.uniprot.org/uniprot/O88923
O88923	817	30	848	818	RGD=620835;IPI00208267;Latrophilin-2;Lphn2;ortholog	8	8	www.uniprot.org/uniprot/O88923
Q9JHE5	254	238	289	51	RGD=69420;IPI00325342;Sodium-coupled neutral amino acid transporter 2;Slc38a2;ortholog	3	3	www.uniprot.org/uniprot/Q9JHE5
Q9JHE5	258	238	289	51	RGD=69420;IPI00325342;Sodium-coupled neutral amino acid transporter 2;Slc38a2;ortholog	3	3	www.uniprot.org/uniprot/Q9JHE5
Q9JHE5	272	238	289	51	RGD=69420;IPI00325342;Sodium-coupled neutral amino acid transporter 2;Slc38a2;ortholog	3	3	www.uniprot.org/uniprot/Q9JHE5
P28570	192	160	229	69	RGD=619711;IPI00325655;Sodium- and chloride-dependent creatine transporter 1;Slc6a8;ortholog	2	2	www.uniprot.org/uniprot/P28570
P28570	197	160	229	69	RGD=619711;IPI00325655;Sodium- and chloride-dependent creatine transporter 1;Slc6a8;ortholog	2	2	www.uniprot.org/uniprot/P28570
Q9JHZ9	247	233	287	54	RGD=628620;IPI00200122;Sodium-coupled neutral amino acid transporter 3;Slc38a3;ortholog	2	2	www.uniprot.org/uniprot/Q9JHZ9
Q9JHZ9	251	233	287	54	RGD=628620;IPI00200122;Sodium-coupled neutral amino acid transporter 3;Slc38a3;ortholog	2	2	www.uniprot.org/uniprot/Q9JHZ9
P30823	231	215	244	29	RGD=3716;IPI00327717;High affinity cationic amino acid transporter 1;Slc7a1;ortholog	1	1	www.uniprot.org/uniprot/P30823
O54698	48	34	78	44	RGD=61899;IPI00231450;Equilibrative nucleoside transporter 1;Slc29a1;ortholog	1	1	www.uniprot.org/uniprot/O54698
O55159	111	24	264	240	RGD=621365;IPI00324820;Epithelial cell adhesion molecule;Epcam;ortholog	1	1	www.uniprot.org/uniprot/O55159
Q925B3	404	1	757	756	RGD=620053;IPI00766929;Transient receptor potential cation channel subfamily M member 7;Trpm7;ortholog	4	2	www.uniprot.org/uniprot/Q925B3
Q925B3	550	1	757	756	RGD=620053;IPI00766929;Transient receptor potential cation channel subfamily M member 7;Trpm7;ortholog	4	2	www.uniprot.org/uniprot/Q925B3
Q925B3	1771	1143	1862	719	RGD=620053;IPI00766929;Transient receptor potential cation channel subfamily M member 7;Trpm7;ortholog	4	2	www.uniprot.org/uniprot/Q925B3
Q925B3	1847	1143	1862	719	RGD=620053;IPI00766929;Transient receptor potential cation channel subfamily M member 7;Trpm7;ortholog	4	2	www.uniprot.org/uniprot/Q925B3
Q9WTQ2	82	25	384	359	RGD=621878;IPI00325860;Podocalyxin;Podxl;ortholog	5	5	www.uniprot.org/uniprot/Q9WTQ2
Q9WTQ2	135	25	384	359	RGD=621878;IPI00325860;Podocalyxin;Podxl;ortholog	5	5	www.uniprot.org/uniprot/Q9WTQ2
Q9WTQ2	156	25	384	359	RGD=621878;IPI00325860;Podocalyxin;Podxl;ortholog	5	5	www.uniprot.org/uniprot/Q9WTQ2
Q9WTQ2	187	25	384	359	RGD=621878;IPI00325860;Podocalyxin;Podxl;ortholog	5	5	www.uniprot.org/uniprot/Q9WTQ2
Q9WTQ2	287	25	384	359	RGD=621878;IPI00325860;Podocalyxin;Podxl;ortholog	5	5	www.uniprot.org/uniprot/Q9WTQ2
P08592	542	18	700	682	RGD=2139;IPI00212319;Amyloid beta A4 protein;App;ortholog	2	2	www.uniprot.org/uniprot/P08592
P08592	571	18	700	682	RGD=2139;IPI00212319;Amyloid beta A4 protein;App;ortholog	2	2	www.uniprot.org/uniprot/P08592
E9PT23	764	398	1084	686	Ensembl=ENSRNOG00000004604;IPI00361601;Protein Slc38a10;Slc38a10;ortholog	1	1	www.uniprot.org/uniprot/E9PT23
A2IBE0	213	16	289	273	RGD=1599277;IPI00373245;Membrane-bound carbonic anhydrase 14;Car14;ortholog	1	1	www.uniprot.org/uniprot/A2IBE0
F7FP91	110	25	307	282	RGD=2320010;IPI00389885;Protein RT1-CE5;RT1-CE5;ortholog	2	2	www.uniprot.org/uniprot/F7FP91
F7FP91	280	25	307	282	RGD=2320010;IPI00389885;Protein RT1-CE5;RT1-CE5;ortholog	2	2	www.uniprot.org/uniprot/F7FP91
D4A2I3	28	1	48	47	RGD=2300153;IPI00363369;Protein Tmem6;Tmem6;ortholog	2	2	www.uniprot.org/uniprot/D4A2I3
D4A2I3	38	1	48	47	RGD=2300153;IPI00363369;Protein Tmem6;Tmem6;ortholog	2	2	www.uniprot.org/uniprot/D4A2I3
D4A8Z3	228	23	374	351	RGD=1306883;IPI00369144;Protein Frrs1;Frrs1;ortholog	4	4	www.uniprot.org/uniprot/D4A8Z3
D4A8Z3	308	23	374	351	RGD=1306883;IPI00369144;Protein Frrs1;Frrs1;ortholog	4	4	www.uniprot.org/uniprot/D4A8Z3
D4A8Z3	321	23	374	351	RGD=1306883;IPI00369144;Protein Frrs1;Frrs1;ortholog	4	4	www.uniprot.org/uniprot/D4A8Z3
D4A8Z3	353	23	374	351	RGD=1306883;IPI00369144;Protein Frrs1;Frrs1;ortholog	4	4	www.uniprot.org/uniprot/D4A8Z3
D4A4Z9	69	30	1325	1295	Ensembl=ENSRNOG00000012255;IPI00563574;Protein Ktn1;Ktn1;ortholog	5	5	www.uniprot.org/uniprot/D4A4Z9
D4A4Z9	172	30	1325	1295	Ensembl=ENSRNOG00000012255;IPI00563574;Protein Ktn1;Ktn1;ortholog	5	5	www.uniprot.org/uniprot/D4A4Z9
D4A4Z9	437	30	1325	1295	Ensembl=ENSRNOG00000012255;IPI00563574;Protein Ktn1;Ktn1;ortholog	5	5	www.uniprot.org/uniprot/D4A4Z9
D4A4Z9	1029	30	1325	1295	Ensembl=ENSRNOG00000012255;IPI00563574;Protein Ktn1;Ktn1;ortholog	5	5	www.uniprot.org/uniprot/D4A4Z9
D4A4Z9	1064	30	1325	1295	Ensembl=ENSRNOG00000012255;IPI00563574;Protein Ktn1;Ktn1;ortholog	5	5	www.uniprot.org/uniprot/D4A4Z9
Total of sequons	277
N-glycosylated rat PMPs	81

## Sheet: Phobius_N-glyc ratPMPs
Phobius_N-glyc_ratPMPs: List of putative N-glycosylated Rattus norvegicus plasma membrane proteins
name	num_sites_phobius	description	uniprot_link
Q9R066	1	RGD=619794;IPI00562756;Coxsackievirus and adenovirus receptor homolog;Cxadr;ortholog	www.uniprot.org/uniprot/Q9R066
P97546	5	RGD=620296;IPI00563034;Neuroplastin;Nptn;ortholog	www.uniprot.org/uniprot/P97546
Q7TP48	1	RGD=1308874;IPI00567379;Adipocyte plasma membrane-associated protein;Apmap;ortholog	www.uniprot.org/uniprot/Q7TP48
Q5FVC5	3	RGD=1309505;IPI00367030;Poliovirus receptor-related 2;Pvrl2;ortholog	www.uniprot.org/uniprot/Q5FVC5
A0JPN2	3	RGD=1306701;IPI00366431;Zinc transporter ZIP4;Slc39a4;ortholog	www.uniprot.org/uniprot/A0JPN2
O54699	1	RGD=69296;IPI00197159;Equilibrative nucleoside transporter 2;Slc29a2;ortholog	www.uniprot.org/uniprot/O54699
D4AC13	4	RGD=1307733;IPI00360187;Leucine rich repeat containing G protein coupled receptor 5;Lgr5;ortholog	www.uniprot.org/uniprot/D4AC13
Q4V8I7	1	RGD=1311690;IPI00372074;Leucine-rich repeat-containing protein 8A;Lrrc8a;ortholog	www.uniprot.org/uniprot/Q4V8I7
D4A4P8	2	RGD=1562969;IPI00361325;Protein Ttyh2;Ttyh2;ortholog	www.uniprot.org/uniprot/D4A4P8
P26260	1	RGD=3648;IPI00191678;Syndecan-1;Sdc1;ortholog	www.uniprot.org/uniprot/P26260
P21588	5	RGD=61956;IPI00204348;5'-nucleotidase;Nt5e;ortholog	www.uniprot.org/uniprot/P21588
Q8CG09	1	RGD=3112;IPI00331756;Multidrug resistance-associated protein 1;Abcc1;ortholog	www.uniprot.org/uniprot/Q8CG09
Q63377	2	RGD=2172;IPI00208061;Sodium/potassium-transporting ATPase subunit beta-3;Atp1b3;ortholog	www.uniprot.org/uniprot/Q63377
Q5U308	2	RGD=1309601;IPI00197391;Leucine-rich repeat-containing protein 8D;Lrrc8d;ortholog	www.uniprot.org/uniprot/Q5U308
D3ZP98	1	RGD=1308946;IPI00364738;Histocompatibility 13 (Predicted), isoform CRA_a;Hm13;ortholog	www.uniprot.org/uniprot/D3ZP98
D3ZQK8	13	RGD=1565962;IPI00197089;Protein Ly75;Ly75;ortholog	www.uniprot.org/uniprot/D3ZQK8
Q7TPB4	4	RGD=727815;IPI00337173;CD276 antigen;Cd276;ortholog	www.uniprot.org/uniprot/Q7TPB4
Q63135	3	RGD=2399;IPI00205842;Complement component receptor 1-like protein;Cr1l;ortholog	www.uniprot.org/uniprot/Q63135
B2RYF6	5	RGD=1310959;IPI00193869;Cleft lip and palate associated transmembrane protein 1;Clptm1;ortholog	www.uniprot.org/uniprot/B2RYF6
Q9QW30	5	RGD=3188;IPI00211689;Neurogenic locus notch homolog protein 2;Notch2;ortholog	www.uniprot.org/uniprot/Q9QW30
Q99376	5	RGD=70488;IPI00363550;Transferrin receptor protein 1 (Fragment);Tfrc;ortholog	www.uniprot.org/uniprot/Q99376
P97881	2	RGD=708547;IPI00208856;Mucin-13;Muc13;ortholog	www.uniprot.org/uniprot/P97881
Q8K3V3	5	RGD=628617;IPI00202637;G-protein coupled receptor 56;Gpr56;ortholog	www.uniprot.org/uniprot/Q8K3V3
P40190	10	RGD=2903;IPI00565057;Interleukin-6 receptor subunit beta;Il6st;ortholog	www.uniprot.org/uniprot/P40190
Q63474	2	RGD=2252;IPI00209121;Epithelial discoidin domain-containing receptor 1;Ddr1;ortholog	www.uniprot.org/uniprot/Q63474
P11167	1	RGD=3704;IPI00191391;Solute carrier family 2, facilitated glucose transporter member 1;Slc2a1;ortholog	www.uniprot.org/uniprot/P11167
O35112	6	RGD=619972;IPI00206188;CD166 antigen;Alcam;ortholog	www.uniprot.org/uniprot/O35112
P35952	4	RGD=2998;IPI00203747;Low-density lipoprotein receptor;Ldlr;ortholog	www.uniprot.org/uniprot/P35952
F1LNL3	12	RGD=631344;IPI00287199;Protein Abca1;Abca1;ortholog	www.uniprot.org/uniprot/F1LNL3
P22934	2	RGD=621237;IPI00212001;Tumor necrosis factor receptor superfamily member 1A;Tnfrsf1a;ortholog	www.uniprot.org/uniprot/P22934
Q08201	1	RGD=620248;IPI00198519;Multidrug resistance protein 3;Abcb4;ortholog	www.uniprot.org/uniprot/Q08201
P43245	2	RGD=3318;IPI00198496;Multidrug resistance protein 1;Abcb1;ortholog	www.uniprot.org/uniprot/P43245
Q00238	8	RGD=2857;IPI00197164;Intercellular adhesion molecule 1;Icam1;ortholog	www.uniprot.org/uniprot/Q00238
A2IBE2	4	RGD=1306612;IPI00366665;Membrane-bound carbonic anhydrase 12;Car12;ortholog	www.uniprot.org/uniprot/A2IBE2
E9PTT1	3	RGD=1306745;IPI00886443;Protein Gpr39;Gpr39;ortholog	www.uniprot.org/uniprot/E9PTT1
D3ZUD8	1	RGD=1564625;IPI00192796;Protein Tm9sf3;Tm9sf3;ortholog	www.uniprot.org/uniprot/D3ZUD8
D3ZD83	1	RGD=1311900;IPI00192185;Protein Mfsd10;Mfsd10;ortholog	www.uniprot.org/uniprot/D3ZD83
Q5BJT4	6	RGD=1304696;IPI00367013;Thioredoxin domain-containing protein 15;Txndc15;ortholog	www.uniprot.org/uniprot/Q5BJT4
Q5FVN1	1	RGD=1311800;IPI00363941;Starch-binding domain-containing protein 1;Stbd1;ortholog	www.uniprot.org/uniprot/Q5FVN1
O35276	3	RGD=621442;IPI00339204;Neuropilin-2;Nrp2;ortholog	www.uniprot.org/uniprot/O35276
D3ZS16	2	RGD=1564160;IPI00569704;Protein Slc37a2;Slc37a2;ortholog	www.uniprot.org/uniprot/D3ZS16
Q66H06	3	RGD=1359444;IPI00212010;Protein Tspan3;Tspan3;ortholog	www.uniprot.org/uniprot/Q66H06
O55158	1	RGD=621783;IPI00195931;D6.1A protein;Tspan8;ortholog	www.uniprot.org/uniprot/O55158
B0BN20	1	RGD=1560160;IPI00896187;Protein Tspan6;Tspan6;ortholog	www.uniprot.org/uniprot/B0BN20
P31643	2	RGD=61912;IPI00327953;Sodium- and chloride-dependent taurine transporter;Slc6a6;ortholog	www.uniprot.org/uniprot/P31643
Q63089	2	RGD=3224;IPI00205029;Solute carrier family 22 member 1;Slc22a1;ortholog	www.uniprot.org/uniprot/Q63089
Q9JI66	4	RGD=68936;IPI00199985;Electrogenic sodium bicarbonate cotransporter 1;Slc4a4;ortholog	www.uniprot.org/uniprot/Q9JI66
Q63120	4	RGD=2366;IPI00205806;Canalicular multispecific organic anion transporter 1;Abcc2;ortholog	www.uniprot.org/uniprot/Q63120
O88563	1	RGD=71101;IPI00231499;Canalicular multispecific organic anion transporter 2;Abcc3;ortholog	www.uniprot.org/uniprot/O88563
P97629	13	RGD=621752;IPI00206434;Leucyl-cystinyl aminopeptidase;Lnpep;ortholog	www.uniprot.org/uniprot/P97629
P42893	7	RGD=620293;IPI00200747;Endothelin-converting enzyme 1;Ece1;ortholog	www.uniprot.org/uniprot/P42893
D4A517	5	RGD=1307321;IPI00366947;Protein Slc39a10;Slc39a10;ortholog	www.uniprot.org/uniprot/D4A517
D3ZI66	3	RGD=1308460;IPI00366942;Protein Rnf149;Rnf149;ortholog	www.uniprot.org/uniprot/D3ZI66
Q496Z8	4	RGD=1310471;IPI00372663;Low-density lipoprotein receptor-related protein 10;Lrp10;ortholog	www.uniprot.org/uniprot/Q496Z8
Q6P7D4	1	RGD=735221;IPI00400744;Cytochrome P450 20A1;Cyp20a1;ortholog	www.uniprot.org/uniprot/Q6P7D4
Q5XIN6	2	RGD=1359678;IPI00364777;LETM1 and EF-hand domain-containing protein 1, mitochondrial;Letm1;ortholog	www.uniprot.org/uniprot/Q5XIN6
Q63965	3	RGD=1308482;IPI00213735;Sideroflexin-1;Sfxn1;ortholog	www.uniprot.org/uniprot/Q63965
P26051	5	RGD=2307;IPI00230935;CD44 antigen;Cd44;ortholog	www.uniprot.org/uniprot/P26051
Q53AQ4	1	RGD=735120;IPI00189030;Transmembrane and ubiquitin-like domain-containing protein 1;Tmub1;ortholog	www.uniprot.org/uniprot/Q53AQ4
Q794F9	8	RGD=3073;IPI00211616;4F2 cell-surface antigen heavy chain;Slc3a2;ortholog	www.uniprot.org/uniprot/Q794F9
Q9JHY1	2	RGD=621842;IPI00200067;Junctional adhesion molecule A;F11r;ortholog	www.uniprot.org/uniprot/Q9JHY1
F1M8K1	5	RGD=1308490;IPI00367877;Protein Pcdh1 (Fragment);Pcdh1;ortholog	www.uniprot.org/uniprot/F1M8K1
Q5RK27	4	RGD=1359672;IPI00358860;Solute carrier family 12 member 7;Slc12a7;ortholog	www.uniprot.org/uniprot/Q5RK27
Q9JJP0	1	RGD=621079;IPI00201852;Sodium-dependent phosphate transporter 1;Slc20a1;ortholog	www.uniprot.org/uniprot/Q9JJP0
P55281	7	RGD=619748;IPI00215358;Cadherin-17;Cdh17;ortholog	www.uniprot.org/uniprot/P55281
O88923	8	RGD=620835;IPI00208267;Latrophilin-2;Lphn2;ortholog	www.uniprot.org/uniprot/O88923
Q9JHE5	3	RGD=69420;IPI00325342;Sodium-coupled neutral amino acid transporter 2;Slc38a2;ortholog	www.uniprot.org/uniprot/Q9JHE5
P28570	2	RGD=619711;IPI00325655;Sodium- and chloride-dependent creatine transporter 1;Slc6a8;ortholog	www.uniprot.org/uniprot/P28570
Q9JHZ9	2	RGD=628620;IPI00200122;Sodium-coupled neutral amino acid transporter 3;Slc38a3;ortholog	www.uniprot.org/uniprot/Q9JHZ9
P30823	1	RGD=3716;IPI00327717;High affinity cationic amino acid transporter 1;Slc7a1;ortholog	www.uniprot.org/uniprot/P30823
O54698	1	RGD=61899;IPI00231450;Equilibrative nucleoside transporter 1;Slc29a1;ortholog	www.uniprot.org/uniprot/O54698
O55159	1	RGD=621365;IPI00324820;Epithelial cell adhesion molecule;Epcam;ortholog	www.uniprot.org/uniprot/O55159
Q925B3	4	RGD=620053;IPI00766929;Transient receptor potential cation channel subfamily M member 7;Trpm7;ortholog	www.uniprot.org/uniprot/Q925B3
Q9WTQ2	5	RGD=621878;IPI00325860;Podocalyxin;Podxl;ortholog	www.uniprot.org/uniprot/Q9WTQ2
P08592	2	RGD=2139;IPI00212319;Amyloid beta A4 protein;App;ortholog	www.uniprot.org/uniprot/P08592
E9PT23	1	Ensembl=ENSRNOG00000004604;IPI00361601;Protein Slc38a10;Slc38a10;ortholog	www.uniprot.org/uniprot/E9PT23
A2IBE0	1	RGD=1599277;IPI00373245;Membrane-bound carbonic anhydrase 14;Car14;ortholog	www.uniprot.org/uniprot/A2IBE0
F7FP91	2	RGD=2320010;IPI00389885;Protein RT1-CE5;RT1-CE5;ortholog	www.uniprot.org/uniprot/F7FP91
D4A2I3	2	RGD=2300153;IPI00363369;Protein Tmem6;Tmem6;ortholog	www.uniprot.org/uniprot/D4A2I3
D4A8Z3	4	RGD=1306883;IPI00369144;Protein Frrs1;Frrs1;ortholog	www.uniprot.org/uniprot/D4A8Z3
D4A4Z9	5	Ensembl=ENSRNOG00000012255;IPI00563574;Protein Ktn1;Ktn1;ortholog	www.uniprot.org/uniprot/D4A4Z9
Total of sequons	277
N-glycosylated rat PMPs	81
