# Supplementary material for: The Arabidopsis tonoplast is almost devoid of glycoproteins with complex N-glycans, unlike the rat lysosomal membrane
Source: J Exp Bot. 2016 Jan 8;67(6):1769–81. doi: 10.1093/jxb/erv567 (PMC4783361; doi:10.1093/jxb/erv567)
Supplement: Supplementary Data [file supp_erv567_supplementary_table_S5.xls]

## Sheet: N-glyc A.th.TMPs_TMHMM
N-glyc A.th.TMPs_TMHMM: List of the length of luminal domains and number of identidfied sites per domain in Arabidopsis thaliana putative N-glycosylated tonoplast proteins
TAIR_ID	length of lumenal domain_TMHMM	n° of sites by domain_TMHMM
AT5G14120.1	30	1	Q9FMT8_ARATH	Major facilitator protein (Nodulin-like protein)
AT5G62890.1	38	1	NAT6_ARATH	Nucleobase-ascorbate transporter 6 (AtNAT6)
AT1G75630.2	50	1	VATL4_ARATH	V-type proton ATPase 16 kDa proteolipid subunit c4 (V-ATPase 16 kDa proteolipid subunit c4) (Vacuolar H(+)-ATPase subunit c isoform 4) (Vacuolar proton pump 16 kDa proteolipid subunit c4)
AT2G38170.1	62	2	CAX1_ARATH	Vacuolar cation/proton exchanger 1 (Ca(2+)/H(+) antiporter CAX1) (Ca(2+)/H(+) exchanger 1) (Protein CATION EXCHANGER 1) (Protein RARE COLD INDUCIBLE 4)
AT4G01840.1	114	2	TPK5_ARATH	Two-pore potassium channel 5 (AtTPK5) (Calcium-activated outward-rectifying potassium channel 5
AT5G39040.1	117	1	AB27B_ARATH	ABC transporter B family member 27 (ABC transporter ABCB.27) (AtABCB27) (Aluminum tolerance-related ATP-binding cassette transporter) (Antigen peptide transporter-like 2) (Transporter associated with antigen processing-like protein 2) (AtTAP2)
AT5G46370.1	142	2	TPK2_ARATH	Two-pore potassium channel 2 (AtTPK2) (Calcium-activated outward-rectifying potassium channel 2) (AtKCO2)
AT5G48410.1	144	3	GLR13_ARATH	Glutamate receptor 1.3 (Ligand-gated ion channel 1.3)
AT2G47600.1	146	2	MHX_ARATH	Magnesium/proton exchanger (Mg(2+)/H(+) exchanger) (AtMHX) (Zinc/proton exchanger) (Zn(2+)/H(+) exchanger)
AT5G40890.1	213	2	CLCA_ARATH	Chloride channel protein CLC-a (AtCLC-a) (CBS domain-containing protein CBSCLC5)
AT3G03720.1	227	2	CAAT4_ARATH	Cationic amino acid transporter 4
AT5G39040.1	297	2	AB27B_ARATH	ABC transporter B family member 27 (ABC transporter ABCB.27) (AtABCB27) (Aluminum tolerance-related ATP-binding cassette transporter) (Antigen peptide transporter-like 2) (Transporter associated with antigen processing-like protein 2) (AtTAP2)
AT5G45890	321	2	SAG12_ARATH	senescence-associated gene 12
AT3G51490.1	365	1	MSSP3_ARATH	Monosaccharide-sensing protein 3 (Sugar transporter MSSP3)
AT3G62700.1	401	2	AB14C_ARATH	ABC transporter C family member 14 (ABC transporter ABCC.14) (AtABCC14) (EC 3.6.3.44) (ATP-energized glutathione S-conjugate pump 10) (Glutathione S-conjugate-transporting ATPase 10) (Multidrug resistance-associated protein 10)
AT2G28520.1	423	2	VHAA1_ARATH	Vacuolar proton ATPase a1 (V-type proton ATPase 95 kDa subunit a isoform 1) (V-ATPase 95 kDa isoform a1) (Vacuolar proton pump subunit a1) (Vacuolar proton translocating ATPase 95 kDa subunit a isoform 1)
AT5G61350	423	6		Protein kinase superfamily protein
AT2G34660.1	458	2	AB2C_ARATH	ABC transporter C family member 2 (ABC transporter ABCC.2) (AtABCC2) (EC 3.6.3.44) (ATP-energized glutathione S-conjugate pump 2) (Glutathione S-conjugate-transporting ATPase 2) (Multidrug resistance-associated protein 2)
AT5G48410.1	554	5	GLR13_ARATH	Glutamate receptor 1.3 (Ligand-gated ion channel 1.3)
Total of sequons		41
N-glycosylated TMPs		17
from TAIR - annotated as "tonoplast"

## Sheet: N-glyc A.th.TMPs_Phobius
N-glyc A.th.TMPs_Phobius: List of the length of luminal domains and number of identidfied sites per domain in Arabidopsis thaliana putative N-glycosylated tonoplast proteins
TAIR_ID	length of lumenal domain_Phobius	n° of sites by domain_Phobius
AT5G62890.1	42	1	NAT6_ARATH	Nucleobase-ascorbate transporter 6 (AtNAT6)
AT1G75630.2	47	1	VATL4_ARATH	V-type proton ATPase 16 kDa proteolipid subunit c4 (V-ATPase 16 kDa proteolipid subunit c4) (Vacuolar H(+)-ATPase subunit c isoform 4) (Vacuolar proton pump 16 kDa proteolipid subunit c4)
AT2G38170.3	58	2	CAX1_ARATH	Vacuolar cation/proton exchanger 1 (Ca(2+)/H(+) antiporter CAX1) (Ca(2+)/H(+) exchanger 1) (Protein CATION EXCHANGER 1) (Protein RARE COLD INDUCIBLE 4)
AT3G62700.1	59	1	AB14C_ARATH	ABC transporter C family member 14 (ABC transporter ABCC.14) (AtABCC14) (EC 3.6.3.44) (ATP-energized glutathione S-conjugate pump 10) (Glutathione S-conjugate-transporting ATPase 10) (Multidrug resistance-associated protein 10)
AT2G02040.1	111	2	PTR2_ARATH	Peptide transporter PTR2 (Histidine-transporting protein)
AT4G01840.1	114	2	TPK5_ARATH	Two-pore potassium channel 5 (AtTPK5) (Calcium-activated outward-rectifying potassium channel 5
AT1G16390.1	120	1	OCT3_ARATH	Organic cation/carnitine transporter 3 (AtOCT3)
AT5G46370.1	143	2	TPK2_ARATH	Two-pore potassium channel 2 (AtTPK2) (Calcium-activated outward-rectifying potassium channel 2) (AtKCO2)
AT3G62700.1	409	2	AB14C_ARATH	ABC transporter C family member 14 (ABC transporter ABCC.14) (AtABCC14) (EC 3.6.3.44) (ATP-energized glutathione S-conjugate pump 10) (Glutathione S-conjugate-transporting ATPase 10) (Multidrug resistance-associated protein 10)
AT2G28520.1	421	2	VHAA1_ARATH	Vacuolar proton ATPase a1 (V-type proton ATPase 95 kDa subunit a isoform 1) (V-ATPase 95 kDa isoform a1) (Vacuolar proton pump subunit a1) (Vacuolar proton translocating ATPase 95 kDa subunit a isoform 1)
AT5G48410.1	498	4	GLR13_ARATH	Glutamate receptor 1.3 (Ligand-gated ion channel 1.3)
AT5G45890	321	2	SAG12_ARATH	senescence-associated gene 12
AT5G61350	423	6		Protein kinase superfamily protein
Total of sequons		28
N-glycosylated TMPs		12
from TAIR - annotated as "tonoplast"

## Sheet: N-glyc A.th.PMPs_TMHMM
N-glyc A.thPMPs_TMHMM: List of the length of luminal domains and number of identidfied sites per domain in Arabidopsis thaliana putative N-glycosylated plasma membrane proteins
TAIR_ID	length of lumenal domain_TMHMM	n° of sites by domain_TMHMM
AT3G28007.1	37	1	| Symbols: SWEET4, AtSWEET4 | Nodulin MtN3 family protein | chr3:10408243-10409633 REVERSE LENGTH=251
AT1G15080.1	44	1	| Symbols: ATPAP2, ATLPP2, LPP2 | lipid phosphate phosphatase 2 | chr1:5188080-5189476 FORWARD LENGTH=290
AT4G13510.1	44	1	Ammonium transporter 1 member 1 (AtAMT1
AT3G46900.1	51	1	| Symbols: COPT2 | copper transporter 2 | chr3:17268887-17269363 FORWARD LENGTH=158
AT4G29870.1	53	1	At4g29870 (Oligosaccharyltransferase complex/magnesium transporter family protein) (Putative uncharacterized protein AT4g29870) (Putative uncharacterized protein F27B13.110)
AT1G17840.1	54	2	| Symbols: WBC11, ABCG11, DSO, COF1, ATWBC11 | white-brown complex homolog protein 11 | chr1:6142870-6145894 FORWARD LENGTH=703
AT5G59030.1	62	1	Copper transporter 1 (AtCOPT1)
AT5G14870.1	67	1	| Symbols: CNGC18, ATCNGC18 | cyclic nucleotide-gated channel 18 | chr5:4808268-4810897 REVERSE LENGTH=706
AT3G28860.1	69	1	ABC transporter B family member 19 (ABC transporter ABCB.19) (AtABCB19) (Multidrug resistance protein 11) (P-glycoprotein 19)
AT4G13510.1	73	1	Ammonium transporter 1 member 1 (AtAMT1
AT1G52200.1	92	1	Protein PLANT CADMIUM RESISTANCE 8 (AtPCR8)
AT4G30190.2	111	1	ATPase 2
AT5G64080.1	127	1	| Symbols: | Bifunctional inhibitor/lipid-transfer protein/seed storage 2S albumin superfamily protein | chr5:25645475-25646638 REVERSE LENGTH=182
AT3G45600.1	139	1	Tetraspanin-3
AT5G25090.1	156	2	| Symbols: ENODL13, AtENODL13 | early nodulin-like protein 13 | chr5:8647117-8647755 REVERSE LENGTH=186
AT3G54200.1	159	2	Late embryogenesis abundant hydroxyproline-rich glycoprotein (Putative uncharacterized protein At3g54200) (Putative uncharacterized protein F24B22.160)
AT5G06320.1	161	4	Harpin-induced protein-like (NDR1/HIN1-Like protein 3) (Putative harpin-induced protein)
AT5G19230.1	163	3	| Symbols: | Glycoprotein membrane precursor GPI-anchored | chr5:6467636-6468337 FORWARD LENGTH=189
AT5G19250.1	170	5	| Symbols: | Glycoprotein membrane precursor GPI-anchored | chr5:6471983-6472808 FORWARD LENGTH=196
AT5G51060.1	170	1	| Symbols: RHD2, ATRBOHC, RBOHC | NADPH/respiratory burst oxidase protein D | chr5:20757484-20762175 REVERSE LENGTH=905
AT1G17620.1	177	1	At1g17620/F11A6_23 (F1L3.32) (Late embryogenesis abundant (LEA) hydroxyproline-rich glycoprotein family) (Putative uncharacterized protein At1g17620)
AT3G20600.1	183	6	| Symbols: NDR1 | Late embryogenesis abundant (LEA) hydroxyproline-rich glycoprotein family | chr3:7194877-7195536 FORWARD LENGTH=219
AT1G08700.1	190	1	| Symbols: PS1 | Presenilin-1 | chr1:2769885-2771348 REVERSE LENGTH=453
AT3G28450.1	199	1	Leucine-rich repeat protein kinase-like protein (Leucine-rich repeat receptor-like protein kinase) (Putative receptor kinase) (Receptor-like protein kinase-like protein)
AT5G35390.1	224	1	| Symbols: | Leucine-rich repeat protein kinase family protein | chr5:13596918-13598976 FORWARD LENGTH=662
AT3G02880.1	227	4	Probable inactive receptor kinase At3g02880
AT4G30190.2	240	1	ATPase 2
AT3G09740.1	244	2	Syntaxin-71 (AtSYP71)
AT4G28100.1	253	3	| Symbols: | unknown protein; FUNCTIONS IN: molecular_function unknown; INVOLVED IN: biological_process unknown; LOCATED IN: anchored to plasma membrane, anchored to membrane; EXPRESSED IN: 23 plant structures; EXPRESSED DURING: 14 growth stages; BEST Arabidopsis thaliana protein match is: unknown protein (TAIR:AT3G18050.1); Has 30201 Blast hits to 17322 proteins in 780 species: Archae - 12; Bact…
AT2G26730.1	257	8	Probable inactive receptor kinase At2g26730
AT2G37710.1	292	7	L-type lectin-domain containing receptor kinase IV.1 (Arabidopsis thaliana lectin-receptor kinase e) (AthlecRK-e) (LecRK-IV.1) (EC 2.7.11.1) (Lectin Receptor Kinase 1)
AT2G17120.1	322	7	| Symbols: LYM2 | lysm domain GPI-anchored protein 2 precursor | chr2:7459156-7460648 FORWARD LENGTH=350
AT5G11420.1	336	3	Putative uncharacterized protein At5g11420 (Putative uncharacterized protein F15N18_10) (Uncharacterized protein)
AT5G07390.1	342	1	| Symbols: ATRBOHA, RBOHA | respiratory burst oxidase homolog A | chr5:2336063-2339728 REVERSE LENGTH=902
AT5G14870.1	344	1	| Symbols: CNGC18, ATCNGC18 | cyclic nucleotide-gated channel 18 | chr5:4808268-4810897 REVERSE LENGTH=706
AT5G51060.1	347	3	| Symbols: RHD2, ATRBOHC, RBOHC | NADPH/respiratory burst oxidase protein D | chr5:20757484-20762175 REVERSE LENGTH=905
AT3G26700.1	352	3	At3g26700 (Putative uncharacterized protein At3g26700/MLJ15_10)
AT2G03620.1	355	1	Magnesium transporter MRS2-5 (Magnesium Transporter 3) (AtMGT3)
AT2G27500.1	359	2	| Symbols: | Glycosyl hydrolase superfamily protein | chr2:11752364-11753844 REVERSE LENGTH=392
AT3G28860.1	364	1	ABC transporter B family member 19 (ABC transporter ABCB.19) (AtABCB19) (Multidrug resistance protein 11) (P-glycoprotein 19)
AT3G46550.1	384	6	| Symbols: SOS5 | Fasciclin-like arabinogalactan family protein | chr3:17136612-17137874 REVERSE LENGTH=420
AT4G03550.1	388	1	Callose synthase 12 (EC 2.4.1.34) (1
AT1G21880.2	389	4	| Symbols: LYM1 | lysm domain GPI-anchored protein 1 precursor | chr1:7680689-7682526 FORWARD LENGTH=416
AT1G32860.1	391	3	| Symbols: | Glycosyl hydrolase superfamily protein | chr1:11907308-11908803 REVERSE LENGTH=426
AT1G17840.1	399	1	| Symbols: WBC11, ABCG11, DSO, COF1, ATWBC11 | white-brown complex homolog protein 11 | chr1:6142870-6145894 FORWARD LENGTH=703
AT5G67130.1	401	4	| Symbols: | PLC-like phosphodiesterases superfamily protein | chr5:26791599-26793649 FORWARD LENGTH=426
AT4G18760.1	403	4	Putative uncharacterized protein AT4g18760 (Putative uncharacterized protein F28A21.170) (Receptor like protein 51)
AT3G51550.1	414	8	Receptor-like protein kinase FERONIA (EC 2.7.11.1) (Protein SIRENE)
AT1G59870.1	420	1	ABC transporter G family member 36 (ABC transporter ABCG.36) (AtABCG36) (Pleiotropic drug resistance protein 8) (Protein PENETRATION 3)
AT3G29810.1	420	9	| Symbols: COBL2 | COBRA-like protein 2 precursor | chr3:11728212-11730158 FORWARD LENGTH=441
AT3G04690.1	428	5	| Symbols: ANX1 | Malectin/receptor-like protein kinase family protein | chr3:1273386-1275938 REVERSE LENGTH=850
AT5G28680.1	430	4	| Symbols: ANX2 | Malectin/receptor-like protein kinase family protein | chr5:10719437-10722013 REVERSE LENGTH=858
AT5G38990.1	439	8	Probable receptor-like protein kinase At5g38990 (EC 2.7.11.-)
AT3G23750.1	447	4	Genomic DNA
AT1G65240.1	448	4	| Symbols: | Eukaryotic aspartyl protease family protein | chr1:24230963-24233349 REVERSE LENGTH=475
AT5G58480.1	448	6	| Symbols: | O-Glycosyl hydrolases family 17 protein | chr5:23641227-23642826 REVERSE LENGTH=476
AT4G31140.1	454	4	| Symbols: | O-Glycosyl hydrolases family 17 protein | chr4:15141581-15143188 FORWARD LENGTH=484
AT3G13560.1	475	6	| Symbols: | O-Glycosyl hydrolases family 17 protein | chr3:4425484-4427284 REVERSE LENGTH=505
AT2G31960.1	480	3	| Symbols: ATGSL03, GSL03, ATGSL3 | glucan synthase-like 3 | chr2:13589545-13600066 FORWARD LENGTH=1950
AT1G13110.1	482	3	Cytochrome P450 71B7 (EC 1.14.-.-)
AT2G13680.1	484	4	| Symbols: CALS5, GLS2, ATGSL02 | callose synthase 5 | chr2:5695124-5706134 FORWARD LENGTH=1923
AT5G36870.1	490	3	| Symbols: ATGSL09, gsl09, atgsl9 | glucan synthase-like 9 | chr5:14518316-14533930 FORWARD LENGTH=1871
AT3G07160.1	492	2	Callose synthase 9 (EC 2.4.1.34) (1
AT1G75680.1	493	3	Endoglucanase 10 (EC 3.2.1.4) (Endo-1
AT4G23950.2	503	6	| Symbols: | Galactose-binding protein | chr4:12442297-12444330 FORWARD LENGTH=562
AT4G29360.1	504	5	| Symbols: | O-Glycosyl hydrolases family 17 protein | chr4:14451562-14453687 REVERSE LENGTH=534
AT5G49720.1	527	6	| Symbols: ATGH9A1, TSD1, DEC, KOR, RSW2, IRX2, KOR1, GH9A1 | glycosyl hydrolase 9A1 | chr5:20197765-20200168 REVERSE LENGTH=621
AT5G49760.1	534	8	At5g49760 (Leucine-rich repeat protein kinase-like protein) (Leucine-rich repeat receptor-like protein kinase) (Putative receptor protein kinase)
AT1G59870.1	537	1	ABC transporter G family member 36 (ABC transporter ABCG.36) (AtABCG36) (Pleiotropic drug resistance protein 8) (Protein PENETRATION 3)
AT4G25240.1	559	9	| Symbols: SKS1 | SKU5 similar 1 | chr4:12930539-12933563 FORWARD LENGTH=589
AT3G14570.1	562	3	| Symbols: ATGSL04, gsl04, atgsl4 | glucan synthase-like 4 | chr3:4892643-4902628 FORWARD LENGTH=1976
AT5G51480.1	562	9	| Symbols: SKS2 | SKU5 similar 2 | chr5:20910433-20913153 FORWARD LENGTH=592
AT3G14840.2	583	14	Probable leucine-rich repeat receptor-like serine/threonine-protein kinase At3g14840 (EC 2.7.11.1)
AT1G53430.1	598	13	Probable LRR receptor-like serine/threonine-protein kinase At1g53430 (EC 2.7.11.1)
AT1G74790.1	644	11	| Symbols: | catalytics | chr1:28098912-28101673 FORWARD LENGTH=695
AT3G51050.1	660	3	| Symbols: | FG-GAP repeat-containing protein | chr3:18954023-18957698 FORWARD LENGTH=698
AT4G08850.1	661	18	Probable LRR receptor-like serine/threonine-protein kinase At4g08850 (EC 2.7.11.1)
AT5G36870.1	715	3	| Symbols: ATGSL09, gsl09, atgsl9 | glucan synthase-like 9 | chr5:14518316-14533930 FORWARD LENGTH=1871
AT3G59100.1	717	3	| Symbols: ATGSL11, gsl11 | glucan synthase-like 11 | chr3:21843407-21853860 FORWARD LENGTH=1921
AT1G06490.1	720	5	| Symbols: ATGSL07, gsl07, atgsl7, GSL7 | glucan synthase-like 7 | chr1:1978762-1989295 FORWARD LENGTH=1958
AT3G07160.1	721	2	Callose synthase 9 (EC 2.4.1.34) (1
AT2G13680.1	727	3	| Symbols: CALS5, GLS2, ATGSL02 | callose synthase 5 | chr2:5695124-5706134 FORWARD LENGTH=1923
AT5G55480.1	730	8	| Symbols: SVL1 | SHV3-like 1 | chr5:22474277-22477819 FORWARD LENGTH=766
AT2G36850.1	733	2	| Symbols: ATGSL08, GSL8, GSL08, ATGSL8, CHOR | glucan synthase-like 8 | chr2:15454935-15469666 REVERSE LENGTH=1904
AT3G14570.1	741	3	| Symbols: ATGSL04, gsl04, atgsl4 | glucan synthase-like 4 | chr3:4892643-4902628 FORWARD LENGTH=1976
AT1G66970.2	753	7	Probable glycerophosphoryl diester phosphodiesterase 3 (EC 3.1.4.46)
AT5G13000.1	760	4	| Symbols: ATGSL12, gsl12 | glucan synthase-like 12 | chr5:4110445-4121202 REVERSE LENGTH=1955
AT4G39400.1	761	10	| Symbols: BRI1, CBB2, DWF2, BIN1, ATBRI1 | Leucine-rich receptor-like protein kinase family protein | chr4:18324826-18328416 FORWARD LENGTH=1196
AT4G04970.1	768	2	| Symbols: ATGSL1, ATGSL01, GSL01, GSL1 | glucan synthase-like 1 | chr4:2537039-2542434 FORWARD LENGTH=1768
AT2G31960.1	771	5	| Symbols: ATGSL03, GSL03, ATGSL3 | glucan synthase-like 3 | chr2:13589545-13600066 FORWARD LENGTH=1950
AT4G03550.1	780	2	Callose synthase 12 (EC 2.4.1.34) (1
AT1G05570.1	830	3	| Symbols: CALS1, GSL06, ATGSL6, ATGSL06, GSL6 | callose synthase 1 | chr1:1647880-1658677 REVERSE LENGTH=1950
AT5G49150.1	890	9	| Symbols: ATGEX2, GEX2 | gamete expressed 2 | chr5:19924760-19928527 FORWARD LENGTH=914
AT5G11560.1	947	3	Putative uncharacterized protein F15N18_150
AT3G62360.1	1142	1	Carbohydrate-binding-like fold-containing protein (Putative uncharacterized protein T12C14_60)
Total of sequons		370
N-glycosylated PMPs		82
from TAIR - annotated as "Plasma Membrane"

## Sheet: N-glyc A.th.PMPs_Phobius
N-glyc A.th.PMPs_Phobius: List of the length of luminal domains and number of identidfied sites per domain in Arabidopsis thaliana putative N-glycosylated plasma membrane proteins
TAIR_ID	length of lumenal domain_Phobius	n° of sites by domain_Phobius
AT1G15080.1	48	1	| Symbols: ATPAP2, ATLPP2, LPP2 | lipid phosphate phosphatase 2 | chr1:5188080-5189476 FORWARD LENGTH=290
AT1G06490.1	51	1	| Symbols: ATGSL07, gsl07, atgsl7, GSL7 | glucan synthase-like 7 | chr1:1978762-1989295 FORWARD LENGTH=1958
AT1G17840.1	54	2	| Symbols: WBC11, ABCG11, DSO, COF1, ATWBC11 | white-brown complex homolog protein 11 | chr1:6142870-6145894 FORWARD LENGTH=703
AT1G17620.1	62	1	At1g17620/F11A6_23 (F1L3.32) (Late embryogenesis abundant (LEA) hydroxyproline-rich glycoprotein family) (Putative uncharacterized protein At1g17620)
AT3G28860.1	68	1	ABC transporter B family member 19 (ABC transporter ABCB.19) (AtABCB19) (Multidrug resistance protein 11) (P-glycoprotein 19)
AT4G13510.1	77	1	Ammonium transporter 1 member 1 (AtAMT1
AT1G52200.1	92	1	Protein PLANT CADMIUM RESISTANCE 8 (AtPCR8)
AT5G14870.1	104	1	| Symbols: CNGC18, ATCNGC18 | cyclic nucleotide-gated channel 18 | chr5:4808268-4810897 REVERSE LENGTH=706
AT5G15350.1	112	4	| Symbols: ENODL17, AtENODL17 | early nodulin-like protein 17 | chr5:4985184-4986154 REVERSE LENGTH=172
AT5G64080.1	131	1	| Symbols: | Bifunctional inhibitor/lipid-transfer protein/seed storage 2S albumin superfamily protein | chr5:25645475-25646638 REVERSE LENGTH=182
AT1G27950.1	132	2	| Symbols: LTPG1 | glycosylphosphatidylinositol-anchored lipid protein transfer 1 | chr1:9740740-9741991 FORWARD LENGTH=193
AT2G27130.1	136	1	| Symbols: | Bifunctional inhibitor/lipid-transfer protein/seed storage 2S albumin superfamily protein | chr2:11595379-11596395 FORWARD LENGTH=176
AT5G19230.1	140	3	| Symbols: | Glycoprotein membrane precursor GPI-anchored | chr5:6467636-6468337 FORWARD LENGTH=189
AT5G19250.1	147	5	| Symbols: | Glycoprotein membrane precursor GPI-anchored | chr5:6471983-6472808 FORWARD LENGTH=196
AT3G54200.1	157	2	Late embryogenesis abundant hydroxyproline-rich glycoprotein (Putative uncharacterized protein At3g54200) (Putative uncharacterized protein F24B22.160)
AT5G25090.1	162	2	| Symbols: ENODL13, AtENODL13 | early nodulin-like protein 13 | chr5:8647117-8647755 REVERSE LENGTH=186
AT3G25290.1	194	2	AT3g25290/MJL12_25 (At3g25290/MJL12_25) (Genomic DNA
AT3G28450.1	198	1	Leucine-rich repeat protein kinase-like protein (Leucine-rich repeat receptor-like protein kinase) (Putative receptor kinase) (Receptor-like protein kinase-like protein)
AT3G02880.1	223	4	Probable inactive receptor kinase At3g02880
AT5G35390.1	224	1	| Symbols: | Leucine-rich repeat protein kinase family protein | chr5:13596918-13598976 FORWARD LENGTH=662
AT2G26730.1	231	8	Probable inactive receptor kinase At2g26730
AT4G23180.1	250	8	Cysteine-rich receptor-like protein kinase 10 (Cysteine-rich RLK10) (EC 2.7.11.-) (Receptor-like protein kinase 4)
AT4G28100.1	261	3	| Symbols: | unknown protein; FUNCTIONS IN: molecular_function unknown; INVOLVED IN: biological_process unknown; LOCATED IN: anchored to plasma membrane, anchored to membrane; EXPRESSED IN: 23 plant structures; EXPRESSED DURING: 14 growth stages; BEST Arabidopsis thaliana protein match is: unknown protein (TAIR:AT3G18050.1); Has 30201 Blast hits to 17322 proteins in 780 species: Archae - 12; Bact…
AT2G37710.1	266	7	L-type lectin-domain containing receptor kinase IV.1 (Arabidopsis thaliana lectin-receptor kinase e) (AthlecRK-e) (LecRK-IV.1) (EC 2.7.11.1) (Lectin Receptor Kinase 1)
AT5G44140.1	277	1	Prohibitin-7
AT4G03550.1	305	1	Callose synthase 12 (EC 2.4.1.34) (1
AT4G04970.1	306	2	| Symbols: ATGSL1, ATGSL01, GSL01, GSL1 | glucan synthase-like 1 | chr4:2537039-2542434 FORWARD LENGTH=1768
AT2G17120.1	307	7	| Symbols: LYM2 | lysm domain GPI-anchored protein 2 precursor | chr2:7459156-7460648 FORWARD LENGTH=350
AT5G13000.1	321	1	| Symbols: ATGSL12, gsl12 | glucan synthase-like 12 | chr5:4110445-4121202 REVERSE LENGTH=1955
AT2G27500.1	343	2	| Symbols: | Glycosyl hydrolase superfamily protein | chr2:11752364-11753844 REVERSE LENGTH=392
AT5G11420.1	343	3	Putative uncharacterized protein At5g11420 (Putative uncharacterized protein F15N18_10) (Uncharacterized protein)
AT1G21880.2	367	4	| Symbols: LYM1 | lysm domain GPI-anchored protein 1 precursor | chr1:7680689-7682526 FORWARD LENGTH=416
AT3G46550.1	373	6	| Symbols: SOS5 | Fasciclin-like arabinogalactan family protein | chr3:17136612-17137874 REVERSE LENGTH=420
AT5G67130.1	378	4	| Symbols: | PLC-like phosphodiesterases superfamily protein | chr5:26791599-26793649 FORWARD LENGTH=426
AT4G18760.1	382	4	Putative uncharacterized protein AT4g18760 (Putative uncharacterized protein F28A21.170) (Receptor like protein 51)
AT3G28860.1	392	1	ABC transporter B family member 19 (ABC transporter ABCB.19) (AtABCB19) (Multidrug resistance protein 11) (P-glycoprotein 19)
AT3G29810.1	392	8	| Symbols: COBL2 | COBRA-like protein 2 precursor | chr3:11728212-11730158 FORWARD LENGTH=441
AT1G32860.1	395	3	| Symbols: | Glycosyl hydrolase superfamily protein | chr1:11907308-11908803 REVERSE LENGTH=426
AT1G17840.1	400	1	| Symbols: WBC11, ABCG11, DSO, COF1, ATWBC11 | white-brown complex homolog protein 11 | chr1:6142870-6145894 FORWARD LENGTH=703
AT3G04690.1	402	5	| Symbols: ANX1 | Malectin/receptor-like protein kinase family protein | chr3:1273386-1275938 REVERSE LENGTH=850
AT5G28680.1	403	4	| Symbols: ANX2 | Malectin/receptor-like protein kinase family protein | chr5:10719437-10722013 REVERSE LENGTH=858
AT1G64760.1	417	4	| Symbols: | O-Glycosyl hydrolases family 17 protein | chr1:24054220-24056194 REVERSE LENGTH=481
AT5G38990.1	417	8	Probable receptor-like protein kinase At5g38990 (EC 2.7.11.-)
AT3G51550.1	418	8	Receptor-like protein kinase FERONIA (EC 2.7.11.1) (Protein SIRENE)
AT1G65240.1	428	3	| Symbols: | Eukaryotic aspartyl protease family protein | chr1:24230963-24233349 REVERSE LENGTH=475
AT4G31140.1	439	4	| Symbols: | O-Glycosyl hydrolases family 17 protein | chr4:15141581-15143188 FORWARD LENGTH=484
AT3G23750.1	449	4	Genomic DNA
AT5G58480.1	450	6	| Symbols: | O-Glycosyl hydrolases family 17 protein | chr5:23641227-23642826 REVERSE LENGTH=476
AT3G13560.1	454	6	| Symbols: | O-Glycosyl hydrolases family 17 protein | chr3:4425484-4427284 REVERSE LENGTH=505
AT1G13110.1	484	3	Cytochrome P450 71B7 (EC 1.14.-.-)
AT2G13680.1	484	4	| Symbols: CALS5, GLS2, ATGSL02 | callose synthase 5 | chr2:5695124-5706134 FORWARD LENGTH=1923
AT4G29360.1	486	5	| Symbols: | O-Glycosyl hydrolases family 17 protein | chr4:14451562-14453687 REVERSE LENGTH=534
AT1G75680.1	493	3	Endoglucanase 10 (EC 3.2.1.4) (Endo-1
AT5G49720.1	527	6	| Symbols: ATGH9A1, TSD1, DEC, KOR, RSW2, IRX2, KOR1, GH9A1 | glycosyl hydrolase 9A1 | chr5:20197765-20200168 REVERSE LENGTH=621
AT3G51460.1	530	3	| Symbols: RHD4 | Phosphoinositide phosphatase family protein | chr3:19093007-19097142 FORWARD LENGTH=597
AT5G49760.1	534	8	At5g49760 (Leucine-rich repeat protein kinase-like protein) (Leucine-rich repeat receptor-like protein kinase) (Putative receptor protein kinase)
AT1G59870.1	537	1	ABC transporter G family member 36 (ABC transporter ABCG.36) (AtABCG36) (Pleiotropic drug resistance protein 8) (Protein PENETRATION 3)
AT4G25240.1	545	9	| Symbols: SKS1 | SKU5 similar 1 | chr4:12930539-12933563 FORWARD LENGTH=589
AT5G51480.1	547	9	| Symbols: SKS2 | SKU5 similar 2 | chr5:20910433-20913153 FORWARD LENGTH=592
AT1G53430.1	571	13	Probable LRR receptor-like serine/threonine-protein kinase At1g53430 (EC 2.7.11.1)
AT3G14840.2	587	14	Probable leucine-rich repeat receptor-like serine/threonine-protein kinase At3g14840 (EC 2.7.11.1)
AT3G51050.1	639	3	| Symbols: | FG-GAP repeat-containing protein | chr3:18954023-18957698 FORWARD LENGTH=698
AT1G74790.1	649	11	| Symbols: | catalytics | chr1:28098912-28101673 FORWARD LENGTH=695
AT4G08850.1	664	18	Probable LRR receptor-like serine/threonine-protein kinase At4g08850 (EC 2.7.11.1)
AT5G55480.1	710	8	| Symbols: SVL1 | SHV3-like 1 | chr5:22474277-22477819 FORWARD LENGTH=766
AT3G59100.1	719	3	| Symbols: ATGSL11, gsl11 | glucan synthase-like 11 | chr3:21843407-21853860 FORWARD LENGTH=1921
AT1G66970.2	730	7	Probable glycerophosphoryl diester phosphodiesterase 3 (EC 3.1.4.46)
AT4G39400.1	765	10	| Symbols: BRI1, CBB2, DWF2, BIN1, ATBRI1 | Leucine-rich receptor-like protein kinase family protein | chr4:18324826-18328416 FORWARD LENGTH=1196
AT4G04970.1	773	2	| Symbols: ATGSL1, ATGSL01, GSL01, GSL1 | glucan synthase-like 1 | chr4:2537039-2542434 FORWARD LENGTH=1768
AT1G05570.1	833	3	| Symbols: CALS1, GSL06, ATGSL6, ATGSL06, GSL6 | callose synthase 1 | chr1:1647880-1658677 REVERSE LENGTH=1950
AT5G49150.1	887	9	| Symbols: ATGEX2, GEX2 | gamete expressed 2 | chr5:19924760-19928527 FORWARD LENGTH=914
AT5G11560.1	928	3	Putative uncharacterized protein F15N18_150
AT3G62360.1	1142	1	Carbohydrate-binding-like fold-containing protein (Putative uncharacterized protein T12C14_60)
Total of sequons		319
N-glycosylated PMPs		71
from TAIR - annotated as "Plasma Membrane"

## Sheet: N-glyc ratPMPs_TMHMM
N-glyc ratPMPs_TMHMM: List of the length of luminal domains and number of identidfied sites per domainin in Rattus norvegicus putative N-glycosylated plasma membrane proteins
name	loop_length	num_sites_tmhmm_in_this_loop	description
P40241	21	1	RGD=2318;IPI00187902;CD9 antigen;Cd9;ortholog
Q9JI66	27	1	RGD=68936;IPI00199985;Electrogenic sodium bicarbonate cotransporter 1;Slc4a4;ortholog
Q63120	27	2	RGD=2366;IPI00205806;Canalicular multispecific organic anion transporter 1;Abcc2;ortholog
Q8CG09	30	1	RGD=3112;IPI00331756;Multidrug resistance-associated protein 1;Abcc1;ortholog
D3ZP98	30	1	RGD=1308946;IPI00364738;Histocompatibility 13 (Predicted), isoform CRA_a;Hm13;ortholog
P30823	30	1	RGD=3716;IPI00327717;High affinity cationic amino acid transporter 1;Slc7a1;ortholog
O54699	32	1	RGD=69296;IPI00197159;Equilibrative nucleoside transporter 2;Slc29a2;ortholog
Q8CG09	34	1	RGD=3112;IPI00331756;Multidrug resistance-associated protein 1;Abcc1;ortholog
P56627	35	1	RGD=68433;IPI00194231;Aquaporin-9;Aqp9;ortholog
O88563	35	1	RGD=71101;IPI00231499;Canalicular multispecific organic anion transporter 2;Abcc3;ortholog
D4A105	38	1	RGD=1305862;IPI00366912;Protein Tmem63b;Tmem63b;ortholog
Q08201	39	1	RGD=620248;IPI00198519;Multidrug resistance protein 3;Abcb4;ortholog
D3ZD83	39	1	RGD=1311900;IPI00192185;Protein Mfsd10;Mfsd10;ortholog
P43245	44	2	RGD=3318;IPI00198496;Multidrug resistance protein 1;Abcb1;ortholog
E9PTT1	46	3	RGD=1306745;IPI00886443;Protein Gpr39;Gpr39;ortholog
D4A2I3	47	2	RGD=2300153;IPI00363369;Protein Tmem6;Tmem6;ortholog
Q9JHZ9	52	2	RGD=628620;IPI00200122;Sodium-coupled neutral amino acid transporter 3;Slc38a3;ortholog
P31643	72	2	RGD=61912;IPI00327953;Sodium- and chloride-dependent taurine transporter;Slc6a6;ortholog
P28570	72	2	RGD=619711;IPI00325655;Sodium- and chloride-dependent creatine transporter 1;Slc6a8;ortholog
Q4V8I7	74	1	RGD=1311690;IPI00372074;Leucine-rich repeat-containing protein 8A;Lrrc8a;ortholog
P25286	74	1	RGD=68405;IPI00202120;V-type proton ATPase 116 kDa subunit a isoform 1;Atp6v0a1;ortholog
Q8CG09	77	1	RGD=3112;IPI00331756;Multidrug resistance-associated protein 1;Abcc1;ortholog
B0BN20	95	1	RGD=1560160;IPI00896187;Protein Tspan6;Tspan6;ortholog
Q66H06	103	3	RGD=1359444;IPI00212010;Protein Tspan3;Tspan3;ortholog
Q63089	104	2	RGD=3224;IPI00205029;Solute carrier family 22 member 1;Slc22a1;ortholog
Q5RK27	118	4	RGD=1359672;IPI00358860;Solute carrier family 12 member 7;Slc12a7;ortholog
D4A4P8	124	2	RGD=1562969;IPI00361325;Protein Ttyh2;Ttyh2;ortholog
Q53AQ4	156	1	RGD=735120;IPI00189030;Transmembrane and ubiquitin-like domain-containing protein 1;Tmub1;ortholog
Q5XIK2	169	1	RGD=1359456;IPI00188819;Thioredoxin-related transmembrane protein 2;Tmx2;ortholog
D3ZI66	175	1	RGD=1308460;IPI00366942;Protein Rnf149;Rnf149;ortholog
P22934	182	2	RGD=621237;IPI00212001;Tumor necrosis factor receptor superfamily member 1A;Tnfrsf1a;ortholog
P45380	204	1	RGD=620136;IPI00207298;Sulfate anion transporter 1;Slc26a1;ortholog
Q63377	218	2	RGD=2172;IPI00208061;Sodium/potassium-transporting ATPase subunit beta-3;Atp1b3;ortholog
D3ZUD8	219	1	RGD=1564625;IPI00192796;Protein Tm9sf3;Tm9sf3;ortholog
Q9R066	234	1	RGD=619794;IPI00562756;Coxsackievirus and adenovirus receptor homolog;Cxadr;ortholog
Q9JHY1	237	2	RGD=621842;IPI00200067;Junctional adhesion molecule A;F11r;ortholog
Q7TPB4	246	4	RGD=727815;IPI00337173;CD276 antigen;Cd276;ortholog
P07340	246	2	RGD=2170;IPI00339124;Sodium/potassium-transporting ATPase subunit beta-1;Atp1b1;ortholog
P26260	255	1	RGD=3648;IPI00191678;Syndecan-1;Sdc1;ortholog
O55159	265	1	RGD=621365;IPI00324820;Epithelial cell adhesion molecule;Epcam;ortholog
Q8CG09	283	2	RGD=3112;IPI00331756;Multidrug resistance-associated protein 1;Abcc1;ortholog
A2IBE0	288	1	RGD=1599277;IPI00373245;Membrane-bound carbonic anhydrase 14;Car14;ortholog
Q5BJT4	302	6	RGD=1304696;IPI00367013;Thioredoxin domain-containing protein 15;Txndc15;ortholog
A2IBE2	303	5	RGD=1306612;IPI00366665;Membrane-bound carbonic anhydrase 12;Car12;ortholog
F7FP91	306	2	RGD=2320010;IPI00389885;Protein RT1-CE5;RT1-CE5;ortholog
Q5FVN1	308	1	RGD=1311800;IPI00363941;Starch-binding domain-containing protein 1;Stbd1;ortholog
O88563	310	2	RGD=71101;IPI00231499;Canalicular multispecific organic anion transporter 2;Abcc3;ortholog
A0JPN2	334	3	RGD=1306701;IPI00366431;Zinc transporter ZIP4;Slc39a4;ortholog
P97546	335	5	RGD=620296;IPI00563034;Neuroplastin;Nptn;ortholog
Q5FVC5	349	3	RGD=1309505;IPI00367030;Poliovirus receptor-related 2;Pvrl2;ortholog
B2RYF6	353	5	RGD=1310959;IPI00193869;Cleft lip and palate associated transmembrane protein 1;Clptm1;ortholog
D4A8Z3	372	4	RGD=1306883;IPI00369144;Protein Frrs1;Frrs1;ortholog
Q7TP48	375	1	RGD=1308874;IPI00567379;Adipocyte plasma membrane-associated protein;Apmap;ortholog
Q8K3V3	377	5	RGD=628617;IPI00202637;G-protein coupled receptor 56;Gpr56;ortholog
Q9WTQ2	385	6	RGD=621878;IPI00325860;Podocalyxin;Podxl;ortholog
P25286	398	2	RGD=68405;IPI00202120;V-type proton ATPase 116 kDa subunit a isoform 1;Atp6v0a1;ortholog
D4A517	404	5	RGD=1307321;IPI00366947;Protein Slc39a10;Slc39a10;ortholog
P26051	409	6	RGD=2307;IPI00230935;CD44 antigen;Cd44;ortholog
Q63474	412	2	RGD=2252;IPI00209121;Epithelial discoidin domain-containing receptor 1;Ddr1;ortholog
P11505	412	3	RGD=621303;IPI00194873;Plasma membrane calcium-transporting ATPase 1;Atp2b1;ortholog
Q63120	416	2	RGD=2366;IPI00205806;Canalicular multispecific organic anion transporter 1;Abcc2;ortholog
Q794F9	428	8	RGD=3073;IPI00211616;4F2 cell-surface antigen heavy chain;Slc3a2;ortholog
Q66H15	435	1	RGD=1308697;IPI00471759;Regulator of microtubule dynamics protein 3;Rmdn3;ortholog
Q6P7D4	437	1	RGD=735221;IPI00400744;Cytochrome P450 20A1;Cyp20a1;ortholog
Q496Z8	438	4	RGD=1310471;IPI00372663;Low-density lipoprotein receptor-related protein 10;Lrp10;ortholog
P97881	456	2	RGD=708547;IPI00208856;Mucin-13;Muc13;ortholog
Q00238	460	8	RGD=2857;IPI00197164;Intercellular adhesion molecule 1;Icam1;ortholog
Q9JI66	467	2	RGD=68936;IPI00199985;Electrogenic sodium bicarbonate cotransporter 1;Slc4a4;ortholog
Q5U308	470	2	RGD=1309601;IPI00197391;Leucine-rich repeat-containing protein 8D;Lrrc8d;ortholog
Q5BJZ3	474	3	RGD=1587346;IPI00555265;Nicotinamide nucleotide transhydrogenase;Nnt;ortholog
Q63135	481	3	RGD=2399;IPI00205842;Complement component receptor 1-like protein;Cr1l;ortholog
F1LNL3	504	1	RGD=631344;IPI00287199;Protein Abca1;Abca1;ortholog
Q9Z1W6	508	3	RGD=620992;IPI00209277;Protein LYRIC;Mtdh;ortholog
Q5XIN6	511	2	RGD=1359678;IPI00364777;LETM1 and EF-hand domain-containing protein 1, mitochondrial;Letm1;ortholog
O35112	526	6	RGD=619972;IPI00206188;CD166 antigen;Alcam;ortholog
P21588	551	5	RGD=61956;IPI00204348;5'-nucleotidase;Nt5e;ortholog
D4AC13	556	4	RGD=1307733;IPI00360187;Leucine rich repeat containing G protein coupled receptor 5;Lgr5;ortholog
F1LNL3	577	11	RGD=631344;IPI00287199;Protein Abca1;Abca1;ortholog
P40190	617	10	RGD=2903;IPI00565057;Interleukin-6 receptor subunit beta;Il6st;ortholog
Q99376	621	5	RGD=70488;IPI00363550;Transferrin receptor protein 1 (Fragment);Tfrc;ortholog
P42893	678	7	RGD=620293;IPI00200747;Endothelin-converting enzyme 1;Ece1;ortholog
E9PT23	686	1	Ensembl=ENSRNOG00000004604;IPI00361601;Protein Slc38a10;Slc38a10;ortholog
P08592	699	2	RGD=2139;IPI00212319;Amyloid beta A4 protein;App;ortholog
D3ZHI1	747	2	RGD=6488546;IPI00365808;Protein LOC100912115;LOC100912115;ortholog
Q925B3	755	2	RGD=620053;IPI00766929;Transient receptor potential cation channel subfamily M member 7;Trpm7;ortholog
Q925B3	760	2	RGD=620053;IPI00766929;Transient receptor potential cation channel subfamily M member 7;Trpm7;ortholog
Q9QW30	770	1	RGD=3188;IPI00211689;Neurogenic locus notch homolog protein 2;Notch2;ortholog
P55281	782	7	RGD=619748;IPI00215358;Cadherin-17;Cdh17;ortholog
P35952	804	4	RGD=2998;IPI00203747;Low-density lipoprotein receptor;Ldlr;ortholog
F1M8K1	807	5	RGD=1308490;IPI00367877;Protein Pcdh1 (Fragment);Pcdh1;ortholog
O88923	852	8	RGD=620835;IPI00208267;Latrophilin-2;Lphn2;ortholog
O35276	860	3	RGD=621442;IPI00339204;Neuropilin-2;Nrp2;ortholog
P97629	892	13	RGD=621752;IPI00206434;Leucyl-cystinyl aminopeptidase;Lnpep;ortholog
Q9Z1X1	1011	2	RGD=3053;IPI00209291;Extended synaptotagmin-1;Esyt1;ortholog
D4A4Z9	1295	5	Ensembl=ENSRNOG00000012255;IPI00563574;Protein Ktn1;Ktn1;ortholog
Q9QW30	1643	5	RGD=3188;IPI00211689;Neurogenic locus notch homolog protein 2;Notch2;ortholog
D3ZQK8	1667	13	RGD=1565962;IPI00197089;Protein Ly75;Ly75;ortholog
Total of sequons		296
N-glycosylated rat PMPs		87

## Sheet: N-glyc ratPMPs_Phobius
N-glyc ratPMPs_Phobius: List of the length of luminal domains and number of identidfied sites per domain in Rattus norvegicus putative N-glycosylated plasma membrane proteins
name	loop_length	num_sites_phobius_in_this_loop	description
O55158	18	1	RGD=621783;IPI00195931;D6.1A protein;Tspan8;ortholog
O54699	28	1	RGD=69296;IPI00197159;Equilibrative nucleoside transporter 2;Slc29a2;ortholog
P30823	29	1	RGD=3716;IPI00327717;High affinity cationic amino acid transporter 1;Slc7a1;ortholog
D3ZP98	31	1	RGD=1308946;IPI00364738;Histocompatibility 13 (Predicted), isoform CRA_a;Hm13;ortholog
P11167	34	1	RGD=3704;IPI00191391;Solute carrier family 2, facilitated glucose transporter member 1;Slc2a1;ortholog
Q63120	34	2	RGD=2366;IPI00205806;Canalicular multispecific organic anion transporter 1;Abcc2;ortholog
O88563	34	1	RGD=71101;IPI00231499;Canalicular multispecific organic anion transporter 2;Abcc3;ortholog
Q8CG09	35	1	RGD=3112;IPI00331756;Multidrug resistance-associated protein 1;Abcc1;ortholog
Q08201	37	1	RGD=620248;IPI00198519;Multidrug resistance protein 3;Abcb4;ortholog
D3ZD83	38	1	RGD=1311900;IPI00192185;Protein Mfsd10;Mfsd10;ortholog
P43245	39	2	RGD=3318;IPI00198496;Multidrug resistance protein 1;Abcb1;ortholog
O54698	44	1	RGD=61899;IPI00231450;Equilibrative nucleoside transporter 1;Slc29a1;ortholog
D3ZS16	45	2	RGD=1564160;IPI00569704;Protein Slc37a2;Slc37a2;ortholog
E9PTT1	46	3	RGD=1306745;IPI00886443;Protein Gpr39;Gpr39;ortholog
D4A2I3	47	2	RGD=2300153;IPI00363369;Protein Tmem6;Tmem6;ortholog
Q9JHE5	51	3	RGD=69420;IPI00325342;Sodium-coupled neutral amino acid transporter 2;Slc38a2;ortholog
Q9JHZ9	54	2	RGD=628620;IPI00200122;Sodium-coupled neutral amino acid transporter 3;Slc38a3;ortholog
P31643	66	2	RGD=61912;IPI00327953;Sodium- and chloride-dependent taurine transporter;Slc6a6;ortholog
P28570	69	2	RGD=619711;IPI00325655;Sodium- and chloride-dependent creatine transporter 1;Slc6a8;ortholog
Q4V8I7	77	1	RGD=1311690;IPI00372074;Leucine-rich repeat-containing protein 8A;Lrrc8a;ortholog
Q9JI66	85	2	RGD=68936;IPI00199985;Electrogenic sodium bicarbonate cotransporter 1;Slc4a4;ortholog
B0BN20	95	1	RGD=1560160;IPI00896187;Protein Tspan6;Tspan6;ortholog
Q66H06	103	3	RGD=1359444;IPI00212010;Protein Tspan3;Tspan3;ortholog
Q63089	105	2	RGD=3224;IPI00205029;Solute carrier family 22 member 1;Slc22a1;ortholog
Q5RK27	118	4	RGD=1359672;IPI00358860;Solute carrier family 12 member 7;Slc12a7;ortholog
D4A4P8	127	2	RGD=1562969;IPI00361325;Protein Ttyh2;Ttyh2;ortholog
Q53AQ4	161	1	RGD=735120;IPI00189030;Transmembrane and ubiquitin-like domain-containing protein 1;Tmub1;ortholog
D3ZI66	164	3	RGD=1308460;IPI00366942;Protein Rnf149;Rnf149;ortholog
Q63965	173	3	RGD=1308482;IPI00213735;Sideroflexin-1;Sfxn1;ortholog
P22934	181	2	RGD=621237;IPI00212001;Tumor necrosis factor receptor superfamily member 1A;Tnfrsf1a;ortholog
D3ZUD8	193	1	RGD=1564625;IPI00192796;Protein Tm9sf3;Tm9sf3;ortholog
Q9JHY1	208	2	RGD=621842;IPI00200067;Junctional adhesion molecule A;F11r;ortholog
Q9R066	216	1	RGD=619794;IPI00562756;Coxsackievirus and adenovirus receptor homolog;Cxadr;ortholog
Q63377	216	2	RGD=2172;IPI00208061;Sodium/potassium-transporting ATPase subunit beta-3;Atp1b3;ortholog
P26260	226	1	RGD=3648;IPI00191678;Syndecan-1;Sdc1;ortholog
O55159	240	1	RGD=621365;IPI00324820;Epithelial cell adhesion molecule;Epcam;ortholog
Q7TPB4	246	4	RGD=727815;IPI00337173;CD276 antigen;Cd276;ortholog
A2IBE0	273	1	RGD=1599277;IPI00373245;Membrane-bound carbonic anhydrase 14;Car14;ortholog
A2IBE2	274	4	RGD=1306612;IPI00366665;Membrane-bound carbonic anhydrase 12;Car12;ortholog
F7FP91	282	2	RGD=2320010;IPI00389885;Protein RT1-CE5;RT1-CE5;ortholog
Q5BJT4	285	6	RGD=1304696;IPI00367013;Thioredoxin domain-containing protein 15;Txndc15;ortholog
Q5FVN1	304	1	RGD=1311800;IPI00363941;Starch-binding domain-containing protein 1;Stbd1;ortholog
A0JPN2	308	3	RGD=1306701;IPI00366431;Zinc transporter ZIP4;Slc39a4;ortholog
Q9JJP0	308	1	RGD=621079;IPI00201852;Sodium-dependent phosphate transporter 1;Slc20a1;ortholog
P97546	309	5	RGD=620296;IPI00563034;Neuroplastin;Nptn;ortholog
Q63120	315	2	RGD=2366;IPI00205806;Canalicular multispecific organic anion transporter 1;Abcc2;ortholog
Q5FVC5	319	3	RGD=1309505;IPI00367030;Poliovirus receptor-related 2;Pvrl2;ortholog
Q7TP48	348	1	RGD=1308874;IPI00567379;Adipocyte plasma membrane-associated protein;Apmap;ortholog
D4A8Z3	351	4	RGD=1306883;IPI00369144;Protein Frrs1;Frrs1;ortholog
B2RYF6	353	5	RGD=1310959;IPI00193869;Cleft lip and palate associated transmembrane protein 1;Clptm1;ortholog
Q9WTQ2	359	5	RGD=621878;IPI00325860;Podocalyxin;Podxl;ortholog
Q8K3V3	378	5	RGD=628617;IPI00202637;G-protein coupled receptor 56;Gpr56;ortholog
D4A517	379	5	RGD=1307321;IPI00366947;Protein Slc39a10;Slc39a10;ortholog
P26051	388	5	RGD=2307;IPI00230935;CD44 antigen;Cd44;ortholog
Q63474	391	2	RGD=2252;IPI00209121;Epithelial discoidin domain-containing receptor 1;Ddr1;ortholog
Q496Z8	421	4	RGD=1310471;IPI00372663;Low-density lipoprotein receptor-related protein 10;Lrp10;ortholog
Q794F9	428	8	RGD=3073;IPI00211616;4F2 cell-surface antigen heavy chain;Slc3a2;ortholog
Q6P7D4	434	1	RGD=735221;IPI00400744;Cytochrome P450 20A1;Cyp20a1;ortholog
P97881	456	2	RGD=708547;IPI00208856;Mucin-13;Muc13;ortholog
Q00238	465	8	RGD=2857;IPI00197164;Intercellular adhesion molecule 1;Icam1;ortholog
Q9JI66	467	2	RGD=68936;IPI00199985;Electrogenic sodium bicarbonate cotransporter 1;Slc4a4;ortholog
Q5U308	469	2	RGD=1309601;IPI00197391;Leucine-rich repeat-containing protein 8D;Lrrc8d;ortholog
Q63135	481	3	RGD=2399;IPI00205842;Complement component receptor 1-like protein;Cr1l;ortholog
O35112	499	6	RGD=619972;IPI00206188;CD166 antigen;Alcam;ortholog
F1LNL3	503	1	RGD=631344;IPI00287199;Protein Abca1;Abca1;ortholog
Q5XIN6	510	2	RGD=1359678;IPI00364777;LETM1 and EF-hand domain-containing protein 1, mitochondrial;Letm1;ortholog
P21588	528	5	RGD=61956;IPI00204348;5'-nucleotidase;Nt5e;ortholog
D4AC13	535	4	RGD=1307733;IPI00360187;Leucine rich repeat containing G protein coupled receptor 5;Lgr5;ortholog
F1LNL3	578	11	RGD=631344;IPI00287199;Protein Abca1;Abca1;ortholog
P40190	596	10	RGD=2903;IPI00565057;Interleukin-6 receptor subunit beta;Il6st;ortholog
Q99376	621	5	RGD=70488;IPI00363550;Transferrin receptor protein 1 (Fragment);Tfrc;ortholog
P42893	678	7	RGD=620293;IPI00200747;Endothelin-converting enzyme 1;Ece1;ortholog
P08592	682	2	RGD=2139;IPI00212319;Amyloid beta A4 protein;App;ortholog
E9PT23	686	1	Ensembl=ENSRNOG00000004604;IPI00361601;Protein Slc38a10;Slc38a10;ortholog
Q925B3	719	2	RGD=620053;IPI00766929;Transient receptor potential cation channel subfamily M member 7;Trpm7;ortholog
Q925B3	756	2	RGD=620053;IPI00766929;Transient receptor potential cation channel subfamily M member 7;Trpm7;ortholog
P55281	761	7	RGD=619748;IPI00215358;Cadherin-17;Cdh17;ortholog
P35952	781	4	RGD=2998;IPI00203747;Low-density lipoprotein receptor;Ldlr;ortholog
F1M8K1	808	5	RGD=1308490;IPI00367877;Protein Pcdh1 (Fragment);Pcdh1;ortholog
O88923	818	8	RGD=620835;IPI00208267;Latrophilin-2;Lphn2;ortholog
O35276	835	3	RGD=621442;IPI00339204;Neuropilin-2;Nrp2;ortholog
P97629	893	13	RGD=621752;IPI00206434;Leucyl-cystinyl aminopeptidase;Lnpep;ortholog
D4A4Z9	1295	5	Ensembl=ENSRNOG00000012255;IPI00563574;Protein Ktn1;Ktn1;ortholog
D3ZQK8	1640	13	RGD=1565962;IPI00197089;Protein Ly75;Ly75;ortholog
Q9QW30	1651	5	RGD=3188;IPI00211689;Neurogenic locus notch homolog protein 2;Notch2;ortholog
Total of sequons		277
N-glycosylated rat PMPs		81

## Sheet: N-glyc ratLMPs_TMHMM
N-glyc ratLMPs_TMHMM: List of the length of luminal domains and number of identidfied sites per domain in Rattus norvegicus putative N-glycosylated lysosomal membrane proteins
IP_ID	length of lumenal domain_TMHMM	n° of sites by domain_TMHMM
IPI00192616	32	1	Solute carrier family 15 member 4 (Peptide transporter 4) (Peptide/histidine transporter 1) (rPHT1)
IPI00734729	36	1	V-H+ATPase subunit a3
IPI00192616	37	1	Solute carrier family 15 member 4 (Peptide transporter 4) (Peptide/histidine transporter 1) (rPHT1)
IPI00359112	37	1	Lysosomal amino acid transporter 1 homolog (PQ-loop repeat-containing protein 2)
IPI00365274	38	1	G protein-coupled receptor 155 (Predicted)
IPI00464819	38	1	Probable lysosomal cobalamin transporter (LMBR1 domain-containing protein 1)
IPI00363369	47	1	Protein Tmem63a
IPI00896766	48	1	Rat MHC class I RT1 (RTA) mRNA (u haplotype)
IPI00326242	51	1	H(+)/Cl(-) exchange transporter 5 (Chloride channel protein 5) (ClC-5) (Chloride transporter ClC-5)
IPI00464819	55	2	Probable lysosomal cobalamin transporter (LMBR1 domain-containing protein 1)
IPI00191869	63	1	Pituitary tumor-transforming gene 1 protein-interacting protein (Pituitary tumor-transforming gene protein-binding factor) (PBF) (PTTG-binding factor)
IPI00202120	74	1	V-H+ATPase subunit a1-I
IPI00734729	75	1	V-H+ATPase subunit a3
IPI00382224	76	1	Ab2-276
IPI00208938	83	2	Proton-coupled folate transporter (Heme carrier protein 1) (PCFT/HCP1) (Solute carrier family 46 member 1)
IPI00230858	96	2	Solute carrier organic anion transporter family member 2B1 (Organic anion transporter moatp1) (Solute carrier family 21 member 9)
IPI00764229	132	3	Protein Hgsnat
IPI00855224	135	1	MHC class I RT1.Ab heavy chain
IPI00464658	155	4	Transmembrane protein 106B
IPI00212725	160	7	Sialomucin core protein 24 (MUC-24) (Endolyn) (Multi-glycosylated core protein 24) (MGC-24) (MGC-24v)
IPI00364226	171	6	Protein Sppl2a (Similar to RIKEN cDNA 2010106G01 (Predicted))
IPI00470260	171	1	GM2 activator protein
IPI00188364	186	1	Integral membrane protein 2C [Cleaved into: CT-BRI3]
IPI00365669	187	5	Cation-dependent mannose-6-phosphate receptor (CD Man-6-P receptor) (CD-MPR)
IPI00764324	192	1	Protein Clec4g
IPI00896193	193	2	Protein Atraid (RGD1311605 protein) (Similar to apoptosis related protein APR-3
IPI00370827	205	3	Mucolipin 1 (Predicted)
IPI00655301	213	2	MHC class II antigen
IPI00421842	216	2	RT1.DOa protein
IPI00422051	217	2	Integral membrane protein alpha prechain
IPI00475797	217	1	Rano class II histocompatibility antigen
IPI00679185	217	1	MHC class II antigen
IPI00421384	224	1	MHC class II antigen
IPI00188697	225	4	H-2 class II histocompatibility antigen gamma chain (Ia antigen-associated invariant chain) (Ii) (MHC class II-associated invariant chain) (CD antigen CD74)
IPI00368103	277	1	Protein Stard3 (RCG33556
IPI00564119	285	5	Osteopetrosis associated transmembrane protein 1 (Protein Ostm1)
IPI00551718	286	2	Protein RT1-A (Fragment)
IPI00855239	286	2	Major histocompatibility complex class I
IPI00903439	286	2	A2b (Fragment)
IPI00551693	287	2	Mature alpha chain of major histocompatibility complex class I antigen (Fragment)
IPI00551774	287	2	Mature alpha chain of major histocompatibility complex class I antigen (Fragment)
IPI00855223	287	2	A1q (Fragment)
IPI00855230	287	2	Protein involved in peptide presentation (Fragment)
IPI00370178	289	1	Protein Atp11c
IPI00480601	290	2	Mature MHC class I alpha heavy chain (Fragment)
IPI00369576	291	6	SID1 transmembrane family member 2
IPI00369645	295	7	Cd68 molecule (Protein Cd68)
IPI00480764	309	1	MHC class I antigen
IPI00382098	312	2	RT1 class I histocompatibility antigen
IPI00476672	312	1	Protein Rdh14 (Similar to alcohol dehydrogenase PAN2 (Predicted))
IPI00855220	313	2	RT1.A1(F) protein (Fragment)
IPI00199586	314	2	ATP-binding cassette sub-family B member 6
IPI00201276	351	7	Lysosomal acid phosphatase (LAP) (EC 3.1.3.2)
IPI00196226	368	7	Lysosomal protein NCU-G1
IPI00206336	372	19	Lysosome-associated membrane glycoprotein 1 (LAMP-1) (Lysosome-associated membrane protein 1) (120 kDa lysosomal membrane glycoprotein) (LGP-120) (CD107 antigen-like family member A) (CD antigen CD107a)
IPI00369144	372	4	Protein Frrs1
IPI00212730	377	16	Lysosome-associated membrane glycoprotein 2 (LAMP-2) (Lysosome-associated membrane protein 2) (CD107 antigen-like family member B) (LGP-110) (LGP-96) (Lysosomal membrane glycoprotein type B) (LGP-B) (CD antigen CD107b)
IPI00197817	382	7	V-type proton ATPase subunit S1 (V-ATPase subunit S1) (C7-1 protein) (V-ATPase Ac45 subunit) (V-ATPase S1 accessory protein) (Vacuolar proton pump subunit S1)
IPI00734729	396	1	V-H+ATPase subunit a3
IPI00202120	398	2	V-H+ATPase subunit a1-I
IPI00231478	403	8	Lysosome membrane protein 2 (85 kDa lysosomal membrane sialoglycoprotein) (LGP85) (CD36 antigen-like 2) (Lysosome membrane protein II) (LIMP II) (Scavenger receptor class B member 2) (CD antigen CD36)
IPI00200344	422	5	Retinoid-inducible serine carboxypeptidase (EC 3.4.16.-) (Serine carboxypeptidase 1)
IPI00372350	479	7	Protein ITFG3
IPI00193212	482	6	C-type lectin domain family 4 member F (C-type lectin superfamily member 13) (C-type lectin 13) (Kupffer cell receptor)
IPI00421582	497	9	Transmembrane glycoprotein NMB
IPI00394353	501	5	Beta-hexosaminidase subunit alpha (EC 3.2.1.52) (Beta-N-acetylhexosaminidase subunit alpha) (Hexosaminidase subunit A) (N-acetyl-beta-glucosaminidase subunit alpha)
IPI00464518	501	2	Beta-hexosaminidase subunit beta (EC 3.2.1.52) (Beta-N-acetylhexosaminidase subunit beta) (Hexosaminidase subunit B) (N-acetyl-beta-glucosaminidase subunit beta)
IPI00391053	515	5	NXPE family member 4 (Protein FAM55D)
IPI00370178	538	2	Protein Atp11c
IPI00189029	574	6	Protein Smpd1 (Sphingomyelin phosphodiesterase 1
IPI00204417	652	2	Macrophage-expressed gene 1 protein (Macrophage gene 1 protein) (Mpg-1)
IPI00213963	660	1	Amyloid-like protein 2 (APLP-2) (Sperm membrane protein YWK-II)
IPI00562248	662	2	App protein
IPI00192495	667	12	Ncstn protein (Nicastrin
IPI00382156	676	13	Protein Tlr3
IPI00188541	905	4	Inter-alpha-inhibitor H4 heavy chain
IPI00327398	905	11	Glutamyl aminopeptidase (EAP) (EC 3.4.11.7) (Aminopeptidase A) (AP-A) (CD antigen CD249)
IPI00209291	1011	2	Extended synaptotagmin-1 (E-Syt1) (Membrane-bound C2 domain-containing protein) (vp115)
IPI00332022	2289	16	Mannose 6-phosphate/insulin-like growth factor II receptor
	Total of sequons	291
	N-glycosylated LMPs	73

## Sheet: N-glyc ratLMPs_Phobius
N-glyc ratLMPs_Phobius: List of the length of luminal domains and number of identidfied sites per domain in Rattus norvegicus putative N-glycosylated lysosomal membrane proteins
IP_ID	length of lumenal domain_Phobius	n° of sites by domain_Phobius
IPI00359112	35	1	Lysosomal amino acid transporter 1 homolog (PQ-loop repeat-containing protein 2)
IPI00767170	36	1	Tpcn2 protein
IPI00365274	38	1	G protein-coupled receptor 155 (Predicted)
IPI00464819	40	1	Probable lysosomal cobalamin transporter (LMBR1 domain-containing protein 1)
IPI00364398	41	2	Solute carrier family 46 member 3
IPI00366684	43	1	Protein Slc17a5 (Sialin) (Solute carrier family 17 (Anion/sugar transporter)
IPI00363369	47	1	Protein Tmem63a
IPI00778760	48	1	Protein Tmem104
IPI00896766	48	1	Rat MHC class I RT1 (RTA) mRNA (u haplotype)
IPI00326242	51	1	H(+)/Cl(-) exchange transporter 5 (Chloride channel protein 5) (ClC-5) (Chloride transporter ClC-5)
IPI00464819	56	2	Probable lysosomal cobalamin transporter (LMBR1 domain-containing protein 1)
IPI00191869	63	1	Pituitary tumor-transforming gene 1 protein-interacting protein (Pituitary tumor-transforming gene protein-binding factor) (PBF) (PTTG-binding factor)
IPI00382224	81	1	Ab2-276
IPI00208938	83	2	Proton-coupled folate transporter (Heme carrier protein 1) (PCFT/HCP1) (Solute carrier family 46 member 1)
IPI00230858	94	2	Solute carrier organic anion transporter family member 2B1 (Organic anion transporter moatp1) (Solute carrier family 21 member 9)
IPI00202688	111	3	Putative integral membrane transport protein
IPI00471762	115	1	Protein Sypl1 (Synaptophysin-like 1) (Synaptophysin-like protein
IPI00212725	130	5	Sialomucin core protein 24 (MUC-24) (Endolyn) (Multi-glycosylated core protein 24) (MGC-24) (MGC-24v)
IPI00855224	134	1	MHC class I RT1.Ab heavy chain
IPI00764229	137	3	Protein Hgsnat
IPI00214811	140	1	Cdig2 protein (Fragment)
IPI00364226	146	6	Protein Sppl2a (Similar to RIKEN cDNA 2010106G01 (Predicted))
IPI00464658	156	4	Transmembrane protein 106B
IPI00365669	158	5	Cation-dependent mannose-6-phosphate receptor (CD Man-6-P receptor) (CD-MPR)
IPI00896193	163	1	Protein Atraid (RGD1311605 protein) (Similar to apoptosis related protein APR-3
IPI00199984	171	1	Vesicle-associated membrane protein 7 (VAMP-7) (Synaptobrevin-like protein 1)
IPI00470260	177	1	GM2 activator protein
IPI00188364	186	1	Integral membrane protein 2C [Cleaved into: CT-BRI3]
IPI00764324	192	1	Protein Clec4g
IPI00421842	195	2	RT1.DOa protein
IPI00421384	196	1	MHC class II antigen
IPI00476115	198	1	RT1.D beta class II major histocompatibility antigen (Fragment)
IPI00475797	198	1	Rano class II histocompatibility antigen
IPI00679185	198	1	MHC class II antigen
IPI00655301	198	2	MHC class II antigen
IPI00422051	198	2	Integral membrane protein alpha prechain
IPI00368103	242	1	Protein Stard3 (RCG33556
IPI00564119	251	5	Osteopetrosis associated transmembrane protein 1 (Protein Ostm1)
IPI00369576	269	5	SID1 transmembrane family member 2
IPI00369645	275	7	Cd68 molecule (Protein Cd68)
IPI00480764	284	1	MHC class I antigen
IPI00855220	285	2	RT1.A1(F) protein (Fragment)
IPI00551693	285	2	Mature alpha chain of major histocompatibility complex class I antigen (Fragment)
IPI00382098	286	2	RT1 class I histocompatibility antigen
IPI00855230	286	2	Protein involved in peptide presentation (Fragment)
IPI00551774	286	2	Mature alpha chain of major histocompatibility complex class I antigen (Fragment)
IPI00551718	286	2	Protein RT1-A (Fragment)
IPI00855239	286	2	Major histocompatibility complex class I
IPI00903439	286	2	A2b (Fragment)
IPI00855223	286	2	A1q (Fragment)
IPI00480601	289	2	Mature MHC class I alpha heavy chain (Fragment)
IPI00476672	311	1	Protein Rdh14 (Similar to alcohol dehydrogenase PAN2 (Predicted))
IPI00206336	344	18	Lysosome-associated membrane glycoprotein 1 (LAMP-1) (Lysosome-associated membrane protein 1) (120 kDa lysosomal membrane glycoprotein) (LGP-120) (CD107 antigen-like family member A) (CD antigen CD107a)
IPI00201276	349	7	Lysosomal acid phosphatase (LAP) (EC 3.1.3.2)
IPI00212730	350	15	Lysosome-associated membrane glycoprotein 2 (LAMP-2) (Lysosome-associated membrane protein 2) (CD107 antigen-like family member B) (LGP-110) (LGP-96) (Lysosomal membrane glycoprotein type B) (LGP-B) (CD antigen CD107b)
IPI00369144	351	4	Protein Frrs1
IPI00196226	365	7	Lysosomal protein NCU-G1
IPI00734729	375	1	V-H+ATPase subunit a3
IPI00197817	382	7	V-type proton ATPase subunit S1 (V-ATPase subunit S1) (C7-1 protein) (V-ATPase Ac45 subunit) (V-ATPase S1 accessory protein) (Vacuolar proton pump subunit S1)
IPI00231478	410	8	Lysosome membrane protein 2 (85 kDa lysosomal membrane sialoglycoprotein) (LGP85) (CD36 antigen-like 2) (Lysosome membrane protein II) (LIMP II) (Scavenger receptor class B member 2) (CD antigen CD36)
IPI00200344	423	5	Retinoid-inducible serine carboxypeptidase (EC 3.4.16.-) (Serine carboxypeptidase 1)
IPI00421582	479	9	Transmembrane glycoprotein NMB
IPI00193212	480	6	C-type lectin domain family 4 member F (C-type lectin superfamily member 13) (C-type lectin 13) (Kupffer cell receptor)
IPI00372350	481	7	Protein ITFG3
IPI00394353	505	5	Beta-hexosaminidase subunit alpha (EC 3.2.1.52) (Beta-N-acetylhexosaminidase subunit alpha) (Hexosaminidase subunit A) (N-acetyl-beta-glucosaminidase subunit alpha)
IPI00464518	511	2	Beta-hexosaminidase subunit beta (EC 3.2.1.52) (Beta-N-acetylhexosaminidase subunit beta) (Hexosaminidase subunit B) (N-acetyl-beta-glucosaminidase subunit beta)
IPI00391053	514	5	NXPE family member 4 (Protein FAM55D)
IPI00189029	573	6	Protein Smpd1 (Sphingomyelin phosphodiesterase 1
IPI00204417	633	2	Macrophage-expressed gene 1 protein (Macrophage gene 1 protein) (Mpg-1)
IPI00192495	635	11	Ncstn protein (Nicastrin)
IPI00562248	645	2	App protein
IPI00213963	663	1	Amyloid-like protein 2 (APLP-2) (Sperm membrane protein YWK-II)
IPI00382156	679	13	Protein Tlr3
IPI00188541	903	4	Inter-alpha-inhibitor H4 heavy chain
IPI00327398	905	11	Glutamyl aminopeptidase (EAP) (EC 3.4.11.7) (Aminopeptidase A) (AP-A) (CD antigen CD249)
IPI00332022	2254	16	Mannose 6-phosphate/insulin-like growth factor II receptor
	Total of sequons	275
	N-glycosylated LMPs	75
